# Supplementary material for: Synthesis and crystal structure of a cadmium(II) coordination polymer based on 4,4′-(1H-1,2,4-triazole-3,5-di­yl)dibenzoate
Source: Acta Crystallogr E Crystallogr Commun. 2024 Jan 9;80(Pt 2):128–32. doi: 10.1107/S2056989024000185 (PMC10848992; doi:10.1107/S2056989024000185)
Supplement: Supplementary file 1 [file e-80-00128-sup1.cif]

##############################################################################
#                                                                            #
# This CIF contains the data in a paper accepted for publication in          #
# Acta Crystallographica Section E. It conforms to the requirements of       #
# Notes for Authors for Acta Crystallographica Section E, and has been       #
# peer reviewed under the auspices of the IUCr Commission on Journals.       #
#                                                                            #
# Full details of the Crystallographic Information File format               #
# are given in the paper "The Crystallographic Information File (CIF):       #
# a New Standard Archive File for Crystallography" by S. R. Hall, F. H.      #
# Allen and I. D. Brown [Acta Cryst. (1991), A47, 655-685].                  #
#                                                                            #
# The current version of the core CIF dictionary is obtainable from          #
# ftp://ftp.iucr.org/pub/cif_core.dic.                                       #
#                                                                            #
# Software is freely available for graphical display of the structure(s)     #
# in this CIF. For information consult the CIF software page                 #
# http://www.iucr.org/resources/cif/software.                                #
#                                                                            #
# This file may be used for bona fide research purposes within the           #
# scientific community so long as proper attribution is given to the journal # 
# article from which it was obtained.                                        #
#                                                                            #
##############################################################################
data_I
_audit_creation_method
;
Olex2 1.3
(compiled 2020.11.12 svn.r5f609507 for OlexSys, GUI svn.r6408)
;
_journal_date_recd_electronic     2024-01-01
_journal_date_accepted     2024-01-05
_journal_name_full     'Acta Crystallographica, Section E'
_journal_year     2024
_journal_volume     80
_journal_issue      2
_journal_page_first     0
_journal_page_last     0
_journal_paper_category     GM
_journal_paper_doi     10.1107/S2056989024000185
_journal_coeditor_code     HB8090
_publ_contact_author_name     'Yaroslaw D. Lampeka'
_publ_contact_author_address
;
L. V. Pisarzhevskii Institute of Physical Chemistry of the National Academy of
Sciences of Ukraine, Prospekt Nauki 31, 03028, Kyiv,
Ukraine
;
_publ_contact_author_email     'lampeka@adamant.net'
_publ_contact_author_fax     ?
_publ_contact_author_phone     '+38 0445256540'
_publ_section_title
;
Synthesis and crystal structure of a cadmium(II) coordination polymer based on
4,4'-(1<i>H</i>-1,2,4-triazole-3,5-diyl)dibenzoate
;
_publ_section_title_footnote     .
loop_
    _publ_author_name
    _publ_author_footnote
    _publ_author_address
    'Popovych, Anastasiia M.' .
;
L. V. Pisarzhevskii Institute of Physical Chemistry of the National Academy of \
Sciences of Ukraine, Prospekt Nauki 31, 03028, Kyiv,
Ukraine
;
    'Tsymbal, Liudmyla V.' .
;
L. V. Pisarzhevskii Institute of Physical Chemistry of the National Academy of \
Sciences of Ukraine, Prospekt Nauki 31, 03028, Kyiv,
Ukraine
;
    'Khomenko, Dmytro M.' .
;
Department of Chemistry, Taras Shevchenko National University of Kyiv,
Pavlo Skoropadskyi st., 12, Kyiv 01033,
Ukraine
Enamine Ltd., Winston Churchill st., 78, Kyiv 02094,
Ukraine
;
    'Bargan, Alexandra' .
;
"Petru Poni" Institute of Macromolecular Chemistry,
Aleea Grigore Ghika Voda 41A, RO-700487 Iasi,
Romania
;
    'Lampeka, Yaroslaw D.' .
;
L. V. Pisarzhevskii Institute of Physical Chemistry of the National Academy of \
Sciences of Ukraine, Prospekt Nauki 31, 03028, Kyiv,
Ukraine
;
    'Lampeka, Rostislav D.' .
;
Department of Chemistry, Taras Shevchenko National University of Kyiv,
Pavlo Skoropadskyi st., 12, Kyiv 01033,
Ukraine
;
_publ_section_synopsis
;
The coordination polyhedron of the Cd^2+^ ion in the title compound is a
CdN~2~O~5~ pentagonal bipyramid formed by two bidentately coordinated
carboxylic groups of different anions, one water molecule and two pyridine
molecules. In the crystal, polymeric chains propagate along the [1\=11]
direction; the chains are linked by hydrogen bonds and \p--\p stacking
interactions into a three-dimensional network.
;
_chemical_name_systematic
;\
<i>catena</i>-Poly[[[aquabis(pyridine-\k<i>N</i>)cadmium(II)]-\m~2~-\
4,4'-(1<i>H</i>-1,2,4-triazole-3,5-diyl)dibenzoato-\
\k^4^<i>O</i>,<i>O</i>':<i>O</i>'',<i>O</i>'''] 4.5-hydrate]
;
_chemical_name_common     ?
_chemical_formula_moiety     'C26 H21 Cd N5 O5, 4.5(H2 O)'
_chemical_formula_sum     'C26 H30 Cd N5 O9.50'
_chemical_formula_iupac     '[Cd (C16 H9 N3 O4) (C5 H5 N1)2 (H2 O1)], 4.5H2 O'
_chemical_formula_weight     676.95
_chemical_melting_point     ?
_space_group_crystal_system     triclinic
_space_group_name_H-M_alt     'P -1'
_space_group_name_Hall     '-P 1'
loop_
    _space_group_symop_operation_xyz
    'x, y, z'
    '-x, -y, -z'
_cell_length_a     8.1674(5)
_cell_length_b     12.3033(6)
_cell_length_c     15.4877(8)
_cell_angle_alpha     75.226(5)
_cell_angle_beta     86.412(4)
_cell_angle_gamma     75.346(5)
_cell_volume     1455.89(14)
_cell_formula_units_Z     2
_cell_measurement_reflns_used     4044
_cell_measurement_theta_min     1.8150
_cell_measurement_theta_max     26.4390
_cell_measurement_temperature     293(2)
_exptl_crystal_description     prism
_exptl_crystal_colour     'clear light colourless'
_exptl_crystal_size_max     0.45
_exptl_crystal_size_mid     0.03
_exptl_crystal_size_min     0.03
_exptl_crystal_density_diffrn     1.544
_exptl_crystal_density_meas     ?
_exptl_crystal_density_method     ?
_exptl_crystal_F_000     690
_exptl_absorpt_coefficient_mu     0.811
_exptl_absorpt_correction_type     multi-scan
_exptl_absorpt_process_details
;
(CrysAlisPro; Rigaku OD, 2022)
;
_exptl_absorpt_correction_T_min     0.84951
_exptl_absorpt_correction_T_max     1.00000
_diffrn_ambient_temperature     293(2)
_diffrn_source     'fine-focus sealed X-ray tube'
_diffrn_radiation_type     'Mo K\a'
_diffrn_radiation_wavelength     0.71073
_diffrn_radiation_monochromator     graphite
_diffrn_measurement_device_type     'Rigaku Xcalibur Eos'
_diffrn_measurement_device     'four-circle diffractometer'
_diffrn_measurement_method     '\w scans'
_diffrn_detector     'CCD plate'
_diffrn_detector_area_resol_mean     16.1593
_diffrn_reflns_number     14750
_diffrn_reflns_av_R_equivalents     0.0472
_diffrn_reflns_av_unetI/netI     0.0784
_diffrn_reflns_theta_min     1.944
_diffrn_reflns_theta_max     26.372
_diffrn_reflns_theta_full     25.242
_diffrn_measured_fraction_theta_max     0.999
_diffrn_measured_fraction_theta_full     0.999
_diffrn_reflns_limit_h_min     -10
_diffrn_reflns_limit_h_max     10
_diffrn_reflns_limit_k_min     -15
_diffrn_reflns_limit_k_max     15
_diffrn_reflns_limit_l_min     -19
_diffrn_reflns_limit_l_max     19
_diffrn_radiation_probe     x-ray
_refine_special_details     ?
_reflns_number_total     5963
_reflns_number_gt     4538
_reflns_threshold_expression     'I > 2\s(I)'
_refine_ls_structure_factor_coef     Fsqd
_refine_ls_matrix_type     full
_refine_ls_R_factor_all     0.0758
_refine_ls_R_factor_gt     0.0519
_refine_ls_wR_factor_gt     0.0899
_refine_ls_wR_factor_ref     0.0993
_refine_ls_goodness_of_fit_ref     1.020
_refine_ls_restrained_S_all     1.022
_refine_ls_number_reflns     5963
_refine_ls_number_parameters     378
_refine_ls_number_restraints     6
_refine_ls_hydrogen_treatment     mixed
_refine_ls_weighting_scheme     calc
_refine_ls_weighting_details
              'w=1/[\s^2^(Fo^2^)+(0.0366P)^2^+0.0760P] where P=(Fo^2^+2Fc^2^)/3'
_atom_sites_solution_hydrogens     mixed
_atom_sites_solution_primary     dual
_atom_sites_solution_secondary     ?
_refine_ls_shift/su_max     0.000
_refine_ls_shift/su_mean     0.000
_refine_diff_density_max     0.797
_refine_diff_density_min     -0.705
_refine_ls_extinction_method     none
_refine_ls_extinction_coef     .
loop_
    _atom_type_symbol
    _atom_type_description
    _atom_type_scat_dispersion_real
    _atom_type_scat_dispersion_imag
    _atom_type_scat_source
    'C' 'C' 0.0033 0.0016
                         'International Tables Vol C Tables 4.2.6.8 and 6.1.1.4'
    'H' 'H' 0.0000 0.0000
                         'International Tables Vol C Tables 4.2.6.8 and 6.1.1.4'
    'Cd' 'Cd' -0.8075 1.2024
                         'International Tables Vol C Tables 4.2.6.8 and 6.1.1.4'
    'N' 'N' 0.0061 0.0033
                         'International Tables Vol C Tables 4.2.6.8 and 6.1.1.4'
    'O' 'O' 0.0106 0.0060
                         'International Tables Vol C Tables 4.2.6.8 and 6.1.1.4'
_computing_data_collection
;
CrysAlisPro (Rigaku OD, 2022)
;
_computing_cell_refinement
;
CrysAlisPro (Rigaku OD, 2022)
;
_computing_data_reduction
;
CrysAlisPro (Rigaku OD, 2022)
;
_computing_structure_solution
;
<i>SHELXT2018/2</i> (Sheldrick, 2015a)
;
_computing_structure_refinement
;
<i>SHELXL2018/3</i> (Sheldrick, 2015b)
;
_computing_molecular_graphics
;
Mercury (Macrae <i>et al.</i>,  2020)
;
_computing_publication_material
;
publCIF (Westrip, 2010)
;
loop_
    _atom_site_type_symbol
    _atom_site_label
    _atom_site_fract_x
    _atom_site_fract_y
    _atom_site_fract_z
    _atom_site_U_iso_or_equiv
    _atom_site_adp_type
    _atom_site_calc_flag
    _atom_site_occupancy
    _atom_site_disorder_assembly
    _atom_site_disorder_group
    Cd Cd1 0.64074(4) 0.33051(3) 0.91578(2) 0.03626(11) Uani d 1 . .
    O O1W 0.4111(5) 0.3603(4) 1.0083(2) 0.1047(16) Uani d 1 . .
    H H1WA 0.313054 0.349393 1.014089 0.157 Uiso d 1 . .
    H H1WB 0.419894 0.382793 1.055479 0.157 Uiso d 1 . .
    O O2 0.4683(4) 0.4504(2) 0.77939(17) 0.0454(7) Uani d 1 . .
    O O2W 0.5031(4) 0.3838(2) 0.62018(18) 0.0518(8) Uani d 1 . .
    H H2WA 0.520004 0.310406 0.633938 0.078 Uiso d 1 . .
    H H2WB 0.483954 0.402446 0.669698 0.078 Uiso d 1 . .
    O O1 0.5848(4) 0.5341(2) 0.85969(17) 0.0465(8) Uani d 1 . .
    O O4A -0.1584(8) 1.1735(5) 0.0270(4) 0.0499(11) Uiso d 0.5 A 2
    O O4B -0.2360(7) 1.2083(5) 0.0386(4) 0.0499(11) Uiso d 0.5 A 1
    O O3W 0.2593(4) 0.5195(3) 0.49121(19) 0.0542(8) Uani d 1 . .
    H H3WA 0.326207 0.479856 0.534058 0.081 Uiso d 1 . .
    H H3WB 0.320787 0.553956 0.453168 0.081 Uiso d 1 . .
    O O3B -0.1896(12) 1.3767(5) 0.0317(5) 0.0563(12) Uiso d 0.5 A 1
    O O3A -0.1638(12) 1.3622(4) 0.0171(5) 0.0563(12) Uiso d 0.5 A 2
    O O4W 0.4914(4) 0.8427(3) 0.3594(2) 0.0652(9) Uani d 1 . .
    H H4WA 0.574823 0.858316 0.379584 0.098 Uiso d 1 . .
    H H4WB 0.405463 0.877186 0.384414 0.098 Uiso d 1 . .
    O O5W 0.0700(4) 1.3812(2) 0.44619(18) 0.0569(9) Uani d 1 . .
    H H5WA -0.007980 1.408909 0.472957 0.085 Uiso d 1 . .
    H H5WB 0.141350 1.418159 0.452907 0.085 Uiso d 1 . .
    O O6WB 0.107(2) 0.4481(17) 0.9711(12) 0.060(6) Uiso d 0.25 B 1
    H H6WA 0.113338 0.516203 0.970506 0.091 Uiso d 0.25 B 1
    H H6WB 0.010258 0.439113 0.989916 0.091 Uiso d 0.25 B 1
    O O6WA 0.139(2) 0.4433(15) 0.9539(11) 0.043(5) Uiso d 0.25 C 2
    H H6WC 0.095554 0.514506 0.953184 0.064 Uiso d 0.25 C 2
    H H6WD 0.069634 0.408256 0.985854 0.064 Uiso d 0.25 C 2
    N N1 0.5552(5) 0.1728(3) 0.8928(2) 0.0443(9) Uani d 1 . .
    N N2 0.8545(4) 0.3186(3) 0.8082(2) 0.0412(8) Uani d 1 . .
    N N3 0.1923(5) 1.1490(3) 0.4659(2) 0.0424(9) Uani d 1 . .
    H H3 0.157(6) 1.221(4) 0.458(3) 0.074(18) Uiso d 1 . .
    N N4 0.2590(4) 1.0777(3) 0.5443(2) 0.0417(9) Uani d 1 . .
    N N5 0.2250(4) 0.9751(3) 0.4486(2) 0.0379(8) Uani d 1 . .
    C C1 0.3958(7) 0.1841(4) 0.8749(3) 0.0740(17) Uani d 1 . .
    H H1 0.322541 0.257394 0.866349 0.089 Uiso calc 1 . .
    C C2 0.3310(9) 0.0941(6) 0.8679(4) 0.093(2) Uani d 1 . .
    H H2 0.216205 0.105768 0.857408 0.111 Uiso calc 1 . .
    C C3 0.4382(9) -0.0124(5) 0.8767(3) 0.0694(17) Uani d 1 . .
    H H3A 0.398336 -0.074680 0.870963 0.083 Uiso calc 1 . .
    C C4 0.6026(8) -0.0266(4) 0.8939(3) 0.0706(16) Uani d 1 . .
    H H4 0.678469 -0.098651 0.899798 0.085 Uiso calc 1 . .
    C C5 0.6579(7) 0.0691(4) 0.9029(3) 0.0602(14) Uani d 1 . .
    H H5 0.771008 0.058824 0.916337 0.072 Uiso calc 1 . .
    C C6 0.8673(6) 0.2579(4) 0.7471(3) 0.0479(11) Uani d 1 . .
    H H6 0.792523 0.211298 0.750025 0.057 Uiso calc 1 . .
    C C7 0.9838(7) 0.2607(4) 0.6807(3) 0.0602(14) Uani d 1 . .
    H H7 0.987319 0.217255 0.639187 0.072 Uiso calc 1 . .
    C C8 1.0954(6) 0.3276(4) 0.6753(3) 0.0627(14) Uani d 1 . .
    H H8 1.177391 0.329792 0.630844 0.075 Uiso calc 1 . .
    C C9 1.0841(6) 0.3916(4) 0.7371(3) 0.0605(13) Uani d 1 . .
    H H9 1.157265 0.439178 0.734878 0.073 Uiso calc 1 . .
    C C10 0.9630(6) 0.3840(4) 0.8021(3) 0.0532(12) Uani d 1 . .
    H H10 0.956621 0.427068 0.844150 0.064 Uiso calc 1 . .
    C C11 0.5034(5) 0.5385(4) 0.7923(2) 0.0368(10) Uani d 1 . .
    C C12 0.4477(5) 0.6532(3) 0.7247(2) 0.0336(9) Uani d 1 . .
    C C13 0.3618(6) 0.6598(4) 0.6490(3) 0.0480(12) Uani d 1 . .
    H H13 0.338297 0.593176 0.640321 0.058 Uiso calc 1 . .
    C C14 0.3102(6) 0.7635(4) 0.5858(3) 0.0471(11) Uani d 1 . .
    H H14 0.254292 0.765596 0.534647 0.057 Uiso calc 1 . .
    C C15 0.3407(5) 0.8642(3) 0.5976(2) 0.0368(10) Uani d 1 . .
    C C16 0.4270(6) 0.8581(4) 0.6736(3) 0.0445(11) Uani d 1 . .
    H H16 0.449859 0.924632 0.682696 0.053 Uiso calc 1 . .
    C C17 0.4793(5) 0.7534(4) 0.7362(3) 0.0417(10) Uani d 1 . .
    H H17 0.536932 0.750681 0.786919 0.050 Uiso calc 1 . .
    C C18 0.2774(5) 0.9730(3) 0.5311(2) 0.0360(10) Uani d 1 . .
    C C19 0.1713(5) 1.0868(3) 0.4092(2) 0.0346(9) Uani d 1 . .
    C C20 0.0987(5) 1.1348(3) 0.3197(2) 0.0344(9) Uani d 1 . .
    C C21 0.0451(6) 1.0618(4) 0.2790(3) 0.0478(11) Uani d 1 . .
    H H21 0.060249 0.983834 0.308029 0.057 Uiso calc 1 . .
    C C22 -0.0295(6) 1.1028(4) 0.1969(3) 0.0541(13) Uani d 1 . .
    H H22 -0.064227 1.052054 0.170832 0.065 Uiso calc 1 . .
    C C23 -0.0546(5) 1.2180(4) 0.1514(3) 0.0436(11) Uani d 1 . .
    C C24 0.0025(6) 1.2910(4) 0.1910(3) 0.0508(12) Uani d 1 . .
    H H24 -0.010726 1.368636 0.161499 0.061 Uiso calc 1 . .
    C C25 0.0788(6) 1.2489(4) 0.2741(3) 0.0519(12) Uani d 1 . .
    H H25 0.117281 1.298581 0.299591 0.062 Uiso calc 1 . .
    C C26 -0.1447(6) 1.2612(3) 0.0646(3) 0.0610(14) Uani d 1 . .
loop_
    _atom_site_aniso_label
    _atom_site_aniso_U_11
    _atom_site_aniso_U_22
    _atom_site_aniso_U_33
    _atom_site_aniso_U_12
    _atom_site_aniso_U_13
    _atom_site_aniso_U_23
    Cd1 0.0489(2) 0.03543(19) 0.02777(17) -0.01675(15) -0.00309(13) -0.00652(12)
    O1W 0.113(3) 0.178(4) 0.091(3) -0.104(3) 0.064(2) -0.102(3)
    O2 0.062(2) 0.0361(17) 0.0383(16) -0.0176(15) -0.0097(14) -0.0012(13)
    O2W 0.063(2) 0.0454(19) 0.0480(18) -0.0131(16) -0.0013(16) -0.0126(15)
    O1 0.065(2) 0.0382(17) 0.0318(15) -0.0016(15) -0.0174(15) -0.0081(13)
    O3W 0.046(2) 0.061(2) 0.0555(19) -0.0169(16) -0.0044(15) -0.0104(16)
    O4W 0.075(2) 0.048(2) 0.075(2) -0.0079(18) 0.0133(19) -0.0310(18)
    O5W 0.072(2) 0.0369(19) 0.063(2) -0.0028(16) -0.0130(17) -0.0209(16)
    N1 0.064(3) 0.037(2) 0.0347(19) -0.023(2) -0.0113(18) -0.0010(16)
    N2 0.046(2) 0.039(2) 0.039(2) -0.0142(18) 0.0006(17) -0.0057(17)
    N3 0.060(3) 0.025(2) 0.034(2) 0.0077(19) -0.0170(17) -0.0070(16)
    N4 0.055(2) 0.033(2) 0.0308(18) 0.0037(18) -0.0132(16) -0.0083(15)
    N5 0.045(2) 0.032(2) 0.0330(19) 0.0008(16) -0.0100(16) -0.0099(16)
    C1 0.080(4) 0.045(3) 0.093(4) -0.021(3) -0.051(3) 0.006(3)
    C2 0.102(5) 0.077(5) 0.107(5) -0.045(4) -0.057(4) -0.001(4)
    C3 0.113(5) 0.063(4) 0.050(3) -0.051(4) 0.000(3) -0.016(3)
    C4 0.098(5) 0.046(3) 0.076(4) -0.029(3) 0.033(3) -0.024(3)
    C5 0.068(4) 0.052(3) 0.069(3) -0.028(3) 0.021(3) -0.022(3)
    C6 0.060(3) 0.048(3) 0.041(3) -0.023(2) 0.007(2) -0.011(2)
    C7 0.074(4) 0.058(3) 0.049(3) -0.019(3) 0.014(3) -0.015(2)
    C8 0.056(3) 0.065(4) 0.050(3) -0.007(3) 0.010(3) 0.006(3)
    C9 0.044(3) 0.067(4) 0.067(3) -0.027(3) -0.002(3) 0.003(3)
    C10 0.055(3) 0.056(3) 0.053(3) -0.023(3) -0.004(2) -0.011(2)
    C11 0.036(2) 0.041(3) 0.030(2) -0.003(2) 0.0027(18) -0.0099(19)
    C12 0.032(2) 0.036(2) 0.031(2) -0.0028(19) -0.0030(17) -0.0096(18)
    C13 0.067(3) 0.037(3) 0.042(3) -0.010(2) -0.018(2) -0.013(2)
    C14 0.061(3) 0.041(3) 0.038(2) -0.008(2) -0.025(2) -0.005(2)
    C15 0.041(3) 0.031(2) 0.033(2) 0.0023(19) -0.0064(18) -0.0067(18)
    C16 0.058(3) 0.035(3) 0.042(2) -0.006(2) -0.013(2) -0.013(2)
    C17 0.050(3) 0.039(3) 0.035(2) -0.005(2) -0.014(2) -0.011(2)
    C18 0.039(2) 0.033(2) 0.031(2) 0.0001(19) -0.0046(18) -0.0079(18)
    C19 0.037(2) 0.035(2) 0.030(2) -0.0023(19) -0.0053(18) -0.0101(18)
    C20 0.037(2) 0.038(3) 0.026(2) -0.0028(19) -0.0077(17) -0.0077(18)
    C21 0.058(3) 0.048(3) 0.043(3) -0.020(2) -0.009(2) -0.010(2)
    C22 0.069(3) 0.066(3) 0.037(3) -0.037(3) -0.017(2) -0.009(2)
    C23 0.043(3) 0.062(3) 0.029(2) -0.024(2) -0.0029(19) -0.005(2)
    C24 0.067(3) 0.043(3) 0.036(2) -0.008(2) -0.019(2) 0.003(2)
    C25 0.075(4) 0.042(3) 0.039(3) -0.011(3) -0.023(2) -0.008(2)
    C26 0.056(3) 0.099(4) 0.042(3) -0.051(3) -0.002(2) -0.011(3)
_geom_special_details
;
 All esds (except the esd in the dihedral angle between two l.s. planes)
 are estimated using the full covariance matrix.  The cell esds are taken
 into account individually in the estimation of esds in distances, angles
 and torsion angles; correlations between esds in cell parameters are only
 used when they are defined by crystal symmetry.  An approximate (isotropic)
 treatment of cell esds is used for estimating esds involving l.s. planes.
;
loop_
    _geom_bond_atom_site_label_1
    _geom_bond_atom_site_label_2
    _geom_bond_site_symmetry_2
    _geom_bond_distance
    _geom_bond_publ_flag
    Cd1 O1W . 2.300(3) y
    Cd1 O2 . 2.521(3) y
    Cd1 O1 . 2.366(3) y
    Cd1 O4A 1_646 2.538(6) y
    Cd1 O4B 1_646 2.216(6) y
    Cd1 O3B 1_646 2.588(10) y
    Cd1 O3A 1_646 2.471(10) y
    Cd1 N1 . 2.334(3) y
    Cd1 N2 . 2.340(3) y
    O1W H1WA . 0.8401 ?
    O1W H1WB . 0.8579 ?
    O2 C11 . 1.254(4) ?
    O2W H2WA . 0.8498 ?
    O2W H2WB . 0.8496 ?
    O1 C11 . 1.255(4) ?
    O4A C26 . 1.379(5) ?
    O4B C26 . 1.2476(10) ?
    O3W H3WA . 0.8498 ?
    O3W H3WB . 0.8500 ?
    O3B C26 . 1.343(6) ?
    O3A C26 . 1.2485(10) ?
    O4W H4WA . 0.8500 ?
    O4W H4WB . 0.8501 ?
    O5W H5WA . 0.7895 ?
    O5W H5WB . 0.8503 ?
    O6WB H6WA . 0.8499 ?
    O6WB H6WB . 0.8497 ?
    O6WA H6WC . 0.8547 ?
    O6WA H6WD . 0.8535 ?
    N1 C1 . 1.314(6) ?
    N1 C5 . 1.315(6) ?
    N2 C6 . 1.332(5) ?
    N2 C10 . 1.324(5) ?
    N3 H3 . 0.83(5) ?
    N3 N4 . 1.355(4) ?
    N3 C19 . 1.347(5) ?
    N4 C18 . 1.325(5) ?
    N5 C18 . 1.364(4) ?
    N5 C19 . 1.324(5) ?
    C1 H1 . 0.9300 ?
    C1 C2 . 1.372(6) ?
    C2 H2 . 0.9300 ?
    C2 C3 . 1.359(8) ?
    C3 H3A . 0.9300 ?
    C3 C4 . 1.345(7) ?
    C4 H4 . 0.9300 ?
    C4 C5 . 1.403(6) ?
    C5 H5 . 0.9300 ?
    C6 H6 . 0.9300 ?
    C6 C7 . 1.356(6) ?
    C7 H7 . 0.9300 ?
    C7 C8 . 1.360(6) ?
    C8 H8 . 0.9300 ?
    C8 C9 . 1.372(6) ?
    C9 H9 . 0.9300 ?
    C9 C10 . 1.369(6) ?
    C10 H10 . 0.9300 ?
    C11 C12 . 1.509(5) ?
    C12 C13 . 1.378(5) ?
    C12 C17 . 1.377(5) ?
    C13 H13 . 0.9300 ?
    C13 C14 . 1.381(5) ?
    C14 H14 . 0.9300 ?
    C14 C15 . 1.381(5) ?
    C15 C16 . 1.386(5) ?
    C15 C18 . 1.461(5) ?
    C16 H16 . 0.9300 ?
    C16 C17 . 1.384(5) ?
    C17 H17 . 0.9300 ?
    C19 C20 . 1.459(5) ?
    C20 C21 . 1.385(5) ?
    C20 C25 . 1.374(5) ?
    C21 H21 . 0.9300 ?
    C21 C22 . 1.363(5) ?
    C22 H22 . 0.9300 ?
    C22 C23 . 1.382(6) ?
    C23 C24 . 1.389(5) ?
    C23 C26 . 1.481(5) ?
    C24 H24 . 0.9300 ?
    C24 C25 . 1.382(5) ?
    C25 H25 . 0.9300 ?
loop_
    _geom_angle_atom_site_label_1
    _geom_angle_atom_site_label_2
    _geom_angle_atom_site_label_3
    _geom_angle_site_symmetry_1
    _geom_angle_site_symmetry_3
    _geom_angle
    _geom_angle_publ_flag
    O1W Cd1 O2 . . 92.10(13) ?
    O1W Cd1 O1 . . 87.97(13) ?
    O1W Cd1 O4A . 1_646 98.35(18) ?
    O1W Cd1 O3B . 1_646 86.8(2) ?
    O1W Cd1 O3A . 1_646 93.9(2) ?
    O1W Cd1 N1 . . 88.03(12) ?
    O1W Cd1 N2 . . 172.97(14) y
    O2 Cd1 O4A . 1_646 164.94(13) ?
    O2 Cd1 O3B . 1_646 134.39(13) ?
    O1 Cd1 O2 . . 53.22(8) y
    O1 Cd1 O4A . 1_646 137.54(13) ?
    O1 Cd1 O3B . 1_646 81.19(13) ?
    O1 Cd1 O3A . 1_646 83.77(11) ?
    O4B Cd1 O1W 1_646 . 83.36(19) ?
    O4B Cd1 O2 1_646 . 171.16(12) ?
    O4B Cd1 O1 1_646 . 133.80(12) ?
    O4B Cd1 O4A 1_646 1_646 15.3(2) ?
    O4B Cd1 O3B 1_646 1_646 53.15(14) y
    O4B Cd1 O3A 1_646 1_646 51.93(13) y
    O4B Cd1 N1 1_646 . 85.58(13) ?
    O4B Cd1 N2 1_646 . 103.63(18) ?
    O3A Cd1 O2 1_646 . 136.29(11) ?
    N1 Cd1 O2 . . 86.69(10) ?
    N1 Cd1 O1 . . 139.50(11) ?
    N1 Cd1 O4A . 1_646 82.87(14) ?
    N1 Cd1 O3B . 1_646 138.73(14) ?
    N1 Cd1 O3A . 1_646 136.72(13) ?
    N1 Cd1 N2 . . 93.18(12) y
    N2 Cd1 O2 . . 81.06(10) ?
    N2 Cd1 O1 . . 86.61(11) ?
    N2 Cd1 O4A . 1_646 88.68(16) ?
    N2 Cd1 O3B . 1_646 96.7(2) ?
    N2 Cd1 O3A . 1_646 89.9(2) ?
    Cd1 O1W H1WA . . 138.5 ?
    Cd1 O1W H1WB . . 119.7 ?
    H1WA O1W H1WB . . 101.4 ?
    C11 O2 Cd1 . . 88.7(2) ?
    H2WA O2W H2WB . . 104.5 ?
    C11 O1 Cd1 . . 95.9(2) ?
    C26 O4A Cd1 . 1_464 86.0(3) ?
    C26 O4B Cd1 . 1_464 104.5(4) ?
    H3WA O3W H3WB . . 104.5 ?
    C26 O3B Cd1 . 1_464 84.7(4) ?
    C26 O3A Cd1 . 1_464 91.8(5) ?
    H4WA O4W H4WB . . 104.5 ?
    H5WA O5W H5WB . . 101.0 ?
    H6WA O6WB H6WB . . 109.5 ?
    H6WC O6WA H6WD . . 103.5 ?
    C1 N1 Cd1 . . 119.7(3) ?
    C1 N1 C5 . . 117.4(4) ?
    C5 N1 Cd1 . . 122.8(3) ?
    C6 N2 Cd1 . . 124.7(3) ?
    C10 N2 Cd1 . . 118.3(3) ?
    C10 N2 C6 . . 116.8(4) ?
    N4 N3 H3 . . 123(3) ?
    C19 N3 H3 . . 126(3) ?
    C19 N3 N4 . . 110.5(3) ?
    C18 N4 N3 . . 103.0(3) ?
    C19 N5 C18 . . 104.4(3) ?
    N1 C1 H1 . . 118.1 ?
    N1 C1 C2 . . 123.9(5) ?
    C2 C1 H1 . . 118.1 ?
    C1 C2 H2 . . 120.7 ?
    C3 C2 C1 . . 118.5(6) ?
    C3 C2 H2 . . 120.7 ?
    C2 C3 H3A . . 120.5 ?
    C4 C3 C2 . . 119.1(5) ?
    C4 C3 H3A . . 120.5 ?
    C3 C4 H4 . . 120.6 ?
    C3 C4 C5 . . 118.8(5) ?
    C5 C4 H4 . . 120.6 ?
    N1 C5 C4 . . 122.3(5) ?
    N1 C5 H5 . . 118.9 ?
    C4 C5 H5 . . 118.9 ?
    N2 C6 H6 . . 118.3 ?
    N2 C6 C7 . . 123.4(4) ?
    C7 C6 H6 . . 118.3 ?
    C6 C7 H7 . . 120.3 ?
    C6 C7 C8 . . 119.5(4) ?
    C8 C7 H7 . . 120.3 ?
    C7 C8 H8 . . 120.8 ?
    C7 C8 C9 . . 118.3(4) ?
    C9 C8 H8 . . 120.8 ?
    C8 C9 H9 . . 120.7 ?
    C10 C9 C8 . . 118.7(4) ?
    C10 C9 H9 . . 120.7 ?
    N2 C10 C9 . . 123.4(4) ?
    N2 C10 H10 . . 118.3 ?
    C9 C10 H10 . . 118.3 ?
    O2 C11 O1 . . 121.9(4) ?
    O2 C11 C12 . . 119.3(3) ?
    O1 C11 C12 . . 118.8(3) ?
    C13 C12 C11 . . 119.9(3) ?
    C17 C12 C11 . . 121.9(3) ?
    C17 C12 C13 . . 118.2(4) ?
    C12 C13 H13 . . 119.4 ?
    C12 C13 C14 . . 121.1(4) ?
    C14 C13 H13 . . 119.4 ?
    C13 C14 H14 . . 119.6 ?
    C13 C14 C15 . . 120.7(4) ?
    C15 C14 H14 . . 119.6 ?
    C14 C15 C16 . . 118.4(4) ?
    C14 C15 C18 . . 119.0(3) ?
    C16 C15 C18 . . 122.7(4) ?
    C15 C16 H16 . . 119.8 ?
    C17 C16 C15 . . 120.4(4) ?
    C17 C16 H16 . . 119.8 ?
    C12 C17 C16 . . 121.2(4) ?
    C12 C17 H17 . . 119.4 ?
    C16 C17 H17 . . 119.4 ?
    N4 C18 N5 . . 113.3(3) ?
    N4 C18 C15 . . 124.8(3) ?
    N5 C18 C15 . . 121.8(3) ?
    N3 C19 C20 . . 125.6(4) ?
    N5 C19 N3 . . 108.8(3) ?
    N5 C19 C20 . . 125.7(3) ?
    C21 C20 C19 . . 118.3(4) ?
    C25 C20 C19 . . 123.5(3) ?
    C25 C20 C21 . . 118.2(4) ?
    C20 C21 H21 . . 119.6 ?
    C22 C21 C20 . . 120.9(4) ?
    C22 C21 H21 . . 119.6 ?
    C21 C22 H22 . . 119.3 ?
    C21 C22 C23 . . 121.5(4) ?
    C23 C22 H22 . . 119.3 ?
    C22 C23 C24 . . 117.9(4) ?
    C22 C23 C26 . . 120.1(3) ?
    C24 C23 C26 . . 122.0(4) ?
    C23 C24 H24 . . 119.8 ?
    C25 C24 C23 . . 120.4(4) ?
    C25 C24 H24 . . 119.8 ?
    C20 C25 C24 . . 121.1(4) ?
    C20 C25 H25 . . 119.4 ?
    C24 C25 H25 . . 119.4 ?
    O4A C26 C23 . . 113.2(4) ?
    O4B C26 O3B . . 114.1(6) ?
    O4B C26 C23 . . 123.3(4) ?
    O3B C26 C23 . . 116.7(5) ?
    O3A C26 O4A . . 119.9(6) ?
    O3A C26 C23 . . 123.9(5) ?
loop_
    _geom_torsion_atom_site_label_1
    _geom_torsion_atom_site_label_2
    _geom_torsion_atom_site_label_3
    _geom_torsion_atom_site_label_4
    _geom_torsion_site_symmetry_1
    _geom_torsion_site_symmetry_2
    _geom_torsion_site_symmetry_3
    _geom_torsion_site_symmetry_4
    _geom_torsion
    _geom_torsion_publ_flag
    Cd1 O2 C11 O1 . . . . -4.7(4) ?
    Cd1 O2 C11 C12 . . . . 174.7(3) ?
    Cd1 O1 C11 O2 . . . . 5.1(4) ?
    Cd1 O1 C11 C12 . . . . -174.4(3) ?
    Cd1 O4A C26 O3A 1_464 . . . -28.7(7) ?
    Cd1 O4A C26 C23 1_464 . . . 170.0(3) ?
    Cd1 O4B C26 O3B 1_464 . . . 20.2(7) ?
    Cd1 O4B C26 C23 1_464 . . . 172.0(4) ?
    Cd1 O3B C26 O4B 1_464 . . . -16.7(6) ?
    Cd1 O3B C26 C23 1_464 . . . -170.4(4) ?
    Cd1 O3A C26 O4A 1_464 . . . 29.5(7) ?
    Cd1 O3A C26 C23 1_464 . . . -171.3(4) ?
    Cd1 N1 C1 C2 . . . . -174.2(4) ?
    Cd1 N1 C5 C4 . . . . 176.2(3) ?
    Cd1 N2 C6 C7 . . . . 174.0(4) ?
    Cd1 N2 C10 C9 . . . . -174.4(4) ?
    O2 C11 C12 C13 . . . . -1.2(6) ?
    O2 C11 C12 C17 . . . . 178.6(4) ?
    O1 C11 C12 C13 . . . . 178.3(4) ?
    O1 C11 C12 C17 . . . . -1.9(6) ?
    N1 C1 C2 C3 . . . . -2.6(9) ?
    N2 C6 C7 C8 . . . . 0.5(8) ?
    N3 N4 C18 N5 . . . . -0.2(5) ?
    N3 N4 C18 C15 . . . . -178.0(4) ?
    N3 C19 C20 C21 . . . . -163.4(4) ?
    N3 C19 C20 C25 . . . . 15.7(7) ?
    N4 N3 C19 N5 . . . . -0.7(5) ?
    N4 N3 C19 C20 . . . . 178.4(4) ?
    N5 C19 C20 C21 . . . . 15.5(6) ?
    N5 C19 C20 C25 . . . . -165.3(4) ?
    C1 N1 C5 C4 . . . . 0.8(7) ?
    C1 C2 C3 C4 . . . . 1.5(9) ?
    C2 C3 C4 C5 . . . . 0.5(8) ?
    C3 C4 C5 N1 . . . . -1.7(7) ?
    C5 N1 C1 C2 . . . . 1.4(8) ?
    C6 N2 C10 C9 . . . . 0.1(7) ?
    C6 C7 C8 C9 . . . . -1.0(8) ?
    C7 C8 C9 C10 . . . . 1.0(7) ?
    C8 C9 C10 N2 . . . . -0.6(7) ?
    C10 N2 C6 C7 . . . . -0.1(7) ?
    C11 C12 C13 C14 . . . . -179.6(4) ?
    C11 C12 C17 C16 . . . . -179.8(4) ?
    C12 C13 C14 C15 . . . . -1.2(7) ?
    C13 C12 C17 C16 . . . . -0.1(6) ?
    C13 C14 C15 C16 . . . . 1.2(7) ?
    C13 C14 C15 C18 . . . . -177.3(4) ?
    C14 C15 C16 C17 . . . . -0.7(6) ?
    C14 C15 C18 N4 . . . . 162.0(4) ?
    C14 C15 C18 N5 . . . . -15.6(6) ?
    C15 C16 C17 C12 . . . . 0.1(7) ?
    C16 C15 C18 N4 . . . . -16.5(6) ?
    C16 C15 C18 N5 . . . . 166.0(4) ?
    C17 C12 C13 C14 . . . . 0.6(7) ?
    C18 N5 C19 N3 . . . . 0.6(4) ?
    C18 N5 C19 C20 . . . . -178.6(4) ?
    C18 C15 C16 C17 . . . . 177.8(4) ?
    C19 N3 N4 C18 . . . . 0.6(4) ?
    C19 N5 C18 N4 . . . . -0.2(5) ?
    C19 N5 C18 C15 . . . . 177.6(4) ?
    C19 C20 C21 C22 . . . . 177.5(4) ?
    C19 C20 C25 C24 . . . . -177.1(4) ?
    C20 C21 C22 C23 . . . . -0.1(7) ?
    C21 C20 C25 C24 . . . . 2.0(7) ?
    C21 C22 C23 C24 . . . . 1.6(7) ?
    C21 C22 C23 C26 . . . . -176.5(4) ?
    C22 C23 C24 C25 . . . . -1.2(7) ?
    C22 C23 C26 O4A . . . . -15.3(7) ?
    C22 C23 C26 O4B . . . . 18.0(8) ?
    C22 C23 C26 O3B . . . . 169.1(6) ?
    C22 C23 C26 O3A . . . . -175.7(7) ?
    C23 C24 C25 C20 . . . . -0.6(7) ?
    C24 C23 C26 O4A . . . . 166.7(5) ?
    C24 C23 C26 O4B . . . . -160.1(5) ?
    C24 C23 C26 O3B . . . . -8.9(8) ?
    C24 C23 C26 O3A . . . . 6.2(9) ?
    C25 C20 C21 C22 . . . . -1.7(7) ?
    C26 C23 C24 C25 . . . . 176.8(4) ?
loop_
    _geom_hbond_atom_site_label_D
    _geom_hbond_atom_site_label_H
    _geom_hbond_atom_site_label_A
    _geom_hbond_site_symmetry_A
    _geom_hbond_distance_DH
    _geom_hbond_distance_HA
    _geom_hbond_distance_DA
    _geom_hbond_angle_DHA
    _geom_hbond_publ_flag
    O1W H1WB O1 2_667 0.86 1.85 2.694(4) 166 yes
    O2W H2WA O4W 2_666 0.85 1.89 2.712(4) 164 yes
    O2W H2WB O2 . 0.85 1.92 2.767(4) 173 yes
    O3W H3WA O2W . 0.85 1.96 2.803(4) 172 yes
    O3W H3WB O2W 2_666 0.85 1.96 2.804(4) 170 yes
    O4W H4WA N4 2_676 0.85 2.25 3.079(4) 165 yes
    O4W H4WB N5 . 0.85 2.03 2.877(4) 171 yes
    O5W H5WA O3W 2_576 0.79 2.12 2.878(4) 161 yes
    O5W H5WB O3W 1_565 0.85 1.97 2.800(4) 164 yes
    N3 H3 O5W . 0.83(5) 1.89(5) 2.720(4) 177(5) yes
_shelx_space_group_comment
;
The symmetry employed for this shelxl refinement is uniquely defined
by the following loop, which should always be used as a source of
symmetry information in preference to the above space-group names.
They are only intended as comments.
;
_shelx_estimated_absorpt_T_min     ?
_shelx_estimated_absorpt_T_max     ?
_shelx_hkl_file
;
 -10  -7  -3   46.14   13.42
 -10  -7  -2   25.33    9.87
 -10  -7  -1    8.46    6.02
 -10  -7   0   -9.25    7.23
 -10  -7   1    7.31    5.58
 -10  -7   2    9.41    6.22
 -10  -6  -6   -0.12    6.23
 -10  -6  -5    6.17    6.88
 -10  -6  -4   16.94    8.13
 -10  -6  -3    5.05    6.59
 -10  -6  -2   -4.88    6.19
 -10  -6  -1    3.37    5.12
 -10  -6   0   10.41    7.85
 -10  -6   1   22.22    8.89
 -10  -6   2   11.69   10.08
 -10  -6   2   15.41    7.36
 -10  -6   3   -0.53    3.95
 -10  -5  -5    4.91    4.13
 -10  -5  -4    7.28    7.39
 -10  -5  -3   14.68    8.18
 -10  -5  -2   26.05   10.38
 -10  -5  -1    8.30    6.22
 -10  -5   0    9.08    7.88
 -10  -5   1   22.82    9.03
 -10  -5   2    6.61    5.76
 -10  -5   3   -1.43    5.06
 -10  -5   4   10.27    6.39
 -10  -4  -5   11.55    9.10
 -10  -4  -4    3.71    4.71
 -10  -4  -3   37.03   10.80
 -10  -4  -2    6.69    5.56
 -10  -4  -1   12.48    7.23
 -10  -4   0   -3.32    4.46
 -10  -4   1    9.87    6.43
 -10  -4   2   11.86    7.13
 -10  -4   3   22.58    8.19
 -10  -4   4    4.41    4.88
 -10  -4   5    6.26    5.60
 -10  -3  -5   14.98    8.11
 -10  -3  -4    6.46    6.05
 -10  -3  -3   -1.98    4.42
 -10  -3  -2   -0.91    4.35
 -10  -3  -1    9.20    7.22
 -10  -3   0   11.63    6.50
 -10  -3   1   26.50    9.61
 -10  -3   2    4.67    4.64
 -10  -3   3   16.03    7.14
 -10  -3   4    2.37    4.08
 -10  -2  -4   -0.60    4.44
 -10  -2  -3    1.52    5.06
 -10  -2  -2   27.12    9.80
 -10  -2  -1   29.19   10.40
 -10  -2   0   14.25    7.86
 -10  -2   1    9.62    6.28
 -10  -2   2   -3.17    4.71
 -10  -2   3    1.14    5.21
 -10  -2   4    4.98    5.41
 -10  -1  -4   11.83    7.13
 -10  -1  -3    9.85    6.07
 -10  -1  -2    7.34    6.47
 -10  -1  -1   -0.17    4.11
 -10  -1   0    4.44    5.31
 -10  -1   1   13.14    7.37
 -10  -1   2   14.32    7.35
 -10  -1   3   11.61    6.98
 -10   0  -3    0.93    3.52
 -10   0  -2   13.61    7.73
 -10   0  -1   -3.31    5.11
 -10   0   0   18.60    8.23
 -10   0   1    7.03    5.78
 -10   0   2    5.44    4.99
 -10   0   3    3.67    4.19
 -10   1  -2   13.02    6.62
 -10   1  -1   21.21    8.40
 -10   1   0   -2.89    5.08
 -10   1   1    9.74    6.96
 -10   1   2    2.56    4.21
 -10   2  -1   -1.88    4.62
 -10   2   0    8.04    5.48
 -10   2   1   -7.12    6.74
 -10   3   0    9.30    6.41
 -10   3   1    9.26    7.08
  -9 -10  -8   19.37    9.78
  -9 -10  -7   12.67    7.73
  -9 -10  -6   44.18   13.03
  -9 -10  -6   26.70   10.55
  -9 -10  -5   15.80    8.72
  -9 -10  -5    3.41    4.51
  -9 -10  -4   11.11    6.64
  -9 -10  -4    6.01    5.92
  -9 -10  -3   16.18    9.17
  -9 -10  -3   -2.39    4.39
  -9 -10  -2    9.82    8.15
  -9 -10  -1   -0.75    5.53
  -9 -10   0   16.55    7.87
  -9 -10   1   19.66   10.50
  -9  -9 -12    6.21    7.81
  -9  -9 -11    5.29    5.70
  -9  -9 -10    5.27    6.52
  -9  -9  -9   28.90   11.06
  -9  -9  -8   18.22    8.80
  -9  -9  -8   13.37    7.62
  -9  -9  -7   29.79   10.05
  -9  -9  -7   15.58    8.54
  -9  -9  -6    7.48    8.17
  -9  -9  -6    1.13    3.53
  -9  -9  -5    8.42    9.75
  -9  -9  -5   11.70    6.81
  -9  -9  -4   16.16    9.10
  -9  -9  -4   -0.23    5.92
  -9  -9  -3   33.62   11.04
  -9  -9  -3   51.26   12.89
  -9  -9  -2   12.20    9.63
  -9  -9  -2    2.70    5.97
  -9  -9  -1   13.22    8.39
  -9  -9  -1    5.59    4.87
  -9  -9   0    1.21    6.56
  -9  -9   1    1.33    5.59
  -9  -9   2   28.80   11.67
  -9  -9   3   61.30   14.17
  -9  -9   4   36.93   11.70
  -9  -9   4   32.67    9.17
  -9  -9   5   -8.18    5.42
  -9  -9   5   -4.21    5.84
  -9  -9   6    0.48    3.94
  -9  -8 -12    4.04    6.92
  -9  -8 -11   50.72   12.74
  -9  -8 -10   42.33   12.86
  -9  -8  -9    5.54    6.38
  -9  -8  -9   11.81    7.19
  -9  -8  -8   -7.70    7.27
  -9  -8  -8    3.75    6.16
  -9  -8  -7   37.33   11.85
  -9  -8  -7   18.86    8.37
  -9  -8  -6    0.59    5.61
  -9  -8  -6   -1.00    5.01
  -9  -8  -5   69.68   15.70
  -9  -8  -5   63.47   14.06
  -9  -8  -4   51.29   13.10
  -9  -8  -4   24.03   10.41
  -9  -8  -3   22.58    9.31
  -9  -8  -3   14.16    7.97
  -9  -8  -2    4.58    5.45
  -9  -8  -2    2.89    4.62
  -9  -8  -1   20.20    8.90
  -9  -8  -1   24.40    8.37
  -9  -8   0   31.72   11.04
  -9  -8   0   20.22    8.89
  -9  -8   1   41.28   12.56
  -9  -8   2   39.35   10.93
  -9  -8   3    8.96    8.73
  -9  -8   4    5.16    7.14
  -9  -8   5    8.19    6.55
  -9  -8   5   -0.94    3.48
  -9  -8   6   17.99    8.72
  -9  -8   6   17.72    8.36
  -9  -8   7   19.91    8.34
  -9  -8   7   18.43    8.30
  -9  -8   8   18.30    9.15
  -9  -7 -12   17.31    8.61
  -9  -7 -11   18.94    9.38
  -9  -7 -10    6.31    6.94
  -9  -7 -10    0.04    4.72
  -9  -7  -9    9.31    5.95
  -9  -7  -9    3.95    6.05
  -9  -7  -8   35.38   12.06
  -9  -7  -8   29.98   10.88
  -9  -7  -7   14.86    8.16
  -9  -7  -7   14.84    7.68
  -9  -7  -6    9.27    7.43
  -9  -7  -6    3.65    6.73
  -9  -7  -5   15.36    7.58
  -9  -7  -5    1.55    3.48
  -9  -7  -4   16.59    9.66
  -9  -7  -4   -2.40    4.73
  -9  -7  -3    8.91    7.45
  -9  -7  -3    4.04    5.06
  -9  -7  -2   60.07   14.75
  -9  -7  -2   26.83    9.37
  -9  -7  -1   35.70   11.41
  -9  -7  -1   24.69    8.57
  -9  -7   0   36.86   11.12
  -9  -7   0   23.53    8.40
  -9  -7   1    0.27    6.00
  -9  -7   1    5.08    5.81
  -9  -7   2   -1.15    4.44
  -9  -7   2   10.05    8.83
  -9  -7   3   24.22    9.45
  -9  -7   4   43.91   12.16
  -9  -7   5   19.69    8.19
  -9  -7   6    0.76    4.84
  -9  -7   7    1.60    4.93
  -9  -7   7    6.98    6.45
  -9  -7   8    4.28    4.66
  -9  -6 -12    1.75    5.55
  -9  -6 -11    2.18    4.98
  -9  -6 -10   27.88   10.46
  -9  -6 -10   30.52   10.76
  -9  -6  -9   50.75   13.41
  -9  -6  -9   31.67   10.66
  -9  -6  -8   12.44    7.22
  -9  -6  -8    2.30    4.56
  -9  -6  -7   60.02   13.89
  -9  -6  -7   11.80    7.47
  -9  -6  -6   26.01    8.78
  -9  -6  -6   12.35    6.66
  -9  -6  -5   14.52    7.30
  -9  -6  -4   22.92    9.52
  -9  -6  -3   13.97    7.12
  -9  -6  -2   45.46   11.49
  -9  -6  -1    0.73    4.92
  -9  -6   0   -0.23    3.32
  -9  -6   1    8.26    5.80
  -9  -6   2   30.13   10.48
  -9  -6   2   13.81    6.40
  -9  -6   3   31.06   10.08
  -9  -6   3   38.58   10.29
  -9  -6   4   25.23   10.11
  -9  -6   5   12.56    7.08
  -9  -6   6    2.32    4.88
  -9  -6   7   -2.89    4.73
  -9  -6   8   13.43    7.33
  -9  -6   9   17.32    8.33
  -9  -5 -12    7.68    7.35
  -9  -5 -11   10.77    6.22
  -9  -5 -10   24.68    9.78
  -9  -5 -10   23.76    9.74
  -9  -5  -9    3.88    4.24
  -9  -5  -8    0.90    4.71
  -9  -5  -7   17.69    8.48
  -9  -5  -6    4.89    5.44
  -9  -5  -5   21.25    9.40
  -9  -5  -4   37.43   11.04
  -9  -5  -3    2.63    5.24
  -9  -5  -2    2.73    5.31
  -9  -5  -1    3.82    5.13
  -9  -5   0   46.86   10.77
  -9  -5   1   61.67   12.64
  -9  -5   2    7.12    5.79
  -9  -5   3   17.47    7.32
  -9  -5   4    3.70    4.00
  -9  -5   7   19.62    9.76
  -9  -5   8    7.39    6.48
  -9  -5   9    2.36    5.43
  -9  -4 -10    6.39    6.39
  -9  -4  -9   21.74    8.97
  -9  -4  -8   35.13   10.73
  -9  -4  -7   81.68   15.84
  -9  -4  -6   35.01   10.28
  -9  -4  -5    3.50    4.76
  -9  -4  -4    8.20    6.40
  -9  -4  -3   10.39    6.22
  -9  -4  -2   29.77    9.47
  -9  -4  -1   88.18   15.89
  -9  -4   0   19.22    7.64
  -9  -4   1    8.61    6.34
  -9  -4   2    3.52    4.60
  -9  -4   3   12.59    6.45
  -9  -4   4   68.01   12.87
  -9  -4   5    1.26    4.29
  -9  -3  -9   20.10    7.61
  -9  -3  -8   13.95    8.39
  -9  -3  -7   11.68    7.08
  -9  -3  -6    8.03    6.64
  -9  -3  -5   20.59    9.48
  -9  -3  -4   35.80   10.26
  -9  -3  -3   31.62   10.01
  -9  -3  -2   32.20    9.50
  -9  -3  -1   27.78    9.00
  -9  -3   0    1.25    3.76
  -9  -3   1   22.00    7.87
  -9  -3   2   16.71    7.84
  -9  -3   3    5.52    4.59
  -9  -3   4    8.35    5.03
  -9  -3   5   -0.97    4.22
  -9  -3   6   -1.58    3.77
  -9  -2  -9   12.41    6.93
  -9  -2  -8   -1.56    5.28
  -9  -2  -7   10.77    6.26
  -9  -2  -6    8.21    5.17
  -9  -2  -5   27.66    9.29
  -9  -2  -4    0.17    3.44
  -9  -2  -3    5.98    5.72
  -9  -2  -2    4.76    4.78
  -9  -2  -1   10.71    7.21
  -9  -2   0   46.09   10.75
  -9  -2   1   21.25    7.45
  -9  -2   2   18.37    7.04
  -9  -2   3    6.30    5.41
  -9  -2   4    6.36    5.42
  -9  -2   5   14.46    6.21
  -9  -2   6   13.67    6.23
  -9  -1  -8   16.35    7.66
  -9  -1  -7   21.64    9.31
  -9  -1  -6    4.97    5.79
  -9  -1  -5    1.56    5.95
  -9  -1  -4    5.42    6.01
  -9  -1  -3   18.68    7.46
  -9  -1  -2    4.07    4.03
  -9  -1  -1   20.40    7.70
  -9  -1   0   49.42   11.07
  -9  -1   1   13.44    7.04
  -9  -1   2   17.97    6.95
  -9  -1   3   20.47    7.73
  -9  -1   4   26.94    7.94
  -9  -1   5   17.02    6.43
  -9   0  -7   20.68    9.08
  -9   0  -6   -0.78    5.49
  -9   0  -5   18.29    8.29
  -9   0  -4   17.51    6.73
  -9   0  -3   16.50    7.53
  -9   0  -2   15.94    7.78
  -9   0  -1    3.31    4.51
  -9   0   0   -0.84    3.22
  -9   0   1    9.52    5.96
  -9   0   2    9.74    5.41
  -9   0   3   18.74    6.96
  -9   0   4   17.06    7.11
  -9   0   5    2.95    3.65
  -9   1  -6   34.09   10.69
  -9   1  -5   25.75    9.48
  -9   1  -4    3.83    4.72
  -9   1  -3    2.28    4.89
  -9   1  -2    2.28    3.83
  -9   1  -1    5.19    4.15
  -9   1   0   55.56   12.16
  -9   1   1   -1.47    3.66
  -9   1   2    2.85    4.65
  -9   1   3    1.38    3.23
  -9   1   4    0.53    2.88
  -9   2  -5   13.30    6.82
  -9   2  -4    6.34    6.17
  -9   2  -3    7.09    4.11
  -9   2  -2   15.85    7.66
  -9   2  -1   18.22    7.90
  -9   2   0   10.78    6.18
  -9   2   1   -0.61    3.97
  -9   2   2   -1.36    4.21
  -9   2   3   20.40    7.36
  -9   3  -4    2.41    4.90
  -9   3  -3    8.29    5.59
  -9   3  -2   87.78   16.44
  -9   3  -1    3.86    5.39
  -9   3   0   -6.90    5.89
  -9   3   1   10.50    5.83
  -9   3   2    9.59    5.27
  -9   3   3    6.24    5.37
  -9   4  -3    1.00    3.68
  -9   4  -2   18.13    8.27
  -9   4  -1   13.83    7.30
  -9   4   0   14.64    7.43
  -9   4   1   11.12    5.46
  -9   4   2    2.80    4.83
  -9   5  -1    6.98    5.52
  -9   5   0    1.54    4.02
  -9   5   1   19.59    8.48
  -9   6   0   15.30    7.25
  -8 -11 -11   26.77   10.34
  -8 -11 -10   16.37    7.79
  -8 -11  -9    5.15    6.43
  -8 -11  -8   17.13    8.88
  -8 -11  -7   10.66    7.48
  -8 -11  -7    4.44    5.34
  -8 -11  -6   -1.99    4.50
  -8 -11  -6   -1.74    4.50
  -8 -11  -5   15.23    8.50
  -8 -11  -4   24.50   10.63
  -8 -11  -3   25.80    9.62
  -8 -11  -2   41.06   11.56
  -8 -11  -1   12.13    7.09
  -8 -11   0   84.15   16.43
  -8 -10 -12   30.28   10.41
  -8 -10 -11    6.89    5.89
  -8 -10 -11   47.89   12.77
  -8 -10 -10   10.85    5.75
  -8 -10 -10    0.46    4.14
  -8 -10  -9    3.46    5.09
  -8 -10  -9   18.60    9.00
  -8 -10  -8   -1.37    5.84
  -8 -10  -8    0.26    3.28
  -8 -10  -7   17.73    9.85
  -8 -10  -7   33.94   10.80
  -8 -10  -6   83.39   16.40
  -8 -10  -6   57.15   13.04
  -8 -10  -5   39.65   11.58
  -8 -10  -5   14.60    7.49
  -8 -10  -4   23.86    9.38
  -8 -10  -4   11.11    6.55
  -8 -10  -3    0.53    4.36
  -8 -10  -3    5.70    4.60
  -8 -10  -2    1.26    5.60
  -8 -10  -1   19.21    8.81
  -8 -10   0    4.33    5.30
  -8 -10   1   60.74   14.69
  -8 -10   2   36.34   11.28
  -8 -10   3    3.41    5.49
  -8 -10   4    1.13    4.78
  -8 -10   4   -2.12    4.85
  -8 -10   5   12.63    6.76
  -8 -10   6   32.74    9.43
  -8 -10   7   27.72    9.49
  -8  -9 -13   23.35    9.41
  -8  -9 -13   23.89    9.67
  -8  -9 -12   20.95    8.63
  -8  -9 -12   28.36   10.46
  -8  -9 -11   22.05    8.81
  -8  -9 -11   16.65    7.92
  -8  -9 -10    3.65    4.94
  -8  -9 -10    1.73    6.29
  -8  -9  -9   13.16    8.52
  -8  -9  -9   -0.68    3.94
  -8  -9  -8   57.29   13.38
  -8  -9  -8   56.86   13.67
  -8  -9  -7   85.32   15.67
  -8  -9  -7   81.52   15.31
  -8  -9  -6  108.20   17.30
  -8  -9  -6   51.02   12.34
  -8  -9  -5   34.44   11.91
  -8  -9  -5   27.36    9.58
  -8  -9  -4   -2.63    6.09
  -8  -9  -4   10.17    6.88
  -8  -9  -3    7.45    5.91
  -8  -9  -3    9.30    7.23
  -8  -9  -2   50.97   12.93
  -8  -9  -2   45.49   11.58
  -8  -9  -1   59.31   13.94
  -8  -9   0   39.44   11.50
  -8  -9   1    6.50    5.78
  -8  -9   2  -11.68    7.79
  -8  -9   2    5.71    4.67
  -8  -9   3   -1.31    5.15
  -8  -9   3   18.86    6.78
  -8  -9   4   12.06    7.66
  -8  -9   4   13.78    7.16
  -8  -9   5   54.24   12.90
  -8  -9   5   49.02   10.63
  -8  -9   6   21.09    8.81
  -8  -9   6   -6.06    4.95
  -8  -9   7   12.93    6.76
  -8  -9   7   15.87    8.10
  -8  -9   8    2.50    4.59
  -8  -8 -13   17.11    8.36
  -8  -8 -13   21.21    8.83
  -8  -8 -12    9.63    7.55
  -8  -8 -12    4.33    5.91
  -8  -8 -11   11.31    6.58
  -8  -8 -11    6.92    7.12
  -8  -8 -10   48.05   12.87
  -8  -8 -10   20.12    7.93
  -8  -8  -9   14.56    7.47
  -8  -8  -9   14.65    8.35
  -8  -8  -8   33.95   10.22
  -8  -8  -8   24.75    8.98
  -8  -8  -7   32.04    9.35
  -8  -8  -7   26.69    9.03
  -8  -8  -6   -0.39    5.03
  -8  -8  -6   -2.47    5.24
  -8  -8  -5   40.90   11.05
  -8  -8  -5   47.63   11.66
  -8  -8  -4   36.82   10.96
  -8  -8  -4   33.80   10.12
  -8  -8  -3   40.90   12.26
  -8  -8  -3   24.10    9.23
  -8  -8  -2   39.56   11.24
  -8  -8  -2   59.97   12.82
  -8  -8  -1   12.66    6.69
  -8  -8  -1   11.58    6.86
  -8  -8   0   -4.80    5.67
  -8  -8   0    4.93    4.18
  -8  -8   1   33.32   10.97
  -8  -8   2   41.49   11.32
  -8  -8   3   94.71   16.30
  -8  -8   4   28.53   10.08
  -8  -8   4   35.38    8.70
  -8  -8   5    9.06    6.26
  -8  -8   5    3.13    5.25
  -8  -8   6   14.41    7.71
  -8  -8   6    6.25    5.39
  -8  -8   7    9.52    6.20
  -8  -8   7   12.48    5.86
  -8  -8   8    7.01    5.79
  -8  -8   8   -2.25    3.94
  -8  -7 -14    7.74    5.85
  -8  -7 -13   28.54    9.71
  -8  -7 -13   26.34   10.45
  -8  -7 -12   14.57    7.72
  -8  -7 -12   18.71    7.92
  -8  -7 -11   57.82   12.21
  -8  -7 -11   55.61   13.20
  -8  -7 -10   29.78   10.23
  -8  -7 -10   31.73   10.57
  -8  -7  -9    7.03    5.90
  -8  -7  -9    7.07    5.84
  -8  -7  -8    3.47    6.00
  -8  -7  -8    5.08    4.96
  -8  -7  -7   38.83   11.11
  -8  -7  -7   40.79   11.12
  -8  -7  -6   30.51   10.61
  -8  -7  -6   32.07    9.17
  -8  -7  -5  128.49   18.78
  -8  -7  -5  121.51   17.53
  -8  -7  -4  137.73   19.78
  -8  -7  -4  114.12   16.98
  -8  -7  -3    8.28    7.02
  -8  -7  -3    4.63    4.83
  -8  -7  -2   -2.72    5.26
  -8  -7  -2    8.77    6.51
  -8  -7  -1   21.30    9.24
  -8  -7  -1   19.20    7.73
  -8  -7   0   54.08   12.84
  -8  -7   0   47.62   11.05
  -8  -7   1   49.07   12.52
  -8  -7   1   43.73   10.44
  -8  -7   2   26.27   10.50
  -8  -7   3    2.59    4.66
  -8  -7   4    7.20    6.85
  -8  -7   5   30.53    9.79
  -8  -7   6   56.51   12.66
  -8  -7   7    8.72    6.33
  -8  -7   7   22.83    8.40
  -8  -7   8    6.55    5.55
  -8  -7   8    1.19    4.87
  -8  -7   9    4.44    5.46
  -8  -7   9    7.71    6.71
  -8  -6 -14   57.26   13.68
  -8  -6 -13   13.46    7.88
  -8  -6 -12   62.05   13.24
  -8  -6 -12   38.40   11.33
  -8  -6 -11   13.95    7.66
  -8  -6 -11    6.54    5.71
  -8  -6 -10    1.87    5.11
  -8  -6 -10    0.89    3.88
  -8  -6  -9   28.99    9.49
  -8  -6  -9   20.32    7.75
  -8  -6  -8    6.12    5.84
  -8  -6  -8   15.22    7.33
  -8  -6  -7   58.27   12.26
  -8  -6  -7   51.78   11.98
  -8  -6  -6   30.62    9.84
  -8  -6  -6   57.85   12.42
  -8  -6  -5   -1.31    4.92
  -8  -6  -5    1.18    3.43
  -8  -6  -4    4.69    4.56
  -8  -6  -3   14.42    7.39
  -8  -6  -2   44.43   10.32
  -8  -6  -1   36.97   10.21
  -8  -6   0    9.40    6.61
  -8  -6   1    4.45    7.19
  -8  -6   1    0.46    4.31
  -8  -6   2    0.68    4.06
  -8  -6   2   -3.99    4.01
  -8  -6   3   15.02    7.75
  -8  -6   3   36.44    9.48
  -8  -6   4   37.58   10.69
  -8  -6   5   15.28    7.57
  -8  -6   6    6.23    7.15
  -8  -6   7   -4.70    5.72
  -8  -6   8    9.64    6.51
  -8  -6   8   -2.00    5.59
  -8  -6   9   -6.15    6.91
  -8  -6   9    6.06    5.76
  -8  -5 -13    7.65    5.15
  -8  -5 -12   -6.79    7.02
  -8  -5 -12   12.14    7.73
  -8  -5 -11   -2.21    4.79
  -8  -5 -11    2.48    4.24
  -8  -5 -10   83.88   14.76
  -8  -5 -10   70.17   14.32
  -8  -5  -9   55.51   13.11
  -8  -5  -8   95.89   16.10
  -8  -5  -7   -0.14    3.03
  -8  -5  -6   55.39   12.06
  -8  -5  -5   27.73    9.14
  -8  -5  -4  103.44   15.92
  -8  -5  -3   24.01    8.91
  -8  -5  -2   40.77   10.46
  -8  -5  -1    5.50    5.03
  -8  -5   0   -0.82    4.11
  -8  -5   1   25.88    8.68
  -8  -5   2   43.93   10.02
  -8  -5   3   49.77   10.59
  -8  -5   4   37.69    9.41
  -8  -5   6    6.93    7.43
  -8  -5   7   12.76    6.22
  -8  -5   8   12.28    7.19
  -8  -5   9   27.95    9.35
  -8  -5  10   22.79    9.76
  -8  -4 -13   41.73   12.03
  -8  -4 -12   21.42    8.42
  -8  -4 -12   16.78    8.18
  -8  -4 -11   41.47   11.54
  -8  -4 -10   49.06   12.50
  -8  -4  -9    7.50    5.55
  -8  -4  -8    1.22    5.41
  -8  -4  -7    6.10    5.15
  -8  -4  -6   49.72   11.72
  -8  -4  -5  105.23   16.00
  -8  -4  -4   23.32    7.94
  -8  -4  -3    4.26    6.00
  -8  -4  -2    4.42    4.16
  -8  -4  -1   17.39    6.89
  -8  -4   0   22.35    7.08
  -8  -4   1   70.11   12.50
  -8  -4   2   32.40    8.84
  -8  -4   3    8.98    5.75
  -8  -4   4   15.77    6.85
  -8  -4   5    9.24    5.62
  -8  -4   9    9.98    6.86
  -8  -4  10   -3.05    5.45
  -8  -3 -13   23.48    9.21
  -8  -3 -12    8.05    6.97
  -8  -3 -11   11.60    6.39
  -8  -3 -10   12.66    7.92
  -8  -3  -9    1.14    4.56
  -8  -3  -8   53.65   11.89
  -8  -3  -7   48.15   11.62
  -8  -3  -6    6.51    5.27
  -8  -3  -5    4.21    4.39
  -8  -3  -4   -0.54    3.77
  -8  -3  -3   60.13   11.88
  -8  -3  -2   25.25    7.73
  -8  -3  -1   35.49    9.24
  -8  -3   0   26.04    7.27
  -8  -3   1   19.52    6.68
  -8  -3   2    8.86    5.77
  -8  -3   3  100.10   14.14
  -8  -3   4   36.99    8.80
  -8  -3   5   52.03   10.25
  -8  -3   6   16.23    6.23
  -8  -2 -12    6.19    4.90
  -8  -2 -11   10.99    6.82
  -8  -2 -10   20.15    8.62
  -8  -2  -9   47.93   11.56
  -8  -2  -8    4.85    4.48
  -8  -2  -7    9.19    5.54
  -8  -2  -6    4.91    4.70
  -8  -2  -5   32.87    9.44
  -8  -2  -4   87.56   14.65
  -8  -2  -3   55.79   12.01
  -8  -2  -2   45.16   10.63
  -8  -2  -1    1.83    3.84
  -8  -2   0   -0.29    3.90
  -8  -2   1   30.28    8.54
  -8  -2   2  124.67   15.74
  -8  -2   3   43.68    9.33
  -8  -2   4   44.07    9.33
  -8  -2   5   -1.90    3.29
  -8  -2   6   -0.13    3.37
  -8  -2   7   24.91    7.25
  -8  -1 -11   21.57    8.45
  -8  -1 -10   24.47    8.91
  -8  -1  -9    4.79    5.88
  -8  -1  -8    2.09    4.26
  -8  -1  -7   62.42   12.81
  -8  -1  -6   26.85    9.05
  -8  -1  -5   58.09   11.96
  -8  -1  -4   35.97    9.49
  -8  -1  -3   17.56    7.03
  -8  -1  -2   13.17    5.87
  -8  -1  -1    6.55    5.25
  -8  -1   0   57.91   11.20
  -8  -1   1  121.39   15.56
  -8  -1   2   20.25    7.11
  -8  -1   3    4.23    4.50
  -8  -1   4   24.15    7.71
  -8  -1   5    7.79    3.81
  -8  -1   6   54.02    9.77
  -8  -1   7   11.26    5.23
  -8   0 -11   -8.58    5.74
  -8   0 -10   -0.74    4.29
  -8   0  -9    4.39    4.61
  -8   0  -8   71.25   13.86
  -8   0  -7   43.42   11.73
  -8   0  -6   27.15    9.17
  -8   0  -5    7.41    6.18
  -8   0  -4    2.72    3.91
  -8   0  -3   63.13   12.49
  -8   0  -2   45.66   10.04
  -8   0  -1    5.86    4.93
  -8   0   0   22.97    7.57
  -8   0   1   10.70    5.77
  -8   0   2   13.38    6.22
  -8   0   3   41.62    8.83
  -8   0   4   32.56    8.17
  -8   0   5   26.35    7.09
  -8   0   6   -0.02    3.69
  -8   1 -10    6.70    5.49
  -8   1  -9   25.35    9.36
  -8   1  -8   -1.14    3.56
  -8   1  -7   26.30    9.47
  -8   1  -6   24.69    9.57
  -8   1  -5   29.99    9.56
  -8   1  -4   74.11   13.63
  -8   1  -3   39.22    9.69
  -8   1  -2    2.48    4.14
  -8   1  -1    3.42    4.63
  -8   1   0    7.32    5.22
  -8   1   1   16.04    6.54
  -8   1   2   27.66    7.77
  -8   1   3   45.93    9.78
  -8   1   4   13.47    5.34
  -8   1   5    3.04    3.25
  -8   1   6    9.68    5.11
  -8   2  -9   -4.33    4.79
  -8   2  -8    6.86    6.18
  -8   2  -7   19.04    8.49
  -8   2  -6   14.87    7.40
  -8   2  -5   68.91   13.44
  -8   2  -4   19.56    7.76
  -8   2  -3    5.64    4.78
  -8   2  -2    0.88    4.30
  -8   2  -1   16.35    6.32
  -8   2   0    8.30    5.10
  -8   2   1   37.72    9.12
  -8   2   2    6.25    4.36
  -8   2   3    8.92    5.54
  -8   2   4    1.53    3.53
  -8   2   5   16.62    5.49
  -8   3  -7    5.73    5.59
  -8   3  -6    6.63    4.33
  -8   3  -5   16.58    8.53
  -8   3  -4    7.78    5.71
  -8   3  -3   20.88    8.13
  -8   3  -2   44.32   10.42
  -8   3  -1   33.72   11.40
  -8   3   0    8.49    4.96
  -8   3   1    5.04    3.41
  -8   3   2    5.15    3.93
  -8   3   3   16.83    6.34
  -8   3   4   33.62    8.20
  -8   3   5   25.02    7.21
  -8   4  -6    5.38    5.34
  -8   4  -5    9.94    5.99
  -8   4  -4    5.03    5.36
  -8   4  -3    8.64    5.03
  -8   4  -2    6.90    6.03
  -8   4  -1    4.29    4.41
  -8   4   0   26.29    8.36
  -8   4   1    4.36    3.13
  -8   4   2   31.26    8.63
  -8   4   3    8.14    5.05
  -8   4   4   42.98    9.24
  -8   5  -5   15.55    7.42
  -8   5  -4    4.09    4.11
  -8   5  -3    8.10    6.89
  -8   5  -2   11.10    7.07
  -8   5  -1    4.62    4.63
  -8   5   0    8.40    5.23
  -8   5   1   32.45    8.97
  -8   5   2    1.16    2.90
  -8   5   3    4.62    4.54
  -8   6  -3   17.31    7.93
  -8   6  -2   12.68    7.78
  -8   6  -1    5.87    5.39
  -8   6   0   -4.56    5.47
  -8   6   1    0.40    4.00
  -8   6   2    1.38    3.80
  -8   7  -1    0.54    3.47
  -8   7   0    1.44    4.34
  -8   7   1   -2.16    4.60
  -8   8   0   12.75    6.85
  -7 -12 -14    6.13    5.79
  -7 -12 -13    6.37    6.29
  -7 -12 -12   43.00   11.60
  -7 -12 -11   62.82   13.75
  -7 -12 -10   18.35    8.08
  -7 -11 -15   52.23   13.30
  -7 -11 -14   47.74   12.32
  -7 -11 -13   33.46   10.64
  -7 -11 -12    9.94    6.44
  -7 -11 -11    1.97    4.07
  -7 -11 -10    2.54    4.13
  -7 -11  -9   17.90    7.81
  -7 -11  -8   24.13    8.83
  -7 -11  -7   19.16    7.79
  -7 -11   6   25.21    8.85
  -7 -11   7    3.39    4.45
  -7 -11   8    9.45    6.62
  -7 -10 -15   18.01    8.06
  -7 -10 -14   24.35    9.31
  -7 -10 -13   11.44    6.10
  -7 -10 -12   16.45    8.11
  -7 -10 -11    9.23    6.36
  -7 -10 -10   76.15   14.48
  -7 -10  -9   28.61    9.01
  -7 -10  -8   41.68   11.18
  -7 -10  -8   33.44   10.05
  -7 -10  -7   -4.41    5.46
  -7 -10  -7    4.22    4.02
  -7 -10  -6   10.90    7.04
  -7 -10  -6   -1.68    4.01
  -7 -10  -5   73.14   14.75
  -7 -10  -5   68.12   13.49
  -7 -10  -4   82.34   14.96
  -7 -10  -4   57.69   12.35
  -7 -10  -3   63.41   13.44
  -7 -10  -2   41.15   11.01
  -7 -10  -1   27.29    9.37
  -7 -10   0   -1.33    4.72
  -7 -10   1    7.91    6.31
  -7 -10   1   13.33    5.18
  -7 -10   2   33.04   10.07
  -7 -10   2   26.50    6.83
  -7 -10   3   22.16    6.47
  -7 -10   4   10.66    5.56
  -7 -10   5   10.83    5.87
  -7 -10   6   -1.51    5.48
  -7 -10   7   20.47    7.71
  -7 -10   8   44.01   11.04
  -7 -10   9   13.34    7.43
  -7  -9 -16   16.64    8.30
  -7  -9 -15    3.35    5.15
  -7  -9 -14    6.32    5.69
  -7  -9 -13   33.37   10.73
  -7  -9 -12   41.68   11.63
  -7  -9 -11   38.19   11.06
  -7  -9 -11   47.06   11.61
  -7  -9 -10   33.70    9.45
  -7  -9 -10   30.81    9.34
  -7  -9  -9   36.53   10.64
  -7  -9  -9   23.02    8.91
  -7  -9  -8   11.59    6.44
  -7  -9  -8    2.56    5.22
  -7  -9  -7   25.31    8.91
  -7  -9  -7   25.20    8.29
  -7  -9  -6   23.65    8.57
  -7  -9  -6   41.68   10.69
  -7  -9  -5  127.49   17.98
  -7  -9  -5  107.37   16.29
  -7  -9  -4   20.16    8.00
  -7  -9  -4   13.64    7.01
  -7  -9  -3   11.50    7.71
  -7  -9  -3    5.82    4.26
  -7  -9  -2    3.93    5.83
  -7  -9  -2    0.72    4.04
  -7  -9  -1    6.49    6.46
  -7  -9   0   47.11   11.82
  -7  -9   0   41.89    7.56
  -7  -9   1  131.74   18.49
  -7  -9   1  137.52   14.14
  -7  -9   2   41.97   10.54
  -7  -9   2   58.79    9.75
  -7  -9   3    1.06    5.18
  -7  -9   3    9.81    5.34
  -7  -9   4    3.73    4.31
  -7  -9   4    4.70    4.98
  -7  -9   5   28.60    9.64
  -7  -9   5   43.17   10.13
  -7  -9   6   29.60    8.38
  -7  -9   7   81.17   13.95
  -7  -9   8    8.90    7.00
  -7  -9   9   -3.05    5.08
  -7  -8 -16   -3.41    5.20
  -7  -8 -15   18.45    8.47
  -7  -8 -14   33.71    9.93
  -7  -8 -13   77.60   14.26
  -7  -8 -13   63.26   13.43
  -7  -8 -12   73.15   13.83
  -7  -8 -12   57.73   12.49
  -7  -8 -11   14.55    7.36
  -7  -8 -11    5.60    6.12
  -7  -8 -10    9.21    6.31
  -7  -8 -10   -1.85    5.16
  -7  -8  -9   38.00   10.23
  -7  -8  -9   28.00    8.53
  -7  -8  -8   14.32    8.36
  -7  -8  -8   13.34    6.37
  -7  -8  -7  209.39   22.47
  -7  -8  -7  258.81   24.86
  -7  -8  -6  102.18   16.06
  -7  -8  -6  156.47   19.59
  -7  -8  -5   23.33    9.33
  -7  -8  -5    7.80    5.49
  -7  -8  -4   18.25    7.61
  -7  -8  -4    5.06    3.82
  -7  -8  -3  111.16   16.76
  -7  -8  -3   96.90   14.62
  -7  -8  -2  106.06   16.07
  -7  -8  -2   80.70   13.76
  -7  -8  -1  133.43   18.51
  -7  -8  -1  125.87   16.73
  -7  -8   0   48.44   11.86
  -7  -8   1   16.45    8.56
  -7  -8   2    3.49    4.79
  -7  -8   3   29.62    9.42
  -7  -8   3   30.09    7.28
  -7  -8   4   91.51   15.22
  -7  -8   4  112.82   14.34
  -7  -8   5   99.95   15.73
  -7  -8   5   91.17   13.58
  -7  -8   6    2.56    5.36
  -7  -8   6   16.76    6.76
  -7  -8   7    5.10    5.64
  -7  -8   7   -3.58    5.41
  -7  -8   8    0.60    5.19
  -7  -8   8   11.63    6.05
  -7  -8   9   31.55    9.10
  -7  -8  10   22.60    9.27
  -7  -7 -17   12.22    6.15
  -7  -7 -16   35.26   10.98
  -7  -7 -15   81.67   15.62
  -7  -7 -14   38.40   10.80
  -7  -7 -13   11.36    5.38
  -7  -7 -13    8.33    5.39
  -7  -7 -12    3.12    5.04
  -7  -7 -12    5.03    6.67
  -7  -7 -11   33.61    9.67
  -7  -7 -11   30.83    9.22
  -7  -7 -10  106.96   16.83
  -7  -7 -10   54.70   12.34
  -7  -7  -9   22.45    8.92
  -7  -7  -9   38.47   10.75
  -7  -7  -8   27.62    8.33
  -7  -7  -8   38.10    9.80
  -7  -7  -7   10.66    6.43
  -7  -7  -7    7.74    6.14
  -7  -7  -6    4.44    5.10
  -7  -7  -6   -1.62    5.15
  -7  -7  -5  136.70   18.58
  -7  -7  -5  148.80   18.55
  -7  -7  -4  243.08   23.73
  -7  -7  -4  245.70   23.14
  -7  -7  -3   68.92   13.62
  -7  -7  -3   68.94   12.67
  -7  -7  -2   60.10   12.80
  -7  -7  -2   37.86   10.11
  -7  -7  -1   21.37    9.23
  -7  -7  -1   14.62    6.41
  -7  -7   0   15.31    8.41
  -7  -7   0    5.16    4.04
  -7  -7   1   92.27   15.09
  -7  -7   1   94.03   14.36
  -7  -7   2   85.73   14.94
  -7  -7   3   76.63   13.88
  -7  -7   4    0.59    4.90
  -7  -7   5    2.99    4.19
  -7  -7   5   -1.19    3.49
  -7  -7   6   29.56    9.70
  -7  -7   6   36.00    9.31
  -7  -7   7   11.66    6.56
  -7  -7   7   12.83    6.62
  -7  -7   8   23.80    8.10
  -7  -7   8   46.12   11.13
  -7  -7   9    4.92    4.07
  -7  -7   9    5.97    5.67
  -7  -7  10   19.05    9.37
  -7  -6 -17    5.39    5.70
  -7  -6 -16   10.29    6.93
  -7  -6 -15   -3.49    4.82
  -7  -6 -14    1.91    4.77
  -7  -6 -13   56.70   11.70
  -7  -6 -13   39.78   10.88
  -7  -6 -12   69.73   12.71
  -7  -6 -12   73.27   14.00
  -7  -6 -11   59.63   11.94
  -7  -6 -11   83.67   14.53
  -7  -6 -10    4.53    4.33
  -7  -6 -10    2.74    4.95
  -7  -6  -9   -6.08    5.72
  -7  -6  -9    5.13    6.49
  -7  -6  -8   79.42   13.92
  -7  -6  -8   86.08   14.48
  -7  -6  -7  129.73   17.46
  -7  -6  -7  142.48   18.57
  -7  -6  -6   85.88   14.39
  -7  -6  -6   75.41   13.29
  -7  -6  -5   66.94   12.48
  -7  -6  -5   67.78   12.68
  -7  -6  -4  125.28   16.78
  -7  -6  -4  121.26   16.11
  -7  -6  -3    1.73    5.49
  -7  -6  -3    2.27    4.50
  -7  -6  -2   18.44    7.60
  -7  -6  -2    7.79    5.57
  -7  -6  -1   21.94    7.65
  -7  -6  -1   23.37    7.67
  -7  -6   0   39.34   10.21
  -7  -6   0   29.89    8.37
  -7  -6   1    9.56    4.98
  -7  -6   1   25.04    7.53
  -7  -6   2   54.82   12.23
  -7  -6   2   69.31   12.04
  -7  -6   3   37.51   10.05
  -7  -6   4    8.33    5.70
  -7  -6   5   42.91   10.48
  -7  -6   6   62.40   12.40
  -7  -6   7   46.07   10.09
  -7  -6   7   67.70   11.94
  -7  -6   8   37.16    9.14
  -7  -6   8   37.04    9.19
  -7  -6   9   11.41    5.83
  -7  -6   9   -0.65    4.53
  -7  -6  10   -0.20    3.23
  -7  -6  10    9.74    8.04
  -7  -6  11    7.22    6.47
  -7  -5 -16   -7.70    6.10
  -7  -5 -15   42.24   11.41
  -7  -5 -14   68.09   13.89
  -7  -5 -13   78.25   14.55
  -7  -5 -12   54.66   11.27
  -7  -5 -12   67.24   13.27
  -7  -5 -11    2.05    4.89
  -7  -5 -11    7.50    6.36
  -7  -5 -10   24.20    7.48
  -7  -5 -10   31.97    9.68
  -7  -5  -9   19.38    7.77
  -7  -5  -9   23.60    8.40
  -7  -5  -8   32.61    9.59
  -7  -5  -7   71.32   12.90
  -7  -5  -6   36.66    9.77
  -7  -5  -5   11.08    6.49
  -7  -5  -4   18.62    7.15
  -7  -5  -3   14.07    6.62
  -7  -5  -2   62.38   11.33
  -7  -5  -1  127.27   15.54
  -7  -5   0   -3.46    2.93
  -7  -5   1    8.56    4.96
  -7  -5   2   -0.89    4.26
  -7  -5   3   24.74    7.52
  -7  -5   5  111.18   15.90
  -7  -5   6   29.71    9.12
  -7  -5   7    0.02    4.34
  -7  -5   8    3.28    5.36
  -7  -5   9   26.19    7.97
  -7  -5   9   27.51    8.58
  -7  -5  10   35.26    9.23
  -7  -5  10   21.96    8.74
  -7  -5  11   31.86   10.23
  -7  -4 -16   10.14    6.90
  -7  -4 -15    6.13    5.77
  -7  -4 -14   24.74    8.43
  -7  -4 -13    3.51    6.02
  -7  -4 -12   -4.34    5.51
  -7  -4 -12    8.54    6.37
  -7  -4 -11   12.38    5.81
  -7  -4 -11   16.95    7.65
  -7  -4 -10   33.60    9.54
  -7  -4  -9   95.92   15.08
  -7  -4  -8   25.05    8.19
  -7  -4  -7   52.42   10.99
  -7  -4  -6    7.82    6.33
  -7  -4  -5   73.17   12.48
  -7  -4  -4  143.50   17.28
  -7  -4  -3  127.16   15.80
  -7  -4  -2   50.13   10.18
  -7  -4  -1   14.93    6.29
  -7  -4   0   52.10   10.14
  -7  -4   1   16.99    6.55
  -7  -4   2  131.36   15.45
  -7  -4   3  123.21   14.89
  -7  -4   4   78.62   12.10
  -7  -4   9   41.03    9.76
  -7  -4  10    2.27    5.35
  -7  -4  11   12.98    7.27
  -7  -4  12    2.37    5.77
  -7  -3 -15   15.19    8.65
  -7  -3 -14   16.80    7.70
  -7  -3 -13   25.46    8.36
  -7  -3 -12   62.29   12.56
  -7  -3 -11   30.83    9.30
  -7  -3 -10   12.36    6.23
  -7  -3  -9    7.91    4.66
  -7  -3  -8   -3.70    4.08
  -7  -3  -7   35.24    9.40
  -7  -3  -6  154.70   17.84
  -7  -3  -5  237.26   21.99
  -7  -3  -4   82.09   13.24
  -7  -3  -3   17.93    6.43
  -7  -3  -2   17.39    6.38
  -7  -3  -1   99.92   13.66
  -7  -3   0   80.67   12.28
  -7  -3   1    7.24    5.13
  -7  -3   2   88.06   12.52
  -7  -3   3   15.12    5.34
  -7  -3   4   41.95    8.62
  -7  -3   5   66.21   10.73
  -7  -3  11   22.60    7.88
  -7  -3  12   61.79   13.21
  -7  -2 -15    6.33    5.03
  -7  -2 -14   40.78   11.17
  -7  -2 -13   40.32   10.92
  -7  -2 -12    4.84    4.33
  -7  -2 -11    3.96    4.95
  -7  -2 -10   11.80    5.92
  -7  -2  -9   59.90   12.39
  -7  -2  -8   37.56    9.58
  -7  -2  -7   81.16   13.46
  -7  -2  -6   25.37    8.16
  -7  -2  -5   19.70    6.63
  -7  -2  -4    6.76    5.19
  -7  -2  -3   47.22   10.31
  -7  -2  -2  145.73   16.45
  -7  -2  -1   67.34   11.24
  -7  -2   0   24.50    6.90
  -7  -2   1    2.10    2.93
  -7  -2   2   16.01    6.44
  -7  -2   3   75.67   11.42
  -7  -2   4  153.35   15.82
  -7  -2   5   90.25   12.05
  -7  -2   6   12.05    5.39
  -7  -1 -14   17.97    7.73
  -7  -1 -13   15.31    8.22
  -7  -1 -12   21.09    8.95
  -7  -1 -11   30.91    9.57
  -7  -1 -10   78.76   13.96
  -7  -1  -9   65.33   12.78
  -7  -1  -8   27.87    8.40
  -7  -1  -7    9.45    5.95
  -7  -1  -6   16.81    6.74
  -7  -1  -5   62.61   11.63
  -7  -1  -4  100.80   14.30
  -7  -1  -3   78.73   12.65
  -7  -1  -2   47.20    9.63
  -7  -1  -1   -1.61    3.94
  -7  -1   0   85.16   12.01
  -7  -1   1   51.48    9.48
  -7  -1   2   40.18    8.65
  -7  -1   3  150.98   15.55
  -7  -1   4   29.51    7.30
  -7  -1   5    7.61    4.15
  -7  -1   6    8.93    4.20
  -7  -1   7   33.76    7.25
  -7   0 -13   33.94    9.95
  -7   0 -12   41.88   11.60
  -7   0 -11   82.65   15.04
  -7   0 -10   -7.60    6.33
  -7   0  -9   10.57    6.86
  -7   0  -8   27.39    8.60
  -7   0  -7   38.86    9.96
  -7   0  -6  102.20   14.89
  -7   0  -5   28.89    8.08
  -7   0  -4   35.89    9.05
  -7   0  -3    5.59    5.12
  -7   0  -2    3.96    3.57
  -7   0  -1   14.22    6.19
  -7   0   0  110.07   13.71
  -7   0   1   37.75    8.10
  -7   0   2   29.80    7.42
  -7   0   3    2.24    3.29
  -7   0   4   24.78    6.63
  -7   0   5   26.42    6.65
  -7   0   6   61.85    9.55
  -7   0   7   49.60    8.40
  -7   0   8    5.52    3.05
  -7   1 -12   -1.32    5.24
  -7   1 -11   -1.14    5.31
  -7   1 -10   14.80    7.74
  -7   1  -9   41.33   11.12
  -7   1  -8   48.54   11.26
  -7   1  -7   80.62   14.23
  -7   1  -6    0.64    4.23
  -7   1  -5    3.61    4.68
  -7   1  -4   29.72    8.31
  -7   1  -3   40.48    9.58
  -7   1  -2   86.73   13.01
  -7   1  -1   24.19    8.39
  -7   1   0   -0.97    3.05
  -7   1   1    0.15    3.27
  -7   1   2   14.24    5.37
  -7   1   3   70.92   10.44
  -7   1   4   75.19   10.54
  -7   1   5    9.60    4.25
  -7   1   6   54.13    9.03
  -7   1   7    2.35    2.67
  -7   2 -11   26.16    9.26
  -7   2 -10   37.27   10.79
  -7   2  -9   14.10    7.50
  -7   2  -8   -2.67    4.72
  -7   2  -7   26.28    8.47
  -7   2  -6   10.91    6.58
  -7   2  -5   88.96   14.50
  -7   2  -4   32.17    9.26
  -7   2  -3   19.55    7.45
  -7   2  -2    1.88    3.92
  -7   2  -1    4.05    5.18
  -7   2   0   19.59    6.64
  -7   2   1   53.58    9.77
  -7   2   2   67.71   10.57
  -7   2   3   52.18    9.47
  -7   2   4   24.75    6.41
  -7   2   5   -0.35    3.06
  -7   2   6    8.22    4.12
  -7   2   7   29.07    6.61
  -7   3  -5   47.12   11.63
  -7   3  -4   38.73    9.67
  -7   3  -3    4.18    5.87
  -7   3  -2   19.05    6.68
  -7   3  -1   51.38   10.43
  -7   3   0   31.86    7.85
  -7   3   1   50.69    9.69
  -7   3   2   45.83    8.92
  -7   3   3    0.89    3.43
  -7   3   4   16.59    5.96
  -7   3   5   28.75    6.54
  -7   3   6   57.15    9.00
  -7   4  -2   73.27   12.82
  -7   4  -1   26.65    8.05
  -7   4   0   34.68    8.38
  -7   4   1    3.57    3.19
  -7   4   2    3.95    3.62
  -7   4   3   47.91    9.11
  -7   4   4   28.43    6.96
  -7   4   5   23.84    5.97
  -7   4   6    4.68    3.86
  -7   5   0    2.84    3.46
  -7   5   1   30.69    8.20
  -7   5   2   30.67    8.24
  -7   5   3    7.05    4.32
  -7   5   4   26.86    6.80
  -7   5   5   -3.78    2.80
  -7   6   1   20.17    6.56
  -7   6   2   -0.11    3.51
  -7   6   3    1.09    2.74
  -7   6   4   11.57    5.48
  -7   7   3   16.44    6.03
  -6 -12 -14   10.79    6.70
  -6 -11 -14   15.19    8.37
  -6 -11 -13   23.68    8.81
  -6 -11 -12   53.17   12.19
  -6 -11 -11   56.19   12.30
  -6 -11 -10   48.61   11.41
  -6 -11  -9   -3.44    4.55
  -6 -11   3    4.25    5.05
  -6 -11   4   19.25    6.84
  -6 -11   5   47.61   10.76
  -6 -11   6   54.92   11.95
  -6 -11   7  176.48   20.85
  -6 -11   8    0.92    5.19
  -6 -11   9    3.22    6.31
  -6 -10 -15   15.20    6.38
  -6 -10 -14   25.77    9.05
  -6 -10 -13   67.05   13.47
  -6 -10 -12   36.38    9.75
  -6 -10 -11   12.63    6.78
  -6 -10 -10   16.87    6.76
  -6 -10  -9   57.01   12.11
  -6 -10  -8   73.43   12.99
  -6 -10  -7   12.72    6.77
  -6 -10  -6   14.43    6.85
  -6 -10  -1  147.51   12.50
  -6 -10   0   37.42    7.02
  -6 -10   1   -0.72    3.28
  -6 -10   2   41.61    8.01
  -6 -10   3   27.67    7.47
  -6 -10   4   78.65   12.21
  -6 -10   5   89.27   13.57
  -6 -10   6   12.38    6.24
  -6 -10   7    3.64    4.11
  -6 -10   8   13.91    7.89
  -6 -10   9   30.37    9.97
  -6 -10  10    9.01    7.55
  -6  -9 -15   60.75   12.78
  -6  -9 -14    4.54    3.98
  -6  -9 -13    6.66    5.08
  -6  -9 -12    5.76    5.58
  -6  -9 -11   38.04   10.01
  -6  -9 -10  129.19   17.27
  -6  -9  -9  134.53   17.57
  -6  -9  -9  131.50   17.57
  -6  -9  -8    7.54    6.32
  -6  -9  -8   10.77    6.10
  -6  -9  -7   35.41   10.71
  -6  -9  -7   22.50    7.43
  -6  -9  -6   33.07    9.30
  -6  -9  -6   22.67    7.53
  -6  -9  -5   97.07   15.24
  -6  -9  -5   77.36   12.86
  -6  -9  -4  135.37   17.76
  -6  -9  -4  110.97   15.44
  -6  -9  -3  138.28   17.80
  -6  -9  -3  158.58   11.16
  -6  -9  -3  179.63   19.36
  -6  -9  -2   77.42   13.59
  -6  -9  -2  133.54   10.80
  -6  -9  -1    3.68    4.76
  -6  -9  -1    3.05    2.97
  -6  -9   0    4.43    4.60
  -6  -9   0    9.50    3.66
  -6  -9   1   20.07    7.65
  -6  -9   1   22.54    5.77
  -6  -9   2   73.09   13.32
  -6  -9   2   91.62   11.70
  -6  -9   3   53.98   11.55
  -6  -9   3   44.97    8.41
  -6  -9   4   37.89    8.16
  -6  -9   5   18.76    7.31
  -6  -9   6   18.02    7.84
  -6  -9   7   74.46   13.06
  -6  -9   8   42.87   10.68
  -6  -9   9   24.96    9.06
  -6  -9  10   -0.71    4.73
  -6  -8 -16   11.34    6.37
  -6  -8 -15    4.57    4.96
  -6  -8 -14    5.63    5.82
  -6  -8 -13   18.41    7.09
  -6  -8 -12   70.32   13.28
  -6  -8 -11   85.59   13.82
  -6  -8 -11   74.33   13.35
  -6  -8 -10   32.60    9.30
  -6  -8 -10   30.53    9.07
  -6  -8  -9   50.98   11.52
  -6  -8  -9   42.95   10.15
  -6  -8  -8    3.85    5.35
  -6  -8  -8   13.23    6.92
  -6  -8  -7  149.17   18.17
  -6  -8  -7  149.18   17.77
  -6  -8  -6  144.77   17.47
  -6  -8  -6  136.75   16.92
  -6  -8  -5  110.34   15.36
  -6  -8  -5  148.63   17.39
  -6  -8  -4   31.84    9.06
  -6  -8  -4   54.88   10.94
  -6  -8  -3    6.89    7.08
  -6  -8  -3    5.84    5.03
  -6  -8  -2  105.64   15.51
  -6  -8  -2   90.13   13.73
  -6  -8  -1  137.98   17.10
  -6  -8   0  263.21   23.42
  -6  -8   1  106.60   15.08
  -6  -8   1  158.79   13.99
  -6  -8   2    2.57    3.90
  -6  -8   2    0.24    2.84
  -6  -8   3   13.05    5.63
  -6  -8   3   12.37    5.30
  -6  -8   4   12.62    7.31
  -6  -8   4   10.02    5.20
  -6  -8   5   65.69   12.46
  -6  -8   5   80.81   11.88
  -6  -8   6   44.87   10.19
  -6  -8   6   38.30    9.22
  -6  -8   7   68.78   11.92
  -6  -8   8   20.48    6.94
  -6  -8   9   -1.35    4.28
  -6  -8  10   24.91    9.41
  -6  -8  11   40.81   11.61
  -6  -7 -16   12.41    6.02
  -6  -7 -15   32.88    9.14
  -6  -7 -14   58.13   12.04
  -6  -7 -13  130.67   16.38
  -6  -7 -13  127.78   17.66
  -6  -7 -12   69.05   12.03
  -6  -7 -12   40.73   10.03
  -6  -7 -11    2.25    3.68
  -6  -7 -11    4.53    4.95
  -6  -7 -10  130.10   16.66
  -6  -7 -10  159.10   18.59
  -6  -7  -9  182.70   19.28
  -6  -7  -9  205.12   20.92
  -6  -7  -8   78.77   12.76
  -6  -7  -8   53.84   10.87
  -6  -7  -7  213.07   20.40
  -6  -7  -7  215.98   20.84
  -6  -7  -6   89.80   13.88
  -6  -7  -6   68.94   11.70
  -6  -7  -5   12.66    3.35
  -6  -7  -5   13.80    5.90
  -6  -7  -5   13.61    6.19
  -6  -7  -4  121.94   15.92
  -6  -7  -4  106.44    9.31
  -6  -7  -4  110.27   14.67
  -6  -7  -3   85.54   13.68
  -6  -7  -3   79.74    8.73
  -6  -7  -3   78.41   12.04
  -6  -7  -2  184.45   19.29
  -6  -7  -2  194.90   19.10
  -6  -7  -1   92.86   13.82
  -6  -7  -1   93.78   13.37
  -6  -7   0   57.25   11.28
  -6  -7   0   47.19    9.75
  -6  -7   1    4.18    4.37
  -6  -7   2    9.59    5.59
  -6  -7   3   26.11    7.76
  -6  -7   4   36.05    8.62
  -6  -7   4   50.50    9.13
  -6  -7   5   46.80   10.73
  -6  -7   5   62.84   10.61
  -6  -7   6   28.18    8.80
  -6  -7   6   22.69    7.26
  -6  -7   7   14.46    6.43
  -6  -7   7    2.76    4.05
  -6  -7   8   -0.47    3.60
  -6  -7   8    8.81    5.65
  -6  -7   9   52.44   11.75
  -6  -7  10   33.63   10.33
  -6  -7  11   21.96    9.30
  -6  -7  12   -0.12    6.31
  -6  -6 -17   25.98    8.48
  -6  -6 -16   91.14   15.44
  -6  -6 -15   54.71   12.08
  -6  -6 -14   50.40   10.88
  -6  -6 -13    1.08    3.70
  -6  -6 -13   -7.66    4.97
  -6  -6 -13    1.13    3.75
  -6  -6 -12   20.95    6.91
  -6  -6 -12   10.33    6.15
  -6  -6 -11  190.19   19.08
  -6  -6 -11  195.95   20.75
  -6  -6 -10    9.52    5.69
  -6  -6 -10   21.36    7.86
  -6  -6  -9   19.39    7.15
  -6  -6  -9   20.75    7.53
  -6  -6  -8   11.50    6.81
  -6  -6  -8   21.21    7.24
  -6  -6  -7   -3.55    4.12
  -6  -6  -7   10.57    6.02
  -6  -6  -6    1.53    1.85
  -6  -6  -6    7.24    4.72
  -6  -6  -6    2.42    4.08
  -6  -6  -5   45.32   10.17
  -6  -6  -5   27.70    7.97
  -6  -6  -4  131.78   15.86
  -6  -6  -4  140.80   16.04
  -6  -6  -3   73.53   12.68
  -6  -6  -3   47.53    7.09
  -6  -6  -3   49.14    9.65
  -6  -6  -2   37.36    9.26
  -6  -6  -2   23.09    4.67
  -6  -6  -2   24.95    7.42
  -6  -6  -1   -1.62    3.80
  -6  -6  -1    0.26    1.64
  -6  -6  -1   -1.70    3.14
  -6  -6   0    1.87    4.60
  -6  -6   0    0.83    1.19
  -6  -6   0    5.75    4.72
  -6  -6   1   46.98   10.07
  -6  -6   1   72.52   11.72
  -6  -6   2  138.63   16.81
  -6  -6   2  116.07   14.48
  -6  -6   3   34.89    9.04
  -6  -6   4   60.16   10.95
  -6  -6   5    6.22    4.75
  -6  -6   6   39.44    9.72
  -6  -6   6   24.95    6.93
  -6  -6   7   58.14   10.99
  -6  -6   7   65.83   11.30
  -6  -6   8   69.76   11.77
  -6  -6   8   70.71   12.25
  -6  -6   9   34.65    8.45
  -6  -6   9   45.28   10.54
  -6  -6  10   22.04    7.54
  -6  -6  10   17.36    7.11
  -6  -6  11   -3.74    5.30
  -6  -6  12    3.83    6.56
  -6  -5 -17   -6.45    5.27
  -6  -5 -16   -3.25    4.09
  -6  -5 -15   -0.25    4.49
  -6  -5 -14    9.79    5.81
  -6  -5 -13    5.72    5.06
  -6  -5 -13    4.40    4.18
  -6  -5 -13    1.16    3.06
  -6  -5 -12  137.21   16.21
  -6  -5 -12  137.47   14.12
  -6  -5 -12  143.18   17.80
  -6  -5 -11   51.02   10.19
  -6  -5 -11   59.52   11.34
  -6  -5 -11   65.77    9.32
  -6  -5 -10   19.54    7.37
  -6  -5 -10   13.30    6.93
  -6  -5  -9   49.71   10.08
  -6  -5  -9   32.21    8.96
  -6  -5  -8   83.28   12.68
  -6  -5  -8  112.19   14.97
  -6  -5  -7    9.00    5.50
  -6  -5  -7   18.33    6.85
  -6  -5  -6  167.04   17.57
  -6  -5  -5   74.70   12.00
  -6  -5  -4  209.08   19.25
  -6  -5  -3   21.80    6.76
  -6  -5  -2    1.65    2.58
  -6  -5  -2   10.82    6.61
  -6  -5  -1  178.05   12.25
  -6  -5  -1  178.87   17.32
  -6  -5   0  248.96   12.98
  -6  -5   0  275.01   21.36
  -6  -5   1  145.28    8.43
  -6  -5   1  141.93   15.34
  -6  -5   2   54.20    3.77
  -6  -5   2   74.99   11.40
  -6  -5   3   -1.76    4.18
  -6  -5   3    0.37    3.59
  -6  -5   4    7.84    4.91
  -6  -5   5  124.53   15.19
  -6  -5   6  243.36   21.27
  -6  -5   7   73.04   12.16
  -6  -5   8   11.62    6.26
  -6  -5   8    2.60    5.73
  -6  -5   9   -2.18    4.13
  -6  -5   9   -3.91    4.25
  -6  -5  10   26.42    7.34
  -6  -5  10   33.28    9.80
  -6  -5  11   50.31   12.16
  -6  -5  12   45.12   11.81
  -6  -5  13   17.69    9.94
  -6  -4 -17   -0.26    4.09
  -6  -4 -16   30.82    9.07
  -6  -4 -15   76.97   14.07
  -6  -4 -14   42.05   10.45
  -6  -4 -13   65.28   10.76
  -6  -4 -13   62.77   11.89
  -6  -4 -12   92.08   13.04
  -6  -4 -12   98.68   14.75
  -6  -4 -12   77.31   10.37
  -6  -4 -11   25.24    7.35
  -6  -4 -11   14.85    5.51
  -6  -4 -11   21.33    5.72
  -6  -4 -10   39.32    9.19
  -6  -4 -10   50.06   10.32
  -6  -4 -10   40.60    6.68
  -6  -4  -9   -0.06    4.21
  -6  -4  -8  233.08   21.09
  -6  -4  -7  164.09   17.40
  -6  -4  -6  115.97   14.87
  -6  -4  -5    1.32    4.11
  -6  -4  -4   41.47    8.65
  -6  -4  -3  108.22   13.50
  -6  -4  -2  297.80   17.99
  -6  -4  -2  286.40   21.42
  -6  -4  -1   91.72    9.42
  -6  -4  -1   74.71   11.33
  -6  -4   0    5.89    2.62
  -6  -4   0   13.76    5.07
  -6  -4   1    0.46    1.39
  -6  -4   1   11.58    5.57
  -6  -4   2  112.71   13.35
  -6  -4   3   15.67    5.58
  -6  -4   4   74.13   10.76
  -6  -4   8    2.26    3.57
  -6  -4   9  104.01   13.97
  -6  -4  10   96.55   13.08
  -6  -4  10   63.40   13.02
  -6  -4  11   28.94    7.53
  -6  -4  11   49.92   12.04
  -6  -4  12    8.41    5.42
  -6  -4  13    4.30    6.27
  -6  -3 -18   12.78    7.00
  -6  -3 -17   13.71    7.39
  -6  -3 -16   18.28    6.90
  -6  -3 -15   29.30    9.17
  -6  -3 -14   20.51    7.84
  -6  -3 -13    1.93    3.45
  -6  -3 -12   20.30    7.20
  -6  -3 -11   12.08    5.60
  -6  -3 -11   14.05    4.06
  -6  -3 -10  151.47   17.32
  -6  -3 -10  175.24   12.66
  -6  -3  -9   83.74    8.24
  -6  -3  -9   89.78   13.69
  -6  -3  -8   10.79    5.89
  -6  -3  -7   26.42    7.98
  -6  -3  -6   -1.32    3.84
  -6  -3  -5  163.59   16.89
  -6  -3  -4  161.28   16.44
  -6  -3  -3  189.90   17.69
  -6  -3  -2   64.52   10.46
  -6  -3  -1    0.96    3.61
  -6  -3   0   82.40   11.28
  -6  -3   1  282.19   20.48
  -6  -3   2   95.64   11.94
  -6  -3   3   60.16    9.68
  -6  -3   4   14.95    5.09
  -6  -3   5    3.85    3.36
  -6  -3   6   76.90    6.53
  -6  -3  10    6.68    4.63
  -6  -3  11    3.22    3.88
  -6  -3  11   -0.43    4.21
  -6  -3  12   25.37    8.98
  -6  -3  13   13.25    7.08
  -6  -3  14   11.31    6.98
  -6  -2 -17   20.82    8.54
  -6  -2 -16    3.60    3.50
  -6  -2 -15    2.49    5.00
  -6  -2 -14   25.95    8.52
  -6  -2 -13   18.50    7.47
  -6  -2 -12   78.96   14.07
  -6  -2 -11  127.97   16.80
  -6  -2 -10   10.63    3.61
  -6  -2 -10    9.68    5.52
  -6  -2  -9    4.83    2.46
  -6  -2  -9    9.35    5.53
  -6  -2  -8   16.28    6.39
  -6  -2  -8   18.11    3.29
  -6  -2  -7  190.94   18.71
  -6  -2  -6  138.85   15.49
  -6  -2  -5   78.54   11.95
  -6  -2  -4  184.58   17.36
  -6  -2  -3   16.03    5.84
  -6  -2  -2  126.23   14.13
  -6  -2  -1  117.07   13.26
  -6  -2   0  390.07   23.44
  -6  -2   1   35.05    7.39
  -6  -2   2   45.67    8.03
  -6  -2   3   50.98    8.50
  -6  -2   4    0.33    3.16
  -6  -2   5  212.71   16.88
  -6  -2   6   83.84   10.54
  -6  -2  12   28.85    8.97
  -6  -2  13   27.61    9.03
  -6  -2  14    1.88    5.07
  -6  -1 -16    8.43    5.89
  -6  -1 -15   15.01    7.79
  -6  -1 -14   81.88   14.60
  -6  -1 -13   17.27    6.87
  -6  -1 -12   15.15    6.51
  -6  -1 -11   24.39    8.36
  -6  -1 -10   14.45    6.36
  -6  -1  -9  146.72   17.15
  -6  -1  -9  146.83    9.97
  -6  -1  -8   78.96   12.74
  -6  -1  -8   83.37    6.40
  -6  -1  -7  105.14   14.17
  -6  -1  -6   -2.56    3.82
  -6  -1  -5   22.76    6.51
  -6  -1  -4   49.48    9.49
  -6  -1  -3   35.67    7.97
  -6  -1  -2  279.46   20.68
  -6  -1  -1  161.26   15.20
  -6  -1   0   19.97    6.38
  -6  -1   1    4.47    2.97
  -6  -1   2   33.97    6.85
  -6  -1   3   45.27    8.04
  -6  -1   4  205.63   16.18
  -6  -1   5   25.62    6.16
  -6  -1   6   14.57    4.80
  -6  -1   7    4.57    3.14
  -6  -1   9   53.02    8.36
  -6  -1  13    4.72    5.99
  -6  -1  14   -2.03    4.69
  -6   0 -15   22.14    8.96
  -6   0 -14    2.70    5.04
  -6   0 -13    0.17    3.83
  -6   0 -12   21.08    8.26
  -6   0 -11   69.72   13.01
  -6   0 -10  205.09   21.49
  -6   0  -9   47.57   10.84
  -6   0  -8   29.84    8.57
  -6   0  -7   34.53    8.74
  -6   0  -7   35.47    3.28
  -6   0  -6   29.64    7.90
  -6   0  -5   40.26    8.72
  -6   0  -4  177.90   17.22
  -6   0  -3   49.29    8.97
  -6   0  -2   23.48    7.10
  -6   0  -1    0.01    3.05
  -6   0   0   68.40    9.92
  -6   0   1  183.84   15.65
  -6   0   2   66.26    9.40
  -6   0   3  130.36   12.75
  -6   0   4    1.62    2.92
  -6   0   5  119.45   12.15
  -6   0   6  139.71   12.93
  -6   0   7  154.76   13.12
  -6   0  10    3.01    2.61
  -6   0  14   24.85    9.46
  -6   0  15   22.43    9.09
  -6   1 -15    6.53    6.18
  -6   1 -14   16.84    8.11
  -6   1 -13   38.53   10.36
  -6   1 -12   10.57    7.21
  -6   1 -11   10.06    6.19
  -6   1 -10    8.11    5.98
  -6   1  -9   41.10   10.29
  -6   1  -8  120.41   16.07
  -6   1  -7   94.55   13.80
  -6   1  -6   85.88   13.08
  -6   1  -5   43.02    9.08
  -6   1  -4    3.34    3.32
  -6   1  -3   12.32    5.27
  -6   1  -2    5.69    3.99
  -6   1  -1  123.58   14.03
  -6   1   0   91.42   11.38
  -6   1   1  123.30   12.91
  -6   1   2   33.84    7.16
  -6   1   3    4.66    3.36
  -6   1   4   66.82    9.03
  -6   1   5   24.83    5.80
  -6   1   6    6.85    3.27
  -6   1   7  126.03   11.44
  -6   1   8   31.17    5.72
  -6   1  11   22.75    6.64
  -6   1  15   -3.50    4.85
  -6   2  -3  215.37   19.31
  -6   2  -2   34.93    8.25
  -6   2  -1   69.61   10.89
  -6   2   0    5.52    3.97
  -6   2   1   27.02    6.63
  -6   2   2   31.55    7.01
  -6   2   3   82.99   10.46
  -6   2   4   47.49    7.90
  -6   2   5   74.63    9.43
  -6   2   6   25.27    5.46
  -6   2   7    0.05    2.45
  -6   2   8    0.33    2.15
  -6   2  12    7.22    5.55
  -6   3   0    7.46    4.64
  -6   3   1  137.94   14.32
  -6   3   2  113.79   12.87
  -6   3   3   76.43   10.08
  -6   3   4    8.46    3.63
  -6   3   5   42.29    7.38
  -6   3   6   25.86    5.43
  -6   3   7   58.92    7.76
  -6   3   8   50.56    6.80
  -6   3  12   37.41    9.68
  -6   3  13   42.81   10.19
  -6   4   1   22.67    6.68
  -6   4   2   36.25    7.71
  -6   4   3   16.59    5.54
  -6   4   4  104.50   11.66
  -6   4   5   74.59    9.53
  -6   4   6   43.27    7.05
  -6   4   7   22.77    5.11
  -6   4  13   12.82    6.54
  -6   4  14   -0.77    3.96
  -6   5   3    8.82    4.67
  -6   5   4   56.54    9.22
  -6   5   5   35.16    6.87
  -6   5   6    4.94    3.05
  -6   5  14   17.83    7.42
  -6   5  15    9.17    5.86
  -6   6   4    1.21    2.60
  -6   6   5    0.54    2.68
  -6   6   6   14.14    4.93
  -6   6  14   12.72    7.77
  -6   6  15    6.07    6.85
  -6   7   5   27.66    6.86
  -6   7  14    2.13    4.65
  -5 -12   5   40.90   10.02
  -5 -12   6    1.79    4.36
  -5 -12   7    0.61    5.30
  -5 -12   8   10.24    7.38
  -5 -12   9    7.10    6.79
  -5 -11 -14    1.05    4.67
  -5 -11 -13    3.68    4.43
  -5 -11 -12   10.50    6.55
  -5 -11   1   97.93   11.74
  -5 -11   2  168.72   16.08
  -5 -11   3   55.86   10.06
  -5 -11   4   18.94    6.70
  -5 -11   5    2.97    4.56
  -5 -11   6   19.08    7.20
  -5 -11   7   28.56    9.33
  -5 -11   8   39.68   11.54
  -5 -11   9   27.76    9.45
  -5 -10 -14   30.59    8.41
  -5 -10 -13   49.36   10.96
  -5 -10 -12  125.01   16.41
  -5 -10 -11   46.02   10.44
  -5 -10 -10   86.39   13.72
  -5 -10  -9    3.27    4.34
  -5 -10  -8   69.94   11.88
  -5 -10  -2   92.25    8.68
  -5 -10  -1   47.97    6.98
  -5 -10   0   51.24    7.71
  -5 -10   1   65.19    9.20
  -5 -10   2   11.57    4.82
  -5 -10   3    8.67    4.30
  -5 -10   4   54.70    9.96
  -5 -10   5   72.47   11.85
  -5 -10   6   31.42    9.07
  -5 -10   7   44.00   10.21
  -5 -10   8    3.53    4.39
  -5 -10   9    2.39    5.47
  -5 -10  10   12.09    8.35
  -5  -9 -18    5.87    6.55
  -5  -9 -17    8.15    7.21
  -5  -9 -16   43.39   11.42
  -5  -9 -15   21.91    7.02
  -5  -9 -14   21.40    6.83
  -5  -9 -13   50.26   10.94
  -5  -9 -12   19.78    7.41
  -5  -9 -11   40.34    9.22
  -5  -9 -10   84.68   13.09
  -5  -9  -9  248.44   21.88
  -5  -9  -8  119.65   15.15
  -5  -9  -7   92.14   13.52
  -5  -9  -6   15.27    5.91
  -5  -9  -5    6.35    5.09
  -5  -9  -4   15.75    2.95
  -5  -9  -3   80.48    7.03
  -5  -9  -2  180.96   11.60
  -5  -9  -1  135.48   11.08
  -5  -9   0   28.00    5.57
  -5  -9   1   95.75   10.49
  -5  -9   2   30.66    6.63
  -5  -9   3   73.88   10.51
  -5  -9   4   52.99    9.72
  -5  -9   5  141.43   15.98
  -5  -9   6    9.87    4.91
  -5  -9   7    7.31    4.87
  -5  -9   8   34.42    9.73
  -5  -9   9   97.60   15.70
  -5  -9  10   27.11    9.98
  -5  -9  11   18.97    8.39
  -5  -8 -18   19.26    9.26
  -5  -8 -17   20.23    8.72
  -5  -8 -16   80.78   14.55
  -5  -8 -15   68.04   12.47
  -5  -8 -15   47.08   11.02
  -5  -8 -14   17.40    6.45
  -5  -8 -14   23.97    8.09
  -5  -8 -13    7.39    5.11
  -5  -8 -12    0.66    3.69
  -5  -8 -11  102.44   13.98
  -5  -8 -10  207.20   19.98
  -5  -8  -9  480.67   29.95
  -5  -8  -8   35.83    8.88
  -5  -8  -8   32.47    7.99
  -5  -8  -7   25.54    7.83
  -5  -8  -7   27.37    7.64
  -5  -8  -6   62.02   11.04
  -5  -8  -6   58.25   10.59
  -5  -8  -5  149.88   16.65
  -5  -8  -5  141.94    7.76
  -5  -8  -5  159.87   16.96
  -5  -8  -4   66.89   11.49
  -5  -8  -4   94.61   12.97
  -5  -8  -3  154.47   17.19
  -5  -8  -3  167.10   10.05
  -5  -8  -3  131.14   15.01
  -5  -8  -2   21.91    7.69
  -5  -8  -2   13.59    3.56
  -5  -8  -1    2.65    4.08
  -5  -8  -1    5.54    3.10
  -5  -8   0  101.26   14.30
  -5  -8   0   37.60    6.47
  -5  -8   1  224.32   20.58
  -5  -8   1  221.53   15.42
  -5  -8   2  177.66   18.33
  -5  -8   2  166.85   14.11
  -5  -8   3  117.50   14.93
  -5  -8   3  113.27   12.46
  -5  -8   4   -1.68    2.77
  -5  -8   5   -3.65    3.54
  -5  -8   6    1.34    4.54
  -5  -8   7  113.92   15.25
  -5  -8   8  122.54   16.29
  -5  -8   9    8.28    6.04
  -5  -8  10    6.31    4.61
  -5  -8  11   -0.87    5.47
  -5  -8  12   -0.58    6.11
  -5  -7 -18   94.23   16.63
  -5  -7 -17   59.74   12.45
  -5  -7 -16   14.65    7.16
  -5  -7 -16   30.43    8.51
  -5  -7 -15    3.65    4.93
  -5  -7 -15   13.10    6.33
  -5  -7 -14   47.97   10.27
  -5  -7 -14   45.30   10.00
  -5  -7 -13   80.37   12.89
  -5  -7 -13   74.72   12.12
  -5  -7 -12   98.75   13.47
  -5  -7 -12   97.90   13.95
  -5  -7 -11   11.55    5.63
  -5  -7 -11    8.76    4.22
  -5  -7 -10   62.58   10.85
  -5  -7 -10   54.00   10.38
  -5  -7  -9    5.30    5.12
  -5  -7  -9    6.29    4.17
  -5  -7  -8   19.99    7.15
  -5  -7  -8   18.97    6.93
  -5  -7  -7  209.55   19.18
  -5  -7  -7  176.15    9.67
  -5  -7  -7  170.78   17.16
  -5  -7  -6  109.83   14.02
  -5  -7  -6   95.05    7.22
  -5  -7  -6   83.78   12.33
  -5  -7  -5    2.95    1.42
  -5  -7  -5    4.35    4.63
  -5  -7  -5   14.73    6.08
  -5  -7  -4   16.13    6.95
  -5  -7  -4   15.45    5.62
  -5  -7  -3   86.69   12.54
  -5  -7  -3   62.72   10.64
  -5  -7  -2    6.95    5.14
  -5  -7  -2    2.83    3.56
  -5  -7  -1  389.47   25.86
  -5  -7  -1  430.67   26.47
  -5  -7   0  190.36   18.00
  -5  -7   1  203.20   18.99
  -5  -7   2   -0.14    3.28
  -5  -7   2    1.30    2.83
  -5  -7   3    7.42    5.84
  -5  -7   3    1.87    2.49
  -5  -7   4  102.66   13.62
  -5  -7   4   88.42   11.23
  -5  -7   5    3.27    3.97
  -5  -7   5   12.44    5.38
  -5  -7   6   48.01    9.68
  -5  -7   6   40.14    8.55
  -5  -7   7  123.13   15.43
  -5  -7   8   39.71    9.30
  -5  -7   9   13.79    7.16
  -5  -7  10   35.86   10.53
  -5  -7  11   30.88    9.84
  -5  -7  12   30.19    9.85
  -5  -7  13    0.98    6.57
  -5  -6 -18    5.01    4.78
  -5  -6 -17    2.32    4.79
  -5  -6 -16   18.23    6.26
  -5  -6 -16    9.68    6.29
  -5  -6 -15   92.74   14.30
  -5  -6 -15  110.62   15.16
  -5  -6 -14   40.95    9.64
  -5  -6 -14   31.21    8.23
  -5  -6 -13   19.02    7.10
  -5  -6 -13   21.81    7.50
  -5  -6 -12    0.41    3.61
  -5  -6 -12    7.87    4.84
  -5  -6 -12    4.35    4.82
  -5  -6 -11    1.11    4.40
  -5  -6 -11    6.77    4.46
  -5  -6 -11    7.38    5.16
  -5  -6 -10  158.39   16.09
  -5  -6 -10  143.54   16.12
  -5  -6  -9  166.36   16.59
  -5  -6  -9  164.68   11.43
  -5  -6  -9  150.44   16.43
  -5  -6  -8   94.05   12.65
  -5  -6  -8   91.71    8.24
  -5  -6  -8  107.01   13.51
  -5  -6  -7   14.66    6.00
  -5  -6  -7   10.51    2.87
  -5  -6  -7   18.45    6.19
  -5  -6  -6  278.00   21.60
  -5  -6  -6  246.61   12.68
  -5  -6  -6  242.47   19.76
  -5  -6  -5    2.71    2.11
  -5  -6  -5   11.71    5.65
  -5  -6  -5    8.46    4.20
  -5  -6  -4   11.10    2.81
  -5  -6  -4    5.47    5.14
  -5  -6  -4   15.94    4.27
  -5  -6  -4    9.41    5.20
  -5  -6  -3   45.10    9.56
  -5  -6  -3   37.31    5.77
  -5  -6  -3   35.58    8.04
  -5  -6  -2  279.02   21.30
  -5  -6  -2  285.41   14.18
  -5  -6  -2  302.88   21.42
  -5  -6  -1  293.44   21.93
  -5  -6  -1  327.95   22.47
  -5  -6   0  198.32   18.16
  -5  -6   0  175.38   16.38
  -5  -6   1   13.32    6.98
  -5  -6   1    8.02    4.57
  -5  -6   2  201.92   18.12
  -5  -6   3  232.77   19.48
  -5  -6   4  114.03   13.68
  -5  -6   4   92.99   11.19
  -5  -6   5   68.11   10.76
  -5  -6   5   59.77    9.61
  -5  -6   6   27.47    7.49
  -5  -6   6   44.94    9.26
  -5  -6   7   -0.30    3.41
  -5  -6   7    3.57    4.49
  -5  -6   8   75.10   10.97
  -5  -6   8   72.13   11.95
  -5  -6   9   84.74   13.32
  -5  -6  10   88.95   14.35
  -5  -6  11   47.50   11.57
  -5  -6  12    4.99    6.76
  -5  -6  13   16.30    8.32
  -5  -5 -17   57.26   11.43
  -5  -5 -17   54.89   11.94
  -5  -5 -16   67.78   12.61
  -5  -5 -16   43.58   10.05
  -5  -5 -15   27.97    8.41
  -5  -5 -15   39.10    9.18
  -5  -5 -14   42.46    9.74
  -5  -5 -14   48.45    9.94
  -5  -5 -13   -2.28    3.20
  -5  -5 -13   -0.49    3.14
  -5  -5 -13    1.59    2.89
  -5  -5 -12   19.01    6.00
  -5  -5 -12   23.32    6.50
  -5  -5 -12   19.42    6.90
  -5  -5 -11   40.75    8.24
  -5  -5 -11   38.44    8.92
  -5  -5 -11   43.44    8.05
  -5  -5 -10   48.74    9.40
  -5  -5 -10   65.27   10.93
  -5  -5 -10   51.80    8.55
  -5  -5  -9  374.24   23.99
  -5  -5  -9  376.99   19.17
  -5  -5  -9  375.31   25.18
  -5  -5  -9  404.34   21.42
  -5  -5  -8   93.88   12.52
  -5  -5  -8   76.77    8.48
  -5  -5  -8   91.81   12.33
  -5  -5  -7    5.98    5.03
  -5  -5  -7   -0.10    1.69
  -5  -5  -7    0.75    1.75
  -5  -5  -7   -1.04    3.62
  -5  -5  -6    3.13    4.15
  -5  -5  -6    7.85    3.00
  -5  -5  -6    8.27    2.77
  -5  -5  -6   11.21    4.78
  -5  -5  -5  199.12   12.02
  -5  -5  -5  224.84   18.83
  -5  -5  -5  221.94   14.11
  -5  -5  -5  210.88   17.87
  -5  -5  -4  110.13   13.32
  -5  -5  -4   93.54    8.16
  -5  -5  -4  102.11   10.56
  -5  -5  -4   88.32   11.78
  -5  -5  -3  158.62   15.94
  -5  -5  -3  149.40   11.88
  -5  -5  -3  136.73   14.32
  -5  -5  -2    3.85    5.06
  -5  -5  -2    1.11    1.63
  -5  -5  -2    4.34    4.15
  -5  -5  -1   21.51    6.52
  -5  -5  -1   25.09    3.99
  -5  -5  -1   35.13    7.68
  -5  -5   0   86.56   12.10
  -5  -5   0   85.04    6.27
  -5  -5   0   85.59   11.47
  -5  -5   1  272.37   20.66
  -5  -5   1  255.04    8.18
  -5  -5   1  292.89   20.38
  -5  -5   2  862.79   36.50
  -5  -5   2  826.21   34.21
  -5  -5   3  172.89   16.53
  -5  -5   4    4.56    4.22
  -5  -5   5    1.89    3.29
  -5  -5   6   13.89    5.87
  -5  -5   6    0.93    3.38
  -5  -5   7  113.29   13.54
  -5  -5   7  122.61   14.41
  -5  -5   8  141.37   14.78
  -5  -5   8  128.41   15.41
  -5  -5   9   74.02   10.88
  -5  -5   9   86.79   13.20
  -5  -5  10    6.69    4.26
  -5  -5  10    4.13    5.05
  -5  -5  11    8.33    6.51
  -5  -5  12   49.33   11.45
  -5  -5  13   57.11   12.86
  -5  -5  14   21.21    9.19
  -5  -4 -17    9.05    5.24
  -5  -4 -17   11.62    5.29
  -5  -4 -16   19.34    7.47
  -5  -4 -16   23.51    7.66
  -5  -4 -15    0.43    3.06
  -5  -4 -15   -0.87    4.33
  -5  -4 -14   -6.45    5.16
  -5  -4 -14   -4.12    4.88
  -5  -4 -13   16.78    5.56
  -5  -4 -13   36.10    8.98
  -5  -4 -13   30.07    7.52
  -5  -4 -12  172.21   15.89
  -5  -4 -12  150.35   16.88
  -5  -4 -12  149.54   14.95
  -5  -4 -11  168.90   15.80
  -5  -4 -11  187.36   15.56
  -5  -4 -11  170.29   17.49
  -5  -4 -10   22.92    6.18
  -5  -4 -10   22.39    6.88
  -5  -4 -10   27.79    5.84
  -5  -4  -9  136.13   14.44
  -5  -4  -9  143.53   12.24
  -5  -4  -9  131.95   14.88
  -5  -4  -8   97.47    7.56
  -5  -4  -8   75.86   11.07
  -5  -4  -8   99.37    9.57
  -5  -4  -7  242.96   12.81
  -5  -4  -7  278.85   20.87
  -5  -4  -6  240.50   14.71
  -5  -4  -6  225.16   13.12
  -5  -4  -6  255.63   19.51
  -5  -4  -5  200.91   12.98
  -5  -4  -5  199.09   12.94
  -5  -4  -5  200.44   17.24
  -5  -4  -4    9.51    3.15
  -5  -4  -4    5.49    2.57
  -5  -4  -4   12.29    4.81
  -5  -4  -3    1.55    2.07
  -5  -4  -3    3.09    2.79
  -5  -4  -2  196.16   13.21
  -5  -4  -2  228.74   17.57
  -5  -4  -1  462.12   18.49
  -5  -4  -1  441.49   24.31
  -5  -4   0  466.10   16.82
  -5  -4   0  491.39   25.53
  -5  -4   1  242.87   10.78
  -5  -4   1  267.92   18.94
  -5  -4   2   78.99    5.18
  -5  -4   2  111.69   12.18
  -5  -4   3    6.57    4.57
  -5  -4   6  100.71   12.48
  -5  -4   7  102.65   12.97
  -5  -4   8    7.84    4.56
  -5  -4   8    3.22    3.81
  -5  -4   9   44.72    8.62
  -5  -4   9   47.66   10.20
  -5  -4  10   37.11    7.23
  -5  -4  10   57.01   10.93
  -5  -4  11  104.97   12.30
  -5  -4  11  124.42   16.77
  -5  -4  12   68.59   13.33
  -5  -4  13    9.71    7.30
  -5  -4  14   16.03    9.36
  -5  -3 -17    4.10    3.81
  -5  -3 -16   14.74    6.22
  -5  -3 -16   38.81    9.81
  -5  -3 -15   36.73    8.87
  -5  -3 -15   32.39    8.90
  -5  -3 -14   89.28   12.60
  -5  -3 -14   84.72   13.46
  -5  -3 -13   23.06    6.40
  -5  -3 -13   37.40    9.04
  -5  -3 -12   46.58    8.55
  -5  -3 -12   31.35    6.96
  -5  -3 -12   39.11    8.84
  -5  -3 -11    2.43    3.21
  -5  -3 -11    0.45    2.81
  -5  -3 -11   -0.80    3.87
  -5  -3 -10   19.46    5.04
  -5  -3 -10   12.20    5.18
  -5  -3  -9  256.15   20.39
  -5  -3  -9  267.10   15.74
  -5  -3  -8  344.15   14.02
  -5  -3  -8  390.94   24.64
  -5  -3  -8  355.42   16.80
  -5  -3  -7  301.24   14.18
  -5  -3  -7  292.27   13.86
  -5  -3  -7  282.85   20.66
  -5  -3  -6   42.42    5.65
  -5  -3  -6   48.98    8.75
  -5  -3  -5   66.39    7.51
  -5  -3  -5   71.78   10.33
  -5  -3  -4  108.93    9.88
  -5  -3  -4  110.58   12.43
  -5  -3  -3  252.94   16.55
  -5  -3  -3  280.13   19.29
  -5  -3  -2  435.93   23.57
  -5  -3  -1  123.54   12.80
  -5  -3   0   57.65    8.78
  -5  -3   1   21.40    5.62
  -5  -3   2  203.12   15.80
  -5  -3   3  153.43   13.68
  -5  -3   4  126.05   12.36
  -5  -3   5   28.95    3.53
  -5  -3   6    2.58    1.28
  -5  -3   7    0.20    1.20
  -5  -3   8   60.69    6.07
  -5  -3   9  124.15   13.42
  -5  -3  10  160.93   15.24
  -5  -3  10  172.42   18.59
  -5  -3  11   21.25    6.16
  -5  -3  11   26.47    8.98
  -5  -3  12    8.91    6.14
  -5  -3  13   17.96    7.24
  -5  -3  14   19.17    9.24
  -5  -3  15   17.22    7.84
  -5  -2 -18   22.06    9.82
  -5  -2 -17   37.83   10.29
  -5  -2 -16   62.42   12.70
  -5  -2 -15   31.02    8.66
  -5  -2 -14    1.12    4.48
  -5  -2 -13    1.88    3.68
  -5  -2 -12   62.18   11.01
  -5  -2 -11  101.02   14.04
  -5  -2 -10  111.02   14.11
  -5  -2  -9  146.41   11.38
  -5  -2  -9  129.99   14.80
  -5  -2  -8   29.41    4.94
  -5  -2  -8   24.42    7.05
  -5  -2  -7    1.82    2.22
  -5  -2  -7    6.89    5.14
  -5  -2  -6   51.43    9.00
  -5  -2  -6   51.48    4.87
  -5  -2  -5  252.11   18.87
  -5  -2  -4  279.92   19.30
  -5  -2  -3   85.79   10.86
  -5  -2  -2   63.78    9.32
  -5  -2  -1   45.20    7.71
  -5  -2   0  283.20   18.19
  -5  -2   1  209.43   15.78
  -5  -2   2  227.96   15.95
  -5  -2   3   84.53   10.09
  -5  -2   4   47.11    7.39
  -5  -2   5    5.41    2.75
  -5  -2   7   43.61    5.54
  -5  -2   8   77.90    7.93
  -5  -2   9   23.06    4.74
  -5  -2  10   56.26    7.53
  -5  -2  11   -2.12    5.30
  -5  -2  12  100.20   15.02
  -5  -2  13   38.09   10.57
  -5  -2  14   31.45    9.63
  -5  -2  15   17.14    7.55
  -5  -1 -18   29.70    9.25
  -5  -1 -17    8.41    5.64
  -5  -1 -16   14.59    6.42
  -5  -1 -15   -1.82    4.37
  -5  -1 -14   52.58   11.48
  -5  -1 -13   61.10   11.78
  -5  -1 -12  143.52   17.16
  -5  -1 -11   81.22   12.79
  -5  -1 -10    6.02    4.63
  -5  -1  -9   10.63    5.68
  -5  -1  -8   71.37   11.25
  -5  -1  -7  186.55   17.38
  -5  -1  -7  203.84   10.82
  -5  -1  -6   53.51    4.64
  -5  -1  -6   55.30    9.42
  -5  -1  -5   82.41   11.11
  -5  -1  -4   -2.14    3.01
  -5  -1  -3   10.33    4.67
  -5  -1  -2  158.75   14.04
  -5  -1  -1  425.85   22.34
  -5  -1   0  169.08   13.78
  -5  -1   1  190.68   14.42
  -5  -1   2   81.86    9.72
  -5  -1   3   16.98    5.02
  -5  -1   4  104.86   10.56
  -5  -1   5  115.85   11.17
  -5  -1   6  263.08   16.33
  -5  -1   8   20.37    4.82
  -5  -1   9   -0.14    1.92
  -5  -1  10   45.30    7.55
  -5  -1  11   81.65   10.26
  -5  -1  12   63.19   12.07
  -5  -1  13   42.42   10.18
  -5  -1  14    7.88    6.02
  -5  -1  15    4.24    4.34
  -5  -1  16    9.62    7.89
  -5   0 -17    0.80    3.98
  -5   0 -16   23.15    8.11
  -5   0 -15   34.91    9.87
  -5   0 -14   34.53    9.43
  -5   0 -13   36.90    9.50
  -5   0 -12    0.05    3.12
  -5   0  -8  218.49   19.51
  -5   0  -7   65.68   10.90
  -5   0  -6    5.36    4.08
  -5   0  -5    7.04    4.71
  -5   0  -5   12.85    1.80
  -5   0  -4   10.37    4.76
  -5   0  -3   15.00    5.03
  -5   0  -2  505.53   25.08
  -5   0  -1  468.05   23.31
  -5   0   0    3.93    2.95
  -5   0   1    8.83    3.78
  -5   0   2   32.48    6.12
  -5   0   3   91.56    9.67
  -5   0   4  139.15   11.61
  -5   0   5   99.73    9.90
  -5   0   6    1.34    2.02
  -5   0   7   62.18    7.53
  -5   0   9  158.58   14.18
  -5   0  10  130.46   13.28
  -5   0  11   38.00    7.42
  -5   0  12    3.08    4.06
  -5   0  13   18.01    8.13
  -5   0  14   23.96    8.75
  -5   0  15   24.73    8.29
  -5   0  16   32.86   10.38
  -5   1 -17   13.23    7.06
  -5   1 -16   22.78    8.57
  -5   1  -4  113.35    4.45
  -5   1  -3    6.90    3.99
  -5   1  -2    7.98    4.72
  -5   1  -1    7.10    4.67
  -5   1   0  247.82   17.08
  -5   1   1   92.78   10.21
  -5   1   2  187.70   13.90
  -5   1   3    9.08    3.65
  -5   1   4   61.14    7.59
  -5   1   5    1.40    1.84
  -5   1   6  277.00   15.51
  -5   1   7  392.00   17.78
  -5   1  10   -0.35    3.17
  -5   1  11    0.48    3.21
  -5   1  12   20.68    6.75
  -5   1  13   21.06    7.13
  -5   1  14   28.44    8.68
  -5   1  15   19.78    8.45
  -5   1  16    1.21    5.30
  -5   2  -3   11.49    2.22
  -5   2   0  291.46   19.16
  -5   2   1   65.39    8.82
  -5   2   2   21.58    5.51
  -5   2   3    7.11    3.40
  -5   2   4   78.99    8.65
  -5   2   5   67.52    7.79
  -5   2   6   31.45    5.31
  -5   2   7  186.50   11.84
  -5   2   8   84.13    7.44
  -5   2  11   55.34   10.21
  -5   2  12   27.41    7.75
  -5   2  13    8.77    5.46
  -5   2  14    2.38    3.02
  -5   2  15    9.27    6.58
  -5   2  16   17.51    7.55
  -5   3  -3  220.73   11.17
  -5   3  -2  137.12    8.45
  -5   3   2  106.04   11.23
  -5   3   3  121.60   11.50
  -5   3   4  153.44   12.28
  -5   3   5   33.27    5.89
  -5   3   6    0.00    1.76
  -5   3   7   75.52    7.46
  -5   3   8   25.81    4.19
  -5   3  12    1.00    4.27
  -5   3  13   32.61    9.55
  -5   3  14    0.99    4.05
  -5   3  15   54.62   11.90
  -5   3  16   33.32   10.16
  -5   4  -3   31.46    5.16
  -5   4  -2   -0.23    1.84
  -5   4  -1   30.53    4.75
  -5   4   4    2.24    2.30
  -5   4   5   28.20    5.42
  -5   4   6   50.21    6.56
  -5   4   7   79.04    7.80
  -5   4   8   86.22    7.42
  -5   4  12    1.96    4.49
  -5   4  13   22.12    8.13
  -5   4  14   23.29    8.17
  -5   4  15    3.47    5.83
  -5   4  16    2.43    3.61
  -5   4  16    9.62    6.06
  -5   4  17   10.38    4.91
  -5   5  -3   14.50    4.34
  -5   5  -2   32.71    5.85
  -5   5  -1   73.60    8.43
  -5   5   0   87.51    9.37
  -5   5   5   47.48    7.27
  -5   5   6   69.68    8.26
  -5   5   7   70.34    7.51
  -5   5   8    2.10    2.05
  -5   5  13   14.55    6.65
  -5   5  14   -0.94    4.28
  -5   5  15   -5.10    5.03
  -5   5  16   24.37    9.00
  -5   5  17   11.09    7.48
  -5   6   6   23.13    5.46
  -5   6   7   16.28    4.33
  -5   6  14    5.09    4.97
  -5   6  15   25.59    9.34
  -5   6  16   21.56    9.45
  -5   6  17   12.18    8.49
  -5   7  14   10.32    6.00
  -5   7  15    4.31    4.36
  -5   7  16    0.63    4.09
  -5   8  14   12.97    7.68
  -4 -12   3   14.19    5.52
  -4 -12   4   34.71    8.85
  -4 -12   5   23.52    7.59
  -4 -12   6   44.02   10.65
  -4 -12   7   19.68    7.37
  -4 -12   8    3.07    4.73
  -4 -12   9    9.70    7.84
  -4 -11  -1   58.36    7.57
  -4 -11   0   26.35    5.74
  -4 -11   1    1.91    2.59
  -4 -11   2  115.70   13.30
  -4 -11   3   85.22   12.05
  -4 -11   4  115.52   14.75
  -4 -11   5   23.21    7.61
  -4 -11   6   -2.14    4.32
  -4 -11   7    4.28    4.00
  -4 -11   8   13.79    7.48
  -4 -11   9   38.36   10.84
  -4 -11  10   50.12   13.24
  -4 -10 -18   40.16   12.06
  -4 -10 -17   45.00   12.27
  -4 -10 -14   41.97    9.02
  -4 -10 -13   16.60    6.38
  -4 -10 -12   66.87   11.14
  -4 -10 -11   86.52   12.58
  -4 -10  -3  178.61    9.55
  -4 -10  -2    2.45    2.02
  -4 -10  -1   33.84    5.63
  -4 -10   0  114.85   11.02
  -4 -10   1   58.26    8.45
  -4 -10   2  172.46   15.41
  -4 -10   3  171.88   16.42
  -4 -10   4   -0.11    3.46
  -4 -10   5   10.34    5.29
  -4 -10   6   27.98    8.56
  -4 -10   7   35.99    9.77
  -4 -10   8   57.80   12.37
  -4 -10   9   32.01   10.35
  -4 -10  10   10.18    6.69
  -4 -10  11   14.11    8.20
  -4  -9 -18   35.96   11.26
  -4  -9 -17   89.43   16.54
  -4  -9 -16    7.28    5.23
  -4  -9 -15   11.04    7.31
  -4  -9 -14   38.43    8.55
  -4  -9 -14   12.95    5.79
  -4  -9 -13   64.45   11.02
  -4  -9 -12   96.36   13.33
  -4  -9 -11  126.58   14.90
  -4  -9 -10   -2.04    3.85
  -4  -9  -9    3.16    4.67
  -4  -9  -8  118.70   14.17
  -4  -9  -7  356.01   24.19
  -4  -9  -4   50.24    3.72
  -4  -9  -3   11.76    2.63
  -4  -9  -2   35.32    4.99
  -4  -9  -1   13.85    3.98
  -4  -9   0  224.78   14.61
  -4  -9   1  128.10   11.88
  -4  -9   2   12.56    4.86
  -4  -9   3   19.59    5.67
  -4  -9   4  111.95   13.79
  -4  -9   5  211.40   18.95
  -4  -9   6   55.72   10.74
  -4  -9   7    7.64    4.61
  -4  -9   8   10.03    5.65
  -4  -9   9    7.78    4.52
  -4  -9  10   27.56    9.44
  -4  -9  11   51.25   12.36
  -4  -9  12   34.45   11.18
  -4  -8 -19   55.77   14.39
  -4  -8 -18   11.68    7.03
  -4  -8 -17   -2.79    6.43
  -4  -8 -16   26.22    8.97
  -4  -8 -15   99.43   13.62
  -4  -8 -15   68.49   13.12
  -4  -8 -14   50.37    9.44
  -4  -8 -14   72.85   13.14
  -4  -8 -13   25.00    6.87
  -4  -8 -13   25.07    7.89
  -4  -8 -12   -0.55    2.97
  -4  -8 -12    1.45    4.28
  -4  -8 -11    3.89    3.56
  -4  -8 -10   55.71    9.46
  -4  -8  -9  354.82   23.70
  -4  -8  -8  109.76   13.40
  -4  -8  -7  261.21   20.00
  -4  -8  -6    3.54    4.52
  -4  -8  -5    7.63    4.70
  -4  -8  -4  136.35    6.49
  -4  -8  -3  218.08    9.94
  -4  -8  -2  259.27   12.37
  -4  -8  -1  105.74    8.76
  -4  -8   0    1.15    2.31
  -4  -8   1   42.28    6.83
  -4  -8   2   80.28    9.62
  -4  -8   3  193.63   15.64
  -4  -8   4  150.62   14.73
  -4  -8   5  100.68   12.83
  -4  -8   6    5.57    3.92
  -4  -8   7   10.15    5.19
  -4  -8   8   32.90    9.19
  -4  -8   9   88.59   14.14
  -4  -8  10   84.16   14.75
  -4  -8  11   38.05   11.01
  -4  -8  12    0.86    4.83
  -4  -7 -19   -7.37    5.28
  -4  -7 -18   18.63    7.69
  -4  -7 -17   68.76   13.91
  -4  -7 -16   77.36   14.00
  -4  -7 -15   25.17    7.37
  -4  -7 -15   23.55    8.20
  -4  -7 -14    1.30    3.61
  -4  -7 -14    1.19    3.52
  -4  -7 -13   20.65    6.61
  -4  -7 -13   24.37    7.85
  -4  -7 -12  146.93   15.63
  -4  -7 -12  152.45   17.02
  -4  -7 -11  181.35   17.29
  -4  -7 -11  209.65   18.94
  -4  -7 -10    9.64    4.80
  -4  -7 -10   20.69    6.28
  -4  -7  -9  395.15   10.40
  -4  -7  -9  394.47   24.57
  -4  -7  -8   68.32    3.71
  -4  -7  -8   71.25   10.41
  -4  -7  -7   49.10    9.50
  -4  -7  -7   43.21    2.71
  -4  -7  -7   40.79    8.16
  -4  -7  -6  196.47   17.36
  -4  -7  -6  190.04    6.20
  -4  -7  -6  194.62   16.73
  -4  -7  -5  116.23   13.45
  -4  -7  -5   97.10    5.10
  -4  -7  -5  112.35   12.82
  -4  -7  -4  223.83   18.51
  -4  -7  -4  235.70   18.19
  -4  -7  -3  268.06   20.25
  -4  -7  -3  242.33   10.25
  -4  -7  -3  254.66   19.02
  -4  -7  -2   27.90    7.44
  -4  -7  -2   30.76    4.14
  -4  -7  -2   30.42    7.34
  -4  -7  -1   17.06    6.14
  -4  -7  -1   18.76    3.88
  -4  -7   0  127.58   14.09
  -4  -7   0  144.35   10.49
  -4  -7   1  353.88   22.93
  -4  -7   1  360.05   17.84
  -4  -7   2  161.36   15.78
  -4  -7   2  187.10   13.76
  -4  -7   3   88.77   10.45
  -4  -7   4   16.02    5.23
  -4  -7   5  111.38   12.88
  -4  -7   6   35.94    7.66
  -4  -7   7   44.93    9.55
  -4  -7   8   62.72   11.38
  -4  -7   9   73.63   12.77
  -4  -7  10   -0.46    4.25
  -4  -7  11   13.35    6.94
  -4  -7  12   10.23    5.46
  -4  -7  13   40.47   12.32
  -4  -6 -19   41.33   12.04
  -4  -6 -18   38.69   10.50
  -4  -6 -17   41.40   10.91
  -4  -6 -16   45.97    9.80
  -4  -6 -16   21.96    8.08
  -4  -6 -15   25.91    6.92
  -4  -6 -15   36.29   10.06
  -4  -6 -14   20.39    6.57
  -4  -6 -14    9.11    5.97
  -4  -6 -13  135.05   15.01
  -4  -6 -13  132.47   15.77
  -4  -6 -12    3.67    3.70
  -4  -6 -12   -0.29    3.12
  -4  -6 -11   56.56    9.74
  -4  -6 -11   79.22   11.44
  -4  -6 -10   71.66   10.15
  -4  -6 -10   67.40    6.53
  -4  -6 -10   80.53   11.17
  -4  -6 -10   73.97   10.60
  -4  -6  -9    3.26    4.54
  -4  -6  -9    1.46    1.36
  -4  -6  -9    4.17    4.20
  -4  -6  -9    1.51    3.20
  -4  -6  -8   26.64    6.50
  -4  -6  -8   29.40    3.96
  -4  -6  -8   39.91    8.11
  -4  -6  -7  214.67   17.34
  -4  -6  -7  217.59    9.74
  -4  -6  -7  208.72   17.08
  -4  -6  -6  452.97   24.86
  -4  -6  -6  406.11   12.96
  -4  -6  -6  430.16   24.10
  -4  -6  -5  123.33   13.21
  -4  -6  -5  125.28    7.02
  -4  -6  -5  134.62   13.22
  -4  -6  -4   12.38    5.30
  -4  -6  -4    6.44    1.77
  -4  -6  -4    9.95    3.19
  -4  -6  -4   15.41    5.51
  -4  -6  -3   24.61    7.29
  -4  -6  -3   32.98    6.96
  -4  -6  -2   76.36   10.60
  -4  -6  -2   55.36    8.67
  -4  -6  -1  202.52   17.08
  -4  -6  -1  207.93   16.55
  -4  -6   0  582.84   28.28
  -4  -6   1  211.39   17.16
  -4  -6   2    4.90    3.96
  -4  -6   2    6.34    3.61
  -4  -6   3   23.76    7.02
  -4  -6   3   14.92    4.97
  -4  -6   4  120.94   13.27
  -4  -6   4  102.67   11.18
  -4  -6   5   91.11   11.58
  -4  -6   5  102.31   11.68
  -4  -6   6  112.95   12.58
  -4  -6   6   91.39   11.92
  -4  -6   7   13.75    6.30
  -4  -6   8   53.41   10.15
  -4  -6   9   17.28    6.55
  -4  -6  10   25.83    8.65
  -4  -6  11  107.32   15.82
  -4  -6  12   46.27   11.48
  -4  -6  13    2.61    3.74
  -4  -6  14   11.12    7.85
  -4  -5 -20   48.44   12.73
  -4  -5 -19    2.65    6.01
  -4  -5 -18    6.55    6.07
  -4  -5 -17   10.40    7.59
  -4  -5 -16    6.72    3.76
  -4  -5 -16   13.10    6.05
  -4  -5 -15   41.38    9.02
  -4  -5 -15   52.28   11.13
  -4  -5 -14  125.73   14.81
  -4  -5 -14  109.12   14.68
  -4  -5 -13   78.20   11.61
  -4  -5 -13   95.33   13.18
  -4  -5 -12    4.25    4.05
  -4  -5 -12    6.90    5.45
  -4  -5 -11  160.52   14.26
  -4  -5 -11  166.10   12.25
  -4  -5 -11  167.89   15.81
  -4  -5 -11  163.75   15.87
  -4  -5 -10  195.41   15.72
  -4  -5 -10  184.61   12.30
  -4  -5 -10  211.06   16.74
  -4  -5 -10  211.92   17.66
  -4  -5  -9  236.95   17.63
  -4  -5  -9  212.40   12.49
  -4  -5  -9  259.33   17.75
  -4  -5  -9  228.63   18.06
  -4  -5  -8  452.39   23.96
  -4  -5  -8  425.52   16.90
  -4  -5  -8  484.77   25.57
  -4  -5  -8  443.29   22.07
  -4  -5  -7  186.09   15.39
  -4  -5  -7  194.57   10.90
  -4  -5  -7  208.39   16.60
  -4  -5  -6  192.81   15.77
  -4  -5  -6  177.69    9.90
  -4  -5  -6  177.40   15.29
  -4  -5  -5   51.24    8.78
  -4  -5  -5   60.96    5.62
  -4  -5  -5   66.55    8.53
  -4  -5  -5   67.40    9.71
  -4  -5  -4    8.43    5.42
  -4  -5  -4   13.75    2.88
  -4  -5  -4   12.38    3.64
  -4  -5  -4    9.22    3.79
  -4  -5  -4   14.27    3.56
  -4  -5  -3  367.03   16.92
  -4  -5  -3  381.41   22.19
  -4  -5  -3  402.65   18.56
  -4  -5  -3  401.86   21.90
  -4  -5  -2  297.96   13.64
  -4  -5  -2  299.43   19.68
  -4  -5  -2  338.39   17.70
  -4  -5  -2  343.05   20.33
  -4  -5  -1   56.12    9.08
  -4  -5  -1   57.30    5.31
  -4  -5  -1   57.98    8.68
  -4  -5   0  204.85   16.34
  -4  -5   0  215.71   16.12
  -4  -5   1    4.38    4.01
  -4  -5   1    2.66    3.08
  -4  -5   2  348.32   21.23
  -4  -5   3  162.88   14.59
  -4  -5   4  604.35   28.08
  -4  -5   4  614.52   26.06
  -4  -5   5   87.47   10.99
  -4  -5   5  107.00   11.60
  -4  -5   6   24.16    6.29
  -4  -5   6   34.11    7.48
  -4  -5   7   14.80    4.95
  -4  -5   7   19.52    6.38
  -4  -5   8  123.78   12.65
  -4  -5   8  102.56   13.51
  -4  -5   9  223.97   20.30
  -4  -5  10  111.59   15.01
  -4  -5  11   29.55    9.24
  -4  -5  12    8.56    6.20
  -4  -5  13    5.45    6.94
  -4  -5  14   32.61   10.26
  -4  -5  15   46.98   12.78
  -4  -4 -20    9.65    6.08
  -4  -4 -19   -2.26    4.89
  -4  -4 -18   46.99   11.79
  -4  -4 -17   81.04   12.84
  -4  -4 -17   73.87   13.68
  -4  -4 -16   64.55   12.12
  -4  -4 -16   66.07   11.31
  -4  -4 -15   81.37   13.26
  -4  -4 -15   74.21   11.85
  -4  -4 -14    7.66    4.59
  -4  -4 -14   18.80    6.84
  -4  -4 -13    3.20    2.72
  -4  -4 -13    2.05    4.21
  -4  -4 -13    2.54    3.58
  -4  -4 -12  204.73   15.25
  -4  -4 -12  183.30   17.01
  -4  -4 -12  195.39   17.37
  -4  -4 -11   60.53    8.65
  -4  -4 -11   56.41    9.43
  -4  -4 -11   55.14    9.30
  -4  -4 -10  550.06   25.39
  -4  -4 -10  566.61   26.38
  -4  -4 -10  580.35   28.88
  -4  -4  -9  337.75   20.09
  -4  -4  -9  319.64   17.08
  -4  -4  -9  346.95   19.50
  -4  -4  -9  372.87   22.51
  -4  -4  -8   19.60    5.53
  -4  -4  -8   20.31    4.27
  -4  -4  -8   28.61    6.64
  -4  -4  -8   17.85    4.89
  -4  -4  -7   -0.35    2.09
  -4  -4  -7    0.83    2.72
  -4  -4  -7    0.29    2.06
  -4  -4  -6  198.85   11.73
  -4  -4  -6  189.73   15.12
  -4  -4  -6  204.93   10.63
  -4  -4  -6  202.63   15.81
  -4  -4  -5  229.20   15.95
  -4  -4  -5  231.57   11.92
  -4  -4  -5  227.31   16.56
  -4  -4  -5  239.18   12.28
  -4  -4  -5  222.21   16.36
  -4  -4  -4  182.73   10.09
  -4  -4  -4  177.58   13.13
  -4  -4  -4  185.53   11.41
  -4  -4  -4  176.54   14.37
  -4  -4  -3    8.19    3.10
  -4  -4  -3    4.28    2.50
  -4  -4  -3    5.97    3.29
  -4  -4  -2   19.22    4.12
  -4  -4  -2   16.03    3.98
  -4  -4  -2    7.54    3.72
  -4  -4  -1    6.25    2.21
  -4  -4  -1    7.22    3.05
  -4  -4  -1   10.76    4.29
  -4  -4   0  275.32   10.64
  -4  -4   0  297.55   18.05
  -4  -4   1  515.59   11.20
  -4  -4   1  508.51   23.93
  -4  -4   2  718.19   29.65
  -4  -4   2  760.57   29.10
  -4  -4   3  145.33   13.58
  -4  -4   4   67.51    9.85
  -4  -4   5   89.80   10.73
  -4  -4   6   31.43    6.85
  -4  -4   6   38.38    7.39
  -4  -4   7  287.42   18.54
  -4  -4   7  351.33   22.24
  -4  -4   8  190.24   15.00
  -4  -4   8  206.13   18.11
  -4  -4   9   29.10    6.18
  -4  -4   9   41.56    9.06
  -4  -4  10   -0.30    2.84
  -4  -4  10    2.82    5.18
  -4  -4  11   20.40    7.27
  -4  -4  12   85.23   14.40
  -4  -4  13   87.29   14.81
  -4  -4  14    3.62    4.49
  -4  -4  15    6.33    8.48
  -4  -3 -17   38.35    9.16
  -4  -3 -16   11.79    5.35
  -4  -3 -15    6.44    4.50
  -4  -3 -14   61.49   10.82
  -4  -3 -13   50.13    7.32
  -4  -3 -13   51.41    9.72
  -4  -3 -12  191.92   14.29
  -4  -3 -12  195.55   17.83
  -4  -3 -11  111.36   11.33
  -4  -3 -11  152.63   15.16
  -4  -3 -10    4.06    3.40
  -4  -3 -10    3.45    2.85
  -4  -3 -10   -1.87    2.96
  -4  -3  -9    8.97    4.34
  -4  -3  -9   13.68    4.22
  -4  -3  -9    6.05    4.15
  -4  -3  -8   43.89    6.64
  -4  -3  -8   44.04    3.79
  -4  -3  -8   38.73    7.70
  -4  -3  -8   57.85    7.33
  -4  -3  -7  505.71   21.30
  -4  -3  -7  489.82   14.28
  -4  -3  -7  536.42   20.28
  -4  -3  -7  519.31   25.39
  -4  -3  -6  331.10   16.40
  -4  -3  -6  324.61   12.84
  -4  -3  -6  338.16   15.02
  -4  -3  -6  324.44   19.78
  -4  -3  -5  257.94   13.66
  -4  -3  -5  256.79   12.26
  -4  -3  -5  236.46   16.54
  -4  -3  -4    2.96    2.70
  -4  -3  -4    4.72    2.53
  -4  -3  -4    2.93    2.00
  -4  -3  -4    6.88    4.06
  -4  -3  -3  192.28   13.06
  -4  -3  -3  191.09   11.05
  -4  -3  -3  163.64   10.83
  -4  -3  -3  160.16   13.29
  -4  -3  -2  584.39   21.05
  -4  -3  -2  648.03   22.28
  -4  -3  -2  591.37   24.74
  -4  -3  -1  254.54   12.66
  -4  -3  -1  264.58   14.91
  -4  -3  -1  249.16   15.97
  -4  -3   0  488.56   21.01
  -4  -3   0  485.05   22.26
  -4  -3   1  188.55   13.89
  -4  -3   2   18.18    4.66
  -4  -3   3   34.42    6.48
  -4  -3   4  228.88    7.07
  -4  -3   5  333.19    9.68
  -4  -3   6   33.77    3.75
  -4  -3   7   61.49    8.79
  -4  -3   7   52.24    5.13
  -4  -3   8   10.87    3.69
  -4  -3   8    8.49    2.60
  -4  -3   8   13.34    5.85
  -4  -3   9   53.48    8.03
  -4  -3   9   90.82   12.38
  -4  -3  10   90.88   10.29
  -4  -3  10   97.90   13.56
  -4  -3  11   97.47   10.23
  -4  -3  11  103.45   14.69
  -4  -3  12   96.76   15.25
  -4  -3  13   24.08    8.16
  -4  -3  14   27.90    9.43
  -4  -3  15   29.11    9.36
  -4  -3  16   31.43   11.10
  -4  -2 -17   12.84    6.11
  -4  -2 -16   55.45   10.85
  -4  -2 -15   73.71   12.44
  -4  -2 -14   49.37    9.72
  -4  -2 -13   92.82   13.15
  -4  -2 -12    0.49    1.86
  -4  -2 -12    0.71    3.16
  -4  -2 -11    6.97    4.23
  -4  -2 -10  112.71   12.95
  -4  -2  -9  262.84    8.02
  -4  -2  -9  283.62   20.15
  -4  -2  -8  200.23   16.48
  -4  -2  -7   56.02    6.55
  -4  -2  -7   60.98    9.24
  -4  -2  -6  154.54   12.19
  -4  -2  -6  152.39    9.43
  -4  -2  -6  134.42   13.00
  -4  -2  -5  258.40   14.85
  -4  -2  -5  256.41   10.56
  -4  -2  -5  241.73   16.59
  -4  -2  -4  902.41   31.14
  -4  -2  -4  932.35   26.67
  -4  -2  -4  933.87   31.32
  -4  -2  -3   89.60    8.05
  -4  -2  -3   92.13    9.96
  -4  -2  -2  416.44   20.20
  -4  -2  -1    1.88    2.76
  -4  -2   0  178.43   12.93
  -4  -2   1  450.74   20.46
  -4  -2   2   29.72    5.73
  -4  -2   3  692.77   25.32
  -4  -2   4   77.56    8.86
  -4  -2   6   10.77    2.86
  -4  -2   7    0.29    1.39
  -4  -2   8   55.26    7.03
  -4  -2   9  106.21    9.62
  -4  -2  10  105.04   10.79
  -4  -2  10  103.50   10.09
  -4  -2  10  112.66   13.97
  -4  -2  11   78.32    9.10
  -4  -2  11   78.58    9.54
  -4  -2  11   75.67   12.08
  -4  -2  12   -0.22    1.99
  -4  -2  12   -0.52    2.00
  -4  -2  12    0.87    4.98
  -4  -2  13   16.14    7.49
  -4  -2  14   36.35    9.59
  -4  -2  15    7.00    5.61
  -4  -2  16   74.60   15.18
  -4  -1 -17   18.93    7.28
  -4  -1 -16   95.66   14.61
  -4  -1 -15    5.27    4.35
  -4  -1 -14    3.56    4.10
  -4  -1 -13   44.07    9.73
  -4  -1 -12   39.26    8.92
  -4  -1 -11  229.74   19.53
  -4  -1 -10   49.97    9.37
  -4  -1  -9  121.82   13.60
  -4  -1  -8   26.68    6.55
  -4  -1  -7    0.15    2.73
  -4  -1  -6   63.81    9.42
  -4  -1  -5   31.70    3.75
  -4  -1  -5   28.85    6.48
  -4  -1  -4  779.79   26.35
  -4  -1  -4  823.56   30.07
  -4  -1  -4  816.88   13.27
  -4  -1  -3   19.09    4.56
  -4  -1  -3   11.54    4.63
  -4  -1  -2   68.56    7.53
  -4  -1  -2   68.97    8.36
  -4  -1  -1    8.91    3.98
  -4  -1   0  126.22   11.37
  -4  -1   0  132.26   10.89
  -4  -1   1  255.03   16.59
  -4  -1   1  234.73   14.38
  -4  -1   2 1528.43   35.80
  -4  -1   3   30.69    5.48
  -4  -1   4   29.62    5.30
  -4  -1   5    7.32    3.43
  -4  -1   7  156.53   11.18
  -4  -1   8  103.01    9.65
  -4  -1   9   40.08    6.47
  -4  -1  10   24.41    5.66
  -4  -1  11   27.21    6.80
  -4  -1  11   11.39    5.46
  -4  -1  12  101.26   10.15
  -4  -1  12   89.01   13.99
  -4  -1  12   87.62   11.19
  -4  -1  13  123.37   16.72
  -4  -1  13  167.20   15.96
  -4  -1  14   36.78    9.61
  -4  -1  15   12.04    6.59
  -4  -1  16   -2.53    6.94
  -4  -1  17    6.63    6.46
  -4   0 -18   65.82   13.31
  -4   0 -17   12.03    6.53
  -4   0 -16  -10.04    5.79
  -4   0  -3   28.08    6.67
  -4   0  -2  248.76   16.02
  -4   0  -1 1128.00   32.69
  -4   0   0  223.27   14.50
  -4   0   0  221.17   13.86
  -4   0   1  687.07   26.09
  -4   0   1  629.88   22.69
  -4   0   2   23.13    5.51
  -4   0   2   10.72    3.50
  -4   0   3  106.44    9.10
  -4   0   4  959.37   27.02
  -4   0   5  577.55   20.74
  -4   0   6  337.85   15.43
  -4   0   8    1.13    2.03
  -4   0   9   56.03    8.40
  -4   0  10   95.67   11.04
  -4   0  11   67.18   10.05
  -4   0  12  141.96   14.74
  -4   0  12  106.14   14.72
  -4   0  13   29.51    7.36
  -4   0  13   30.05    8.47
  -4   0  14    3.10    4.94
  -4   0  14    5.58    5.47
  -4   0  15    9.91    6.09
  -4   0  16   24.67    9.97
  -4   0  17   19.21    9.25
  -4   1   0   62.12    8.05
  -4   1   1   40.32    6.42
  -4   1   1   46.82    6.73
  -4   1   2  472.18   21.68
  -4   1   2  430.77   18.34
  -4   1   3   18.21    4.60
  -4   1   3   21.58    4.35
  -4   1   4   24.73    4.42
  -4   1   5  699.63   21.49
  -4   1   6    0.23    1.92
  -4   1   9  192.11   15.77
  -4   1  10   26.22    6.69
  -4   1  11  110.36   13.19
  -4   1  12   14.92    5.57
  -4   1  13   39.47    8.44
  -4   1  13   41.72   10.20
  -4   1  14   41.27    9.42
  -4   1  14   44.05   10.37
  -4   1  15   45.01   10.58
  -4   1  15   53.49   11.04
  -4   1  16   17.58    7.12
  -4   1  17    4.77    5.09
  -4   2  -2    5.41    1.89
  -4   2  -1   16.95    2.62
  -4   2   1  372.24   18.46
  -4   2   2  136.99   11.38
  -4   2   2  137.45   10.92
  -4   2   3   31.64    5.76
  -4   2   3   24.44    4.88
  -4   2   4   19.66    4.04
  -4   2   5   91.62    7.68
  -4   2   6   49.83    5.67
  -4   2   7  355.02   13.49
  -4   2  10    5.97    4.43
  -4   2  11   13.78    5.32
  -4   2  12   64.38   11.36
  -4   2  13  111.39   14.90
  -4   2  14   59.41   12.14
  -4   2  14   70.53   12.27
  -4   2  15    9.17    6.44
  -4   2  15   18.26    7.77
  -4   2  16   -3.28    6.18
  -4   2  16   11.21    5.99
  -4   2  17   26.59    9.49
  -4   2  18   19.99    8.25
  -4   3  -1  633.41   19.10
  -4   3   0  311.85   13.37
  -4   3   2    3.59    2.59
  -4   3   3  234.12   14.78
  -4   3   4    5.60    2.79
  -4   3   4   11.68    3.56
  -4   3   5  152.22   10.03
  -4   3   6   76.07    6.60
  -4   3   7  115.63    7.65
  -4   3   8    0.33    1.06
  -4   3  11  108.47   14.19
  -4   3  12   63.59   11.37
  -4   3  13   12.88    6.30
  -4   3  14    9.00    5.94
  -4   3  15   10.62    6.77
  -4   3  15    8.84    5.68
  -4   3  16   32.91    9.97
  -4   3  16   35.14    9.56
  -4   3  17    9.74    6.51
  -4   3  17   26.32   10.43
  -4   3  18   37.96   11.88
  -4   4  -1   61.41    7.01
  -4   4   0   87.35    8.24
  -4   4   1  228.69   13.68
  -4   4   2  241.30   14.76
  -4   4   3  285.66   16.11
  -4   4   4   20.90    4.65
  -4   4   5   20.48    4.13
  -4   4   6   20.82    3.98
  -4   4   7   27.70    3.82
  -4   4   8   55.33    4.48
  -4   4  12    3.29    5.11
  -4   4  13    8.60    5.64
  -4   4  14   18.91    7.34
  -4   4  15   13.17    6.50
  -4   4  15   14.87    7.07
  -4   4  16   36.75    9.95
  -4   4  16   37.27   11.46
  -4   4  17   14.37    8.38
  -4   4  17   26.28    9.14
  -4   4  18   -2.69    5.41
  -4   4  18    2.84    5.32
  -4   5  -1   13.30    4.22
  -4   5   0   49.57    7.02
  -4   5   1   67.78    8.54
  -4   5   2  220.81   15.14
  -4   5   3  121.64   10.58
  -4   5   4   42.63    6.36
  -4   5   5    7.75    3.09
  -4   5   6  193.20   11.82
  -4   5   7   70.58    6.55
  -4   5   8   53.70    4.85
  -4   5  12   28.57    9.43
  -4   5  13   58.69   12.28
  -4   5  14   16.25    7.41
  -4   5  15    4.56    4.61
  -4   5  16    6.32    6.53
  -4   5  16    4.57    4.70
  -4   5  17   -5.51    5.72
  -4   5  17   14.01    8.50
  -4   5  18    6.73    6.62
  -4   5  18   -2.88    6.60
  -4   6   4   88.64    9.00
  -4   6   5  122.97   10.48
  -4   6   8   24.66    3.79
  -4   6  13   21.57    8.08
  -4   6  14    1.77    4.19
  -4   6  15    6.18    5.01
  -4   6  16   22.89    9.42
  -4   6  17   24.44    9.49
  -4   6  17   22.98    8.53
  -4   6  18   11.11    8.08
  -4   6  18   13.74    6.90
  -4   7  13   17.82    7.15
  -4   7  14    7.08    5.37
  -4   7  15   28.53    9.85
  -4   7  16   19.61    8.22
  -4   7  17    9.80    8.02
  -4   7  17    2.42    5.61
  -4   8  14   24.55    9.39
  -4   8  15    1.03    4.74
  -4   8  16   -0.81    5.61
  -4   9  14   -0.12    4.89
  -3 -13   6    1.80    5.11
  -3 -13   7    8.81    5.96
  -3 -13   8    5.31    4.84
  -3 -12   1   76.33   10.52
  -3 -12   2   54.00    9.35
  -3 -12   3   28.32    7.65
  -3 -12   4   -1.14    3.73
  -3 -12   5    1.83    4.21
  -3 -12   6   39.74   14.51
  -3 -12   7   44.79   11.29
  -3 -12   8   52.43   12.71
  -3 -12   9   14.95    8.34
  -3 -11  -2  139.95   10.25
  -3 -11  -1   76.50    8.56
  -3 -11   0  326.86   19.00
  -3 -11   1   24.52    6.02
  -3 -11   2   37.50    7.85
  -3 -11   3   48.74    9.24
  -3 -11   4   41.12    9.32
  -3 -11   5   97.59   13.97
  -3 -11   6   48.33   10.83
  -3 -11   7   25.85    8.33
  -3 -11   8   -4.69    5.92
  -3 -11   9   10.66    7.13
  -3 -11  10   28.73   10.20
  -3 -10 -18   11.39    9.09
  -3 -10 -17   -2.19    5.84
  -3 -10 -16   27.67   10.74
  -3 -10 -15   69.09   14.09
  -3 -10  -3   34.75    4.21
  -3 -10  -2   69.79    6.89
  -3 -10  -1  100.71    9.30
  -3 -10   0   34.70    6.16
  -3 -10   1    0.60    3.20
  -3 -10   2  166.78   15.09
  -3 -10   3  147.34   14.70
  -3 -10   4   79.18   12.22
  -3 -10   5   18.66    6.49
  -3 -10   6   14.61    7.36
  -3 -10   7   51.17   11.11
  -3 -10   8   63.99   12.37
  -3 -10   9   22.39    9.26
  -3 -10  10   56.38   13.17
  -3 -10  11   17.15    9.46
  -3  -9 -18   58.60   13.95
  -3  -9 -17   46.14   12.29
  -3  -9 -16   39.87   11.44
  -3  -9 -15   83.61   15.37
  -3  -9 -14    0.13    4.08
  -3  -9 -13   -0.13    2.45
  -3  -9 -13    0.43    3.65
  -3  -9 -12  196.41   16.78
  -3  -9 -11  157.22   15.25
  -3  -9  -3   41.72    4.20
  -3  -9  -2    3.09    1.90
  -3  -9  -1   94.06    8.56
  -3  -9   0   38.75    6.16
  -3  -9   1   91.58    9.92
  -3  -9   2   80.64   10.03
  -3  -9   3  339.23   21.40
  -3  -9   4   15.81    6.34
  -3  -9   5   18.30    5.94
  -3  -9   6   78.09   12.59
  -3  -9   7  197.51   19.94
  -3  -9   8   16.36    6.98
  -3  -9   9   22.40    8.43
  -3  -9  10   -0.36    4.81
  -3  -9  11    5.56    6.46
  -3  -9  12   27.08   10.06
  -3  -8 -19   22.97    9.03
  -3  -8 -18   51.38   13.07
  -3  -8 -17   43.22   11.48
  -3  -8 -16    1.08    4.71
  -3  -8 -15   17.47    7.35
  -3  -8 -14   58.71    9.48
  -3  -8 -14   67.26   12.98
  -3  -8 -13  153.69   14.75
  -3  -8 -13  154.14   18.29
  -3  -8 -12  135.80   13.93
  -3  -8 -12  117.20   15.80
  -3  -8 -11  287.73   19.98
  -3  -8 -11  342.16   25.44
  -3  -8 -10    9.91    4.27
  -3  -8  -9   45.06    6.69
  -3  -8  -9   65.62    9.71
  -3  -8  -8   85.84   10.98
  -3  -8  -7  237.50   17.62
  -3  -8  -3  100.43    6.01
  -3  -8  -2   85.47    6.73
  -3  -8  -1  282.33   13.72
  -3  -8   0  160.20   11.37
  -3  -8   1   12.28    3.66
  -3  -8   2   17.66    4.96
  -3  -8   3   47.11    7.98
  -3  -8   4   95.42   11.63
  -3  -8   5  274.43   20.34
  -3  -8   6  204.10   18.56
  -3  -8   7   13.58    6.14
  -3  -8   8    5.17    5.21
  -3  -8   9   14.64    7.91
  -3  -8  10   13.61    7.90
  -3  -8  11  141.51   19.35
  -3  -8  12   50.57   12.32
  -3  -8  13    9.94    5.86
  -3  -7 -19   13.06    7.37
  -3  -7 -18   -3.24    5.66
  -3  -7 -17   20.29    8.50
  -3  -7 -16   73.37   13.63
  -3  -7 -15   41.03    7.95
  -3  -7 -15   55.24   11.78
  -3  -7 -14  115.32   12.97
  -3  -7 -14   72.98   12.93
  -3  -7 -13   15.63    5.19
  -3  -7 -13   24.53    7.56
  -3  -7 -12   28.62    6.81
  -3  -7 -12   31.29   10.11
  -3  -7 -11    3.27    3.42
  -3  -7 -11   -1.17    3.84
  -3  -7 -10   18.32    6.75
  -3  -7 -10   25.80    6.38
  -3  -7  -9  310.26   17.11
  -3  -7  -9  292.19   19.13
  -3  -7  -9  311.31   21.93
  -3  -7  -8  213.29   14.14
  -3  -7  -8  179.56   15.03
  -3  -7  -7   23.13    4.86
  -3  -7  -7   23.85    6.11
  -3  -7  -6   32.77    6.75
  -3  -7  -5  389.69   21.57
  -3  -7  -3 1056.72   17.96
  -3  -7  -2  173.80    8.80
  -3  -7  -1   21.64    3.73
  -3  -7   0   97.88    8.46
  -3  -7   1   21.67    4.43
  -3  -7   2  138.57   11.77
  -3  -7   3  163.54   13.54
  -3  -7   4  106.11   11.62
  -3  -7   5   70.55   10.18
  -3  -7   6   29.47    7.39
  -3  -7   7  101.61   13.44
  -3  -7   8   70.54   12.16
  -3  -7   9   40.78    9.72
  -3  -7  10  118.99   16.46
  -3  -7  11   18.11    8.13
  -3  -7  12   -1.46    4.55
  -3  -7  13    8.18    5.81
  -3  -7  14   42.86   12.36
  -3  -6 -19    0.54    4.11
  -3  -6 -18   21.40    8.48
  -3  -6 -17   67.93   13.74
  -3  -6 -16   48.09   10.89
  -3  -6 -15   57.75   12.41
  -3  -6 -15   46.32    8.59
  -3  -6 -14    2.84    3.88
  -3  -6 -14   -1.47    3.16
  -3  -6 -13   38.77    9.36
  -3  -6 -13   38.18    7.61
  -3  -6 -12  339.20   24.42
  -3  -6 -12  364.39   21.89
  -3  -6 -11   45.95    8.11
  -3  -6 -11   61.50   10.59
  -3  -6 -10  181.59   15.04
  -3  -6 -10  190.16   17.00
  -3  -6  -9    9.71    3.29
  -3  -6  -9    1.64    3.17
  -3  -6  -9    9.25    4.58
  -3  -6  -8   71.49    8.08
  -3  -6  -8   59.07    9.20
  -3  -6  -8   63.98    9.00
  -3  -6  -7   96.54    9.26
  -3  -6  -7   87.10   10.14
  -3  -6  -6  258.20   15.21
  -3  -6  -6  231.11   16.04
  -3  -6  -5  215.34   14.17
  -3  -6  -5  240.52   16.36
  -3  -6  -4  495.89   24.52
  -3  -6  -4  479.68    8.65
  -3  -6  -4  487.36    8.75
  -3  -6  -4  472.63   22.82
  -3  -6  -3  352.70   20.72
  -3  -6  -3  316.94    9.25
  -3  -6  -3  343.05   19.53
  -3  -6  -2  104.85   11.51
  -3  -6  -2   93.18    5.96
  -3  -6  -1  188.76   15.14
  -3  -6  -1  231.76   10.66
  -3  -6   0   25.69    6.30
  -3  -6   0   35.12    4.88
  -3  -6   1  207.35   12.26
  -3  -6   2  159.36   11.64
  -3  -6   3  173.09   13.16
  -3  -6   4    0.12    3.47
  -3  -6   5   98.19   11.34
  -3  -6   6  196.45   16.65
  -3  -6   7  333.97   22.93
  -3  -6   8   82.25   12.33
  -3  -6   9   80.57   12.82
  -3  -6  10   10.05    7.78
  -3  -6  11   -0.98    3.57
  -3  -6  12   68.91   13.53
  -3  -6  13   63.20   13.85
  -3  -6  14   83.73   15.69
  -3  -5 -19   82.87   16.02
  -3  -5 -18   46.21   11.92
  -3  -5 -17   52.19   11.96
  -3  -5 -16   31.19    8.99
  -3  -5 -15   35.25    7.61
  -3  -5 -15   29.57    8.10
  -3  -5 -14   96.05   11.91
  -3  -5 -14   82.81   13.25
  -3  -5 -13  136.36   16.07
  -3  -5 -13  130.19   13.42
  -3  -5 -12   47.39    9.22
  -3  -5 -12   45.75    8.29
  -3  -5 -11  206.00   12.44
  -3  -5 -11  222.55   16.80
  -3  -5 -11  208.34   18.07
  -3  -5 -10   18.31    3.68
  -3  -5 -10   18.96    5.41
  -3  -5 -10   21.42    6.17
  -3  -5  -9   83.71    6.85
  -3  -5  -9   83.90   10.03
  -3  -5  -9  109.59   11.94
  -3  -5  -8   81.23    6.20
  -3  -5  -8   69.46    8.95
  -3  -5  -8   80.68    8.41
  -3  -5  -8   96.85   10.72
  -3  -5  -8   84.36    9.69
  -3  -5  -7  207.87    8.87
  -3  -5  -7  228.06   15.72
  -3  -5  -7  219.66   13.53
  -3  -5  -7  244.54   16.18
  -3  -5  -7  190.69   14.27
  -3  -5  -6  311.06    9.84
  -3  -5  -6  281.85   17.42
  -3  -5  -6  317.44   16.19
  -3  -5  -6  317.34   18.32
  -3  -5  -5    7.21    1.69
  -3  -5  -5    7.19    3.26
  -3  -5  -5    1.45    3.03
  -3  -5  -5   10.41    3.60
  -3  -5  -5   11.73    3.79
  -3  -5  -4   22.32    2.49
  -3  -5  -4   22.80    4.60
  -3  -5  -4   20.37    6.06
  -3  -5  -4   19.26    4.25
  -3  -5  -4   13.90    4.80
  -3  -5  -3   14.44    4.49
  -3  -5  -3   16.24    3.86
  -3  -5  -3   13.52    4.72
  -3  -5  -2  392.48   20.53
  -3  -5  -2  380.54   19.68
  -3  -5  -1  222.61   15.51
  -3  -5  -1  236.01   15.56
  -3  -5   0 1164.98   35.07
  -3  -5   1  268.61   17.11
  -3  -5   1  259.25   12.78
  -3  -5   2    3.45    3.93
  -3  -5   2   -2.59    2.99
  -3  -5   3   85.19    9.85
  -3  -5   3   86.06    8.70
  -3  -5   4  231.12   15.80
  -3  -5   4  224.13   14.94
  -3  -5   5  819.19   29.35
  -3  -5   5  814.35   30.22
  -3  -5   6  233.11   17.38
  -3  -5   7  206.65   17.43
  -3  -5   8   16.16    5.51
  -3  -5   9   26.60    8.26
  -3  -5  10   91.95   13.72
  -3  -5  11  106.80   15.16
  -3  -5  12   14.40    6.51
  -3  -5  13    3.19    5.65
  -3  -5  14    4.68    5.58
  -3  -5  15    9.87    6.94
  -3  -4 -16   17.43    5.57
  -3  -4 -15   62.32    9.86
  -3  -4 -14  189.44   16.46
  -3  -4 -13   50.29    8.40
  -3  -4 -12   14.88    5.16
  -3  -4 -11  141.68   14.56
  -3  -4 -11  128.91   12.84
  -3  -4 -10   45.75    6.57
  -3  -4 -10   71.04    7.72
  -3  -4 -10   70.56    9.66
  -3  -4 -10   69.15    9.15
  -3  -4  -9  423.35   19.97
  -3  -4  -9  419.09   17.35
  -3  -4  -9  426.22   21.73
  -3  -4  -9  405.04   21.91
  -3  -4  -8  212.75   14.23
  -3  -4  -8  213.73   11.65
  -3  -4  -8  221.24   15.31
  -3  -4  -8  259.12   16.41
  -3  -4  -7  253.18   11.91
  -3  -4  -7  222.67   14.71
  -3  -4  -7  276.15   15.30
  -3  -4  -7  265.93   16.46
  -3  -4  -7  272.08   15.88
  -3  -4  -6   19.11    3.21
  -3  -4  -6   13.48    4.20
  -3  -4  -6   22.90    4.41
  -3  -4  -6   18.76    4.67
  -3  -4  -6   20.77    4.68
  -3  -4  -5  153.50   12.14
  -3  -4  -5  145.57    7.76
  -3  -4  -5  140.60   11.90
  -3  -4  -5  137.70   10.49
  -3  -4  -5  160.78   12.53
  -3  -4  -4  244.77    9.26
  -3  -4  -4  261.47   14.59
  -3  -4  -4  262.10   15.87
  -3  -4  -4  260.87   14.44
  -3  -4  -4  263.01   12.03
  -3  -4  -4  250.49   15.39
  -3  -4  -3 1702.67   33.93
  -3  -4  -3 1744.29   40.69
  -3  -4  -3 1790.57   32.88
  -3  -4  -3 1762.30   38.59
  -3  -4  -3 1715.20   39.64
  -3  -4  -2  751.58   20.17
  -3  -4  -2  792.03   27.48
  -3  -4  -2  734.38   22.30
  -3  -4  -2  782.31   26.32
  -3  -4  -2  805.52   27.16
  -3  -4  -1    1.96    1.44
  -3  -4  -1    3.94    3.89
  -3  -4  -1    2.49    2.27
  -3  -4  -1    5.58    3.52
  -3  -4   0  109.22   10.54
  -3  -4   0  106.23    9.41
  -3  -4   0  106.88   10.09
  -3  -4   1  136.12   12.09
  -3  -4   1  152.61   11.70
  -3  -4   1  178.05   13.02
  -3  -4   2  202.23   14.08
  -3  -4   3  988.41   30.48
  -3  -4   4  322.36   17.62
  -3  -4   4  321.06   17.07
  -3  -4   5   61.31    8.10
  -3  -4   5   64.12    8.65
  -3  -4   6   27.35    5.92
  -3  -4   6   26.02    6.04
  -3  -4   7  148.38   11.92
  -3  -4   7  150.33   14.13
  -3  -4   8  222.66   18.10
  -3  -4   9  121.97   14.18
  -3  -4  10   58.98   10.70
  -3  -4  11   18.52    6.80
  -3  -4  12    4.41    4.85
  -3  -4  13    9.50    5.42
  -3  -4  14  113.26   17.07
  -3  -4  15   65.44   13.52
  -3  -4  16   19.55    8.26
  -3  -3 -16  121.40   14.18
  -3  -3 -15   20.78    6.21
  -3  -3 -14    6.04    3.40
  -3  -3 -13   16.55    5.48
  -3  -3 -12  127.46   13.04
  -3  -3 -11  221.48   13.46
  -3  -3 -11  229.42   16.84
  -3  -3 -10  422.42   18.90
  -3  -3 -10  439.88   22.55
  -3  -3  -9  155.72   11.59
  -3  -3  -9  147.70   11.50
  -3  -3  -9  164.12   13.67
  -3  -3  -8    8.73    3.39
  -3  -3  -8    5.31    2.62
  -3  -3  -8    3.91    3.23
  -3  -3  -8    2.15    2.63
  -3  -3  -7  537.52   21.99
  -3  -3  -7  597.30   20.38
  -3  -3  -7  580.82   23.74
  -3  -3  -7  581.83   22.09
  -3  -3  -6  439.98   16.45
  -3  -3  -6  439.88   19.67
  -3  -3  -6  458.64   11.63
  -3  -3  -6  459.51   19.55
  -3  -3  -6  446.53   17.90
  -3  -3  -6  452.74   20.72
  -3  -3  -5  961.07   30.60
  -3  -3  -5  907.19   21.93
  -3  -3  -5  964.27   27.23
  -3  -3  -5  935.21   18.88
  -3  -3  -5  897.86   28.15
  -3  -3  -5  875.97   23.01
  -3  -3  -4  531.04   15.51
  -3  -3  -4  530.30   21.19
  -3  -3  -4  503.21   15.03
  -3  -3  -4  528.36   19.83
  -3  -3  -4  508.34   21.04
  -3  -3  -3   74.70    7.53
  -3  -3  -3   86.06    6.08
  -3  -3  -3   98.56    7.26
  -3  -3  -3   81.85    8.13
  -3  -3  -3   87.84    8.93
  -3  -3  -2    5.75    2.44
  -3  -3  -2    3.74    2.04
  -3  -3  -2   11.81    3.45
  -3  -3  -2    7.09    3.73
  -3  -3  -1   79.93    6.11
  -3  -3  -1   90.17    7.72
  -3  -3  -1   76.84    8.34
  -3  -3  -1   80.42    8.28
  -3  -3   0  277.79    9.52
  -3  -3   0  294.81   14.53
  -3  -3   0  293.63   15.50
  -3  -3   1  427.93    8.95
  -3  -3   1  471.77   19.25
  -3  -3   1  458.63   19.55
  -3  -3   2  168.82   12.11
  -3  -3   2  173.93   12.26
  -3  -3   3  134.63   11.30
  -3  -3   4   15.41    5.68
  -3  -3   5   23.62    5.40
  -3  -3   6   74.77    8.36
  -3  -3   6   90.71   10.25
  -3  -3   7  391.69   18.36
  -3  -3   7  401.51   22.13
  -3  -3   8  363.29   17.38
  -3  -3   8  365.24   22.38
  -3  -3   9    2.29    2.87
  -3  -3   9    3.12    3.86
  -3  -3  10    9.70    6.39
  -3  -3  11  106.64   14.37
  -3  -3  12   19.62    6.92
  -3  -3  13   54.90   11.70
  -3  -3  14   94.18   15.81
  -3  -3  15    4.24    4.90
  -3  -3  16    4.27    4.51
  -3  -2 -17   12.74    5.05
  -3  -2 -16   -0.60    2.59
  -3  -2 -15   57.56   10.17
  -3  -2 -14  139.04   14.92
  -3  -2 -13  112.95   13.26
  -3  -2 -12  137.42    9.71
  -3  -2 -12  112.21   12.70
  -3  -2 -11    6.35    2.62
  -3  -2 -11    6.79    3.62
  -3  -2 -10   15.81    3.94
  -3  -2 -10   21.24    5.45
  -3  -2  -9   81.52   10.02
  -3  -2  -8  248.49   15.37
  -3  -2  -8  242.71   16.27
  -3  -2  -7  474.21   19.97
  -3  -2  -7  490.66    9.59
  -3  -2  -7  505.37   22.69
  -3  -2  -6  597.93   21.23
  -3  -2  -6  594.92   12.87
  -3  -2  -6  613.65   23.05
  -3  -2  -6  575.50   23.39
  -3  -2  -5   85.88    9.49
  -3  -2  -5   96.23    8.05
  -3  -2  -5  100.93    9.07
  -3  -2  -5   89.79    9.38
  -3  -2  -5   91.66    7.19
  -3  -2  -4   59.63    7.56
  -3  -2  -4   56.18    5.88
  -3  -2  -4   57.52    6.73
  -3  -2  -4   53.52    6.71
  -3  -2  -4   55.12    4.96
  -3  -2  -3   66.97    7.37
  -3  -2  -3   90.18    6.76
  -3  -2  -3   78.05    7.59
  -3  -2  -3   79.96    8.03
  -3  -2  -2  253.59   13.66
  -3  -2  -2  233.35   13.21
  -3  -2  -1  331.34   15.94
  -3  -2  -1  318.82   15.27
  -3  -2   0    5.99    2.57
  -3  -2   0   17.04    4.19
  -3  -2   0    9.09    3.24
  -3  -2   1  142.94   10.28
  -3  -2   1  132.89   10.15
  -3  -2   2  319.37   16.00
  -3  -2   2  330.55   15.62
  -3  -2   3   94.55    9.14
  -3  -2   3   99.47    8.79
  -3  -2   4  864.49   16.20
  -3  -2   4  863.11   28.08
  -3  -2   5   84.01    5.99
  -3  -2   6  124.11    8.19
  -3  -2   7   92.88    7.87
  -3  -2   8   37.76    5.78
  -3  -2   8   39.20    5.74
  -3  -2   8   53.93    8.73
  -3  -2   9   39.27    5.93
  -3  -2   9   32.25    5.56
  -3  -2   9   42.14    8.34
  -3  -2  10  263.82   13.86
  -3  -2  10  257.36   16.47
  -3  -2  10  251.34   19.88
  -3  -2  11   88.64    7.72
  -3  -2  11   72.91    9.54
  -3  -2  11   92.20   12.96
  -3  -2  12   81.85   13.10
  -3  -2  13   29.64    8.46
  -3  -2  14   13.95    7.18
  -3  -2  15   71.23   13.88
  -3  -2  16   59.19   12.74
  -3  -2  17   26.94   10.07
  -3  -1 -17   14.40    6.63
  -3  -1 -16   95.95   13.71
  -3  -1 -15   85.56   12.90
  -3  -1 -12    9.68    2.90
  -3  -1  -7   98.15    9.97
  -3  -1  -6  111.90    9.97
  -3  -1  -5  326.24   15.99
  -3  -1  -5  351.37   19.50
  -3  -1  -5  329.15   16.76
  -3  -1  -5  299.84   16.94
  -3  -1  -4  346.63   15.45
  -3  -1  -4  365.61   16.83
  -3  -1  -4  339.10   17.36
  -3  -1  -3  559.91   18.57
  -3  -1  -3  553.14   19.97
  -3  -1  -3  556.55   21.24
  -3  -1  -3  549.72   10.63
  -3  -1  -2  485.08   16.47
  -3  -1  -2  486.44   18.34
  -3  -1  -2  457.11   18.38
  -3  -1  -1  169.30   10.85
  -3  -1  -1  172.39   11.15
  -3  -1   0   67.04    7.33
  -3  -1   0   56.71    6.60
  -3  -1   1   12.42    3.51
  -3  -1   1   14.82    3.59
  -3  -1   2 2060.39   36.14
  -3  -1   3 1326.93   29.34
  -3  -1   4  585.87   19.35
  -3  -1   6    2.98    2.24
  -3  -1   7   10.54    3.25
  -3  -1   8  114.61    9.96
  -3  -1   9  137.41   11.69
  -3  -1   9  148.11   14.37
  -3  -1  10   80.28    9.73
  -3  -1  10   85.17   11.76
  -3  -1  11   73.29    9.81
  -3  -1  11   62.69   10.75
  -3  -1  11   67.15    6.93
  -3  -1  12    7.16    6.13
  -3  -1  12    6.25    3.72
  -3  -1  12    3.90    2.14
  -3  -1  13   13.05    5.00
  -3  -1  13   24.45    8.04
  -3  -1  14  107.09   13.86
  -3  -1  14   80.31   13.50
  -3  -1  15   53.73   11.93
  -3  -1  16   86.95   15.49
  -3  -1  17   34.19   10.77
  -3   0 -11  107.58    6.39
  -3   0 -10  263.69   10.45
  -3   0  -5  957.30   29.64
  -3   0  -4  775.62   25.16
  -3   0  -4  887.72   27.12
  -3   0  -3  917.67   25.73
  -3   0  -3  898.98   26.21
  -3   0  -2    6.00    2.76
  -3   0  -2    1.93    1.90
  -3   0  -1   98.56    7.92
  -3   0  -1  108.71    8.58
  -3   0  -1  101.06    8.85
  -3   0   0   80.40    7.45
  -3   0   0   62.29    6.67
  -3   0   1  600.31   20.88
  -3   0   1  498.33   17.15
  -3   0   2  522.01   20.36
  -3   0   2  471.01   16.26
  -3   0   3   48.16    5.31
  -3   0   4  158.58    9.52
  -3   0   5  232.64   11.08
  -3   0   7  135.88   10.78
  -3   0   8  269.52   16.19
  -3   0   9   36.15    6.40
  -3   0  10   14.77    4.54
  -3   0  10   26.07    7.05
  -3   0  11   92.86   11.39
  -3   0  11   98.59   12.76
  -3   0  12  258.54   21.05
  -3   0  12  250.46   19.59
  -3   0  13  128.04   14.89
  -3   0  13  135.39   16.40
  -3   0  14   72.37   11.58
  -3   0  14   86.59   13.67
  -3   0  15   10.53    6.27
  -3   0  15    0.97    3.21
  -3   0  16    7.11    6.87
  -3   0  16    9.42    5.82
  -3   0  17   15.39    7.63
  -3   0  18   31.43   10.53
  -3   1 -11  168.79   10.36
  -3   1  -4  130.29   11.29
  -3   1  -3    5.60    3.16
  -3   1  -3   10.13    3.74
  -3   1  -2  479.91   19.26
  -3   1  -2  498.48   19.29
  -3   1  -1  108.54    8.82
  -3   1  -1  110.21    8.78
  -3   1  -1   97.87    4.42
  -3   1   0   70.98    6.78
  -3   1   1   49.45    5.88
  -3   1   1   44.99    5.68
  -3   1   2    9.70    3.50
  -3   1   2    2.60    2.36
  -3   1   3  137.59    8.49
  -3   1   4 1930.33   30.16
  -3   1   5 1289.20   24.40
  -3   1   8    3.49    2.85
  -3   1   9   48.55    7.90
  -3   1  10   81.39   10.64
  -3   1  11  157.64   15.38
  -3   1  12  166.46   16.74
  -3   1  12  162.65   16.49
  -3   1  13    4.60    4.32
  -3   1  13   -0.96    3.89
  -3   1  14    0.41    4.25
  -3   1  14    1.53    4.00
  -3   1  15   33.61    8.74
  -3   1  15   43.47   10.49
  -3   1  16   28.91    8.50
  -3   1  16   29.33    8.47
  -3   1  17   14.47    7.93
  -3   1  17    4.10    4.78
  -3   1  18   21.48    9.03
  -3   2  -2  181.69   12.83
  -3   2  -2  181.38   12.09
  -3   2  -1  136.21   10.69
  -3   2  -1  135.21   10.05
  -3   2  -1  121.33    6.93
  -3   2   0  103.39    9.00
  -3   2   0  108.71    8.62
  -3   2   0  104.53    6.62
  -3   2   1   27.20    4.34
  -3   2   2  606.54   20.13
  -3   2   3  153.03   10.54
  -3   2   3  156.36    9.37
  -3   2   4  246.38   10.70
  -3   2   5  558.30   14.96
  -3   2   6   73.05    5.15
  -3   2   9   77.87   10.55
  -3   2  10   84.69   11.49
  -3   2  11   60.23   10.18
  -3   2  12   17.91    5.77
  -3   2  13   84.29   12.77
  -3   2  13   76.67   12.13
  -3   2  14   60.31   11.56
  -3   2  14   70.00   12.08
  -3   2  15  115.58   16.42
  -3   2  15   75.73   12.94
  -3   2  16   26.38    8.19
  -3   2  16   14.10    6.60
  -3   2  17    2.81    5.07
  -3   2  17    8.16    5.48
  -3   2  18   -2.19    4.94
  -3   2  18   -1.49    4.50
  -3   2  19   11.54    8.00
  -3   3  -1  225.59   13.48
  -3   3   0  842.62   24.53
  -3   3   0  814.43   21.68
  -3   3   1  362.13   15.41
  -3   3   1  337.58   14.31
  -3   3   2  442.13   16.74
  -3   3   3   81.09    7.38
  -3   3   4   82.48    7.68
  -3   3   5   95.47    6.41
  -3   3   6  134.72    6.70
  -3   3   7  240.19    7.04
  -3   3  10    4.03    3.67
  -3   3  11  118.56   14.81
  -3   3  12   92.03   13.52
  -3   3  13  200.35   18.60
  -3   3  13  171.01   18.83
  -3   3  14   50.95   11.29
  -3   3  14   53.37   10.14
  -3   3  15   22.33    7.64
  -3   3  15   23.26    7.50
  -3   3  16   -2.45    5.07
  -3   3  16   16.06    7.31
  -3   3  17    5.83    4.37
  -3   3  17   23.43    9.19
  -3   3  18   30.73   10.53
  -3   3  18   30.04    9.65
  -3   3  19   24.19    9.09
  -3   4  -1  711.05   24.97
  -3   4   0  257.89   14.22
  -3   4   0  251.61   14.07
  -3   4   1   97.95    8.34
  -3   4   1   95.98    8.85
  -3   4   2   31.46    4.55
  -3   4   2   30.12    5.18
  -3   4   3  359.48   15.15
  -3   4   4  369.52   15.65
  -3   4   6  259.55   10.49
  -3   4   7   14.21    2.14
  -3   4  11  147.15   16.77
  -3   4  12   81.35   13.00
  -3   4  13    4.84    5.58
  -3   4  14    5.72    5.54
  -3   4  14    7.41    6.02
  -3   4  15   33.80    9.47
  -3   4  15   27.98    7.94
  -3   4  16   19.29    7.16
  -3   4  16    4.22    3.70
  -3   4  17   21.42    7.72
  -3   4  17   52.12   13.08
  -3   4  18   16.08    6.90
  -3   4  18   13.49    7.25
  -3   4  19    2.15    3.77
  -3   4  19   16.08    7.36
  -3   5   0    6.08    2.83
  -3   5   0    7.88    3.10
  -3   5   1  122.75    9.83
  -3   5   1  133.82   11.42
  -3   5   2  494.39   18.47
  -3   5   2  515.56   22.56
  -3   5   3  279.58   13.33
  -3   5   4   67.47    6.58
  -3   5   8   40.56    2.88
  -3   5  12    8.85    5.32
  -3   5  13   56.72   12.11
  -3   5  14   41.25   10.45
  -3   5  15   27.25    8.87
  -3   5  15   38.16    8.87
  -3   5  16   64.51   13.98
  -3   5  16   73.06   12.31
  -3   5  17    0.69    3.76
  -3   5  17   -4.08    7.03
  -3   5  18   -2.70    6.04
  -3   5  18    1.63    4.31
  -3   5  19   21.69    8.51
  -3   5  19   12.86    8.66
  -3   6   1   68.89    7.69
  -3   6   2  601.17   21.18
  -3   6   3   19.57    3.71
  -3   6   4    8.27    2.72
  -3   6   5   74.83    6.75
  -3   6  12  166.23   19.54
  -3   6  13  116.32   17.14
  -3   6  14   12.00    5.93
  -3   6  15   36.42   11.13
  -3   6  15   21.40    7.11
  -3   6  16    4.54    4.39
  -3   6  16   15.06    7.97
  -3   6  17   -4.40    5.73
  -3   6  17    1.45    3.41
  -3   6  18   11.95    6.63
  -3   6  18    9.19    6.85
  -3   7   2   12.59    3.59
  -3   7   3   17.20    3.69
  -3   7   4  151.35    9.88
  -3   7   5  107.46    8.02
  -3   7  13    1.30    4.95
  -3   7  14    0.40    4.49
  -3   7  15   41.68   12.42
  -3   7  16   24.75    6.96
  -3   7  16   20.55    8.16
  -3   7  17   13.82    8.57
  -3   7  17   24.98    7.73
  -3   7  18    3.60    6.23
  -3   8   3  184.57   12.02
  -3   8  13   25.54    9.17
  -3   8  14   29.31   10.75
  -3   8  15   54.48   14.41
  -3   8  16   16.13    8.63
  -3   8  17    6.98    6.74
  -3   9  13   55.82   12.77
  -3   9  14    6.04    4.96
  -3   9  15   11.41    7.75
  -3   9  16   11.24    8.13
  -3  10  14    6.40    6.59
  -2 -15  -7   22.77   10.39
  -2 -15  -6    6.13    6.60
  -2 -15  -5    7.23    7.18
  -2 -15  -4   34.77   11.33
  -2 -15  -3   46.42   13.67
  -2 -15  -2   18.87    9.05
  -2 -15  -1   16.60    9.04
  -2 -14  -8   -3.64    6.67
  -2 -14  -7   40.60   12.79
  -2 -14  -6    0.99    5.23
  -2 -14  -5   32.61   10.92
  -2 -14  -4   61.11   14.22
  -2 -14  -3   13.54    8.47
  -2 -14  -2    4.13    5.62
  -2 -14  -1   17.01    8.95
  -2 -14   0    8.51    6.79
  -2 -13  -9   19.35    8.68
  -2 -13  -8   31.19    9.73
  -2 -13  -7   40.47   11.56
  -2 -13  -6   83.71   15.66
  -2 -13  -5    6.06    6.28
  -2 -13  -4    3.04    6.07
  -2 -13  -3    8.09    6.31
  -2 -13  -2   49.18   13.06
  -2 -13  -1   66.96   14.08
  -2 -13   0   14.25    8.20
  -2 -13   1   21.37   10.07
  -2 -13   4    7.36    3.83
  -2 -13   5  124.09   16.92
  -2 -13   6   52.22   12.02
  -2 -13   7   -0.86    4.84
  -2 -13   8    5.15    5.05
  -2 -12  -9   95.88   15.29
  -2 -12  -8   93.43   16.24
  -2 -12  -7    0.86    4.61
  -2 -12  -6    5.76    4.80
  -2 -12  -5    2.37    5.01
  -2 -12  -4  107.30   16.98
  -2 -12  -3  137.44   18.64
  -2 -12  -2   80.79   15.12
  -2 -12  -1    6.61    2.67
  -2 -12  -1    5.07    5.54
  -2 -12   0    0.45    2.71
  -2 -12   0    7.86    6.28
  -2 -12   1   14.22    5.11
  -2 -12   1   22.88    9.10
  -2 -12   2   63.59   10.25
  -2 -12   2   53.93   12.18
  -2 -12   3   29.18    7.63
  -2 -12   4   80.81   12.68
  -2 -12   5   46.60   10.39
  -2 -12   6    0.16    4.62
  -2 -12   7    0.40    4.54
  -2 -12   8   51.01   12.11
  -2 -12   9   45.78   11.52
  -2 -11  -8   30.33    8.43
  -2 -11  -7   21.32    8.26
  -2 -11  -6   55.25   12.09
  -2 -11  -5   98.74   15.08
  -2 -11  -4   86.74   14.87
  -2 -11  -3   94.80   14.91
  -2 -11  -3  120.27    8.74
  -2 -11  -2    8.33    2.93
  -2 -11  -2   29.36    9.54
  -2 -11  -1   62.48   12.88
  -2 -11  -1   49.07    7.02
  -2 -11   0  257.51   24.00
  -2 -11   0  255.31   17.05
  -2 -11   1  126.34   16.95
  -2 -11   1  116.71   12.36
  -2 -11   2   86.12   14.08
  -2 -11   2   77.37   10.82
  -2 -11   3   23.14    7.36
  -2 -11   4   10.84    5.28
  -2 -11   5   30.00    8.27
  -2 -11   6   55.90   11.33
  -2 -11   7   69.18   13.01
  -2 -11   8   49.96   11.53
  -2 -11   9   -4.86    5.39
  -2 -11  10   16.49    8.95
  -2 -10 -17   11.73    8.24
  -2 -10 -16    9.98    6.84
  -2 -10 -15   14.23    7.04
  -2 -10 -14  126.12   18.89
  -2 -10  -8   33.10    8.74
  -2 -10  -7  201.58   20.37
  -2 -10  -6   18.13    6.70
  -2 -10  -5  175.77   18.76
  -2 -10  -4   12.34    5.42
  -2 -10  -3  286.83   23.83
  -2 -10  -3  347.19   13.55
  -2 -10  -2  150.66   17.96
  -2 -10  -2  176.70   11.27
  -2 -10  -1  136.59   16.60
  -2 -10  -1  146.95   11.38
  -2 -10   0  233.51   21.64
  -2 -10   0  230.87   15.50
  -2 -10   1   55.80   11.52
  -2 -10   1   46.97    8.03
  -2 -10   2   78.70   13.09
  -2 -10   2   91.76   11.29
  -2 -10   3   22.94    6.75
  -2 -10   4   82.07   11.90
  -2 -10   5   49.59    9.65
  -2 -10   6   67.36   12.07
  -2 -10   7    8.34    5.39
  -2 -10   8   -3.32    5.40
  -2 -10   9   23.72    9.14
  -2 -10  10   12.58    8.73
  -2 -10  11   13.03    6.98
  -2  -9 -18    0.68    4.47
  -2  -9 -17    6.25    8.45
  -2  -9 -16   46.27   12.32
  -2  -9 -15   52.96   11.98
  -2  -9 -14  127.78   18.32
  -2  -9 -13   43.56   11.04
  -2  -9 -12    0.36    5.24
  -2  -9  -7   -1.25    3.18
  -2  -9  -6    4.14    4.19
  -2  -9  -5   71.25   11.70
  -2  -9  -4  197.49   18.53
  -2  -9  -3  169.41   17.38
  -2  -9  -3  192.84    9.20
  -2  -9  -2  117.19   14.60
  -2  -9  -2  145.69    9.51
  -2  -9  -1  148.34   16.35
  -2  -9  -1  140.66   10.44
  -2  -9   0   12.20    5.91
  -2  -9   0   27.01    5.27
  -2  -9   1   -4.47    5.90
  -2  -9   1   -0.02    2.71
  -2  -9   2   90.79   13.31
  -2  -9   2   98.48   11.09
  -2  -9   3  287.04   19.84
  -2  -9   4   24.06    7.05
  -2  -9   5   27.63    7.44
  -2  -9   6    8.61    5.14
  -2  -9   7    1.86    3.45
  -2  -9   8   97.55   14.91
  -2  -9   9  110.16   16.84
  -2  -9  10   31.09    9.78
  -2  -9  11    8.97    6.73
  -2  -9  12    7.04    6.68
  -2  -8 -19    6.13    7.72
  -2  -8 -18   21.93    9.91
  -2  -8 -17   40.30   11.30
  -2  -8 -16   12.22    6.70
  -2  -8 -15    8.84    5.57
  -2  -8 -14   11.70    7.61
  -2  -8 -13    0.98    1.78
  -2  -8 -13    4.95    4.27
  -2  -8 -12  122.68   11.67
  -2  -8 -12  146.07   17.50
  -2  -8 -11  449.06   29.55
  -2  -8 -10   15.93    6.20
  -2  -8  -6  234.33   19.06
  -2  -8  -5  477.17   26.87
  -2  -8  -4  302.11   21.34
  -2  -8  -3    7.40    1.78
  -2  -8  -3    6.79    5.75
  -2  -8  -2   13.02    2.82
  -2  -8  -2   25.52    7.50
  -2  -8  -1   75.38   11.11
  -2  -8  -1   57.67    6.43
  -2  -8   0  225.13   18.79
  -2  -8   0  223.11   13.48
  -2  -8   1  137.74   14.71
  -2  -8   1  152.08   12.01
  -2  -8   2   70.31   11.15
  -2  -8   2   66.29    8.80
  -2  -8   3  205.29   15.95
  -2  -8   4   -0.03    3.71
  -2  -8   5   36.30    7.58
  -2  -8   6  194.20   18.18
  -2  -8   7  142.67   16.75
  -2  -8   8   73.93   12.35
  -2  -8   9   51.86   11.17
  -2  -8  10   19.22    8.68
  -2  -8  11   33.00   10.58
  -2  -8  12   72.49   14.77
  -2  -8  13   63.94   14.68
  -2  -7 -19   33.25   11.86
  -2  -7 -18   50.73   12.90
  -2  -7 -17   -4.95    5.58
  -2  -7 -16   16.13    7.53
  -2  -7 -15   36.11   10.03
  -2  -7 -14  120.49   11.62
  -2  -7 -14  106.07   15.60
  -2  -7 -13  300.42   18.09
  -2  -7 -13  327.75   26.26
  -2  -7 -12   33.23    6.11
  -2  -7 -12   45.60    9.82
  -2  -7 -11  208.28   19.61
  -2  -7 -11  198.84   14.41
  -2  -7 -10    1.08    1.71
  -2  -7 -10    1.28    2.05
  -2  -7 -10    1.89    4.35
  -2  -7  -9  228.31   12.38
  -2  -7  -9  212.15   14.63
  -2  -7  -9  233.26   19.31
  -2  -7  -8  124.17    9.04
  -2  -7  -8  138.51   11.87
  -2  -7  -8  115.10   13.13
  -2  -7  -4   22.80    7.14
  -2  -7  -3  321.62   20.70
  -2  -7  -3  299.28    8.67
  -2  -7  -2  262.93   18.76
  -2  -7  -2  242.03   10.17
  -2  -7  -1  505.29   25.87
  -2  -7  -1  511.62   17.00
  -2  -7   0   55.64    9.48
  -2  -7   0   60.90    6.73
  -2  -7   1   33.58    7.76
  -2  -7   1   39.56    5.97
  -2  -7   2    1.56    2.47
  -2  -7   3   76.28    9.55
  -2  -7   4  141.04   13.37
  -2  -7   5  238.30   18.22
  -2  -7   6  166.08   16.07
  -2  -7   7   55.33    9.96
  -2  -7   8    1.21    3.88
  -2  -7   9   43.64   10.53
  -2  -7  10   38.74   10.31
  -2  -7  11  104.71   15.97
  -2  -7  12   65.91   13.78
  -2  -7  13    8.88    8.19
  -2  -7  14   19.24    9.75
  -2  -6 -19   14.51    7.30
  -2  -6 -18    1.11    4.28
  -2  -6 -17   79.96   15.58
  -2  -6 -16   82.42   14.81
  -2  -6 -15  102.96   15.91
  -2  -6 -14   18.15    4.54
  -2  -6 -14   24.77    8.00
  -2  -6 -13  100.89   10.53
  -2  -6 -13  134.99   16.80
  -2  -6 -12    7.46    3.53
  -2  -6 -12    4.92    4.88
  -2  -6 -11   31.34    5.10
  -2  -6 -11   39.27    6.47
  -2  -6 -11   40.09    9.17
  -2  -6 -10   66.75    6.94
  -2  -6 -10   70.94    8.42
  -2  -6 -10   56.00    9.58
  -2  -6  -9  124.30    9.15
  -2  -6  -9  116.14   10.50
  -2  -6  -9  125.00   13.83
  -2  -6  -8   58.93    6.17
  -2  -6  -8   51.77    7.18
  -2  -6  -8   60.54    9.31
  -2  -6  -7   54.59    5.96
  -2  -6  -7   53.75    7.25
  -2  -6  -7   46.06    7.91
  -2  -6  -6  128.39    9.10
  -2  -6  -6  144.72   11.72
  -2  -6  -5  120.39   10.64
  -2  -6  -3 1146.98   13.58
  -2  -6  -2  839.99   16.73
  -2  -6  -1  379.30   13.21
  -2  -6   0    2.29    1.84
  -2  -6   1   77.14    7.58
  -2  -6   2  109.80    9.80
  -2  -6   3   64.60    8.07
  -2  -6   4  572.84   25.11
  -2  -6   5   29.83    6.31
  -2  -6   6    1.25    4.05
  -2  -6   7  104.47   12.75
  -2  -6   8   69.57   11.19
  -2  -6   9  229.94   20.99
  -2  -6  10   77.73   12.75
  -2  -6  11    2.41    5.54
  -2  -6  12    9.52    6.29
  -2  -6  13   62.81   13.86
  -2  -6  14   34.86   10.32
  -2  -6  15   59.09   13.73
  -2  -5 -19    3.63    6.27
  -2  -5 -18   29.72    9.24
  -2  -5 -17   89.69   15.63
  -2  -5 -16   83.65   14.57
  -2  -5 -15   10.51    3.83
  -2  -5 -15   10.87    5.69
  -2  -5 -14    3.42    2.85
  -2  -5 -14   -0.53    4.18
  -2  -5 -13  322.62   18.59
  -2  -5 -13  310.13   24.33
  -2  -5 -12  111.31   10.76
  -2  -5 -12  108.72   14.10
  -2  -5 -11  135.02   11.53
  -2  -5 -11  135.45   15.00
  -2  -5 -10  225.69   13.37
  -2  -5 -10  212.74   14.14
  -2  -5 -10  221.87   18.07
  -2  -5  -9   14.89    3.49
  -2  -5  -9   13.79    5.41
  -2  -5  -9   13.41    3.87
  -2  -5  -8   96.23    7.93
  -2  -5  -8   99.00    9.33
  -2  -5  -8   90.84   10.75
  -2  -5  -7  157.96    9.73
  -2  -5  -7  178.61   12.35
  -2  -5  -7  168.27   13.80
  -2  -5  -6  228.36   11.56
  -2  -5  -6  218.52   13.47
  -2  -5  -6  208.48   14.58
  -2  -5  -5 1269.24   27.74
  -2  -5  -5 1265.06   32.19
  -2  -5  -4 1015.79   28.89
  -2  -5  -3  805.22   25.85
  -2  -5  -2   22.51    2.49
  -2  -5  -1   19.53    2.88
  -2  -5   0 1560.06   27.31
  -2  -5   1  224.64   11.65
  -2  -5   2  263.45   13.74
  -2  -5   3   94.23    9.08
  -2  -5   4  401.02   19.87
  -2  -5   5  440.21   22.19
  -2  -5   6  491.79   24.92
  -2  -5   7  370.07   22.69
  -2  -5   8   88.33   12.10
  -2  -5   9    0.47    3.95
  -2  -5  10    6.44    5.61
  -2  -5  11   46.77   10.25
  -2  -5  12  183.08   20.34
  -2  -5  13   88.08   15.30
  -2  -5  14   55.94   12.69
  -2  -5  15   14.60    8.73
  -2  -4 -15    6.05    3.08
  -2  -4 -14  224.27   15.98
  -2  -4 -13  164.79   13.39
  -2  -4 -12  544.39   23.44
  -2  -4 -11  171.54   12.91
  -2  -4 -10   20.13    3.96
  -2  -4 -10   14.31    3.98
  -2  -4  -9   58.26    6.02
  -2  -4  -9   71.86    7.69
  -2  -4  -9   50.70    6.65
  -2  -4  -9   75.84    9.80
  -2  -4  -8  220.10   10.48
  -2  -4  -8  224.44   12.60
  -2  -4  -8  221.31   13.45
  -2  -4  -8  212.86   15.48
  -2  -4  -7  919.43   18.96
  -2  -4  -7  961.48   24.64
  -2  -4  -7  908.23   26.62
  -2  -4  -7  917.07   29.84
  -2  -4  -6  145.08   11.94
  -2  -4  -6  140.82    6.39
  -2  -4  -6  148.30    9.21
  -2  -4  -6  137.48   10.32
  -2  -4  -6  141.72   11.52
  -2  -4  -5   16.48    4.73
  -2  -4  -5   12.93    1.82
  -2  -4  -5    8.02    3.81
  -2  -4  -5   10.26    2.52
  -2  -4  -5   15.24    4.01
  -2  -4  -5   14.13    4.11
  -2  -4  -4   -1.42    2.05
  -2  -4  -4    3.57    3.55
  -2  -4  -4    1.53    1.83
  -2  -4  -4    4.82    3.26
  -2  -4  -3  137.83   10.52
  -2  -4  -3  134.65    9.09
  -2  -4  -3  135.53   10.12
  -2  -4  -2 1115.37   29.24
  -2  -4  -2 1042.05   27.62
  -2  -4  -1  551.06   20.59
  -2  -4  -1  546.09   12.36
  -2  -4  -1  579.52   20.68
  -2  -4   0  955.51   27.18
  -2  -4   0  922.61   18.83
  -2  -4   1  203.49   12.72
  -2  -4   1  188.25    9.87
  -2  -4   2   12.35    3.81
  -2  -4   2   18.40    4.15
  -2  -4   3   26.52    5.47
  -2  -4   3   22.60    4.84
  -2  -4   4  574.51   22.13
  -2  -4   5 1028.39   31.73
  -2  -4   6  233.67   16.33
  -2  -4   7   25.05    6.19
  -2  -4   8   14.55    5.70
  -2  -4   9   26.16    7.06
  -2  -4  10  174.72   17.61
  -2  -4  11   61.83   10.88
  -2  -4  12   13.60    7.92
  -2  -4  13   10.72    6.07
  -2  -4  14   28.34    8.45
  -2  -4  15   18.55    8.74
  -2  -4  16   46.68   12.49
  -2  -3 -15  126.18   12.83
  -2  -3 -14  164.54   14.22
  -2  -3 -13  103.75   10.99
  -2  -3 -12   41.66    7.05
  -2  -3 -11   58.45    7.93
  -2  -3 -10   93.38    9.01
  -2  -3 -10  106.43    9.97
  -2  -3  -9  630.93   21.55
  -2  -3  -9  666.06   24.54
  -2  -3  -9  638.76   23.45
  -2  -3  -8   66.37    6.61
  -2  -3  -8   75.55    7.15
  -2  -3  -8   76.70    7.85
  -2  -3  -8   63.87    7.28
  -2  -3  -7  172.33    9.65
  -2  -3  -7  143.38    9.89
  -2  -3  -7  171.00   11.02
  -2  -3  -7  163.26   11.21
  -2  -3  -6  428.70   13.77
  -2  -3  -6  462.61   21.19
  -2  -3  -6  437.64   16.89
  -2  -3  -6  456.44   16.76
  -2  -3  -6  453.52   18.87
  -2  -3  -6  443.15   17.70
  -2  -3  -5  268.31    9.81
  -2  -3  -5  302.41   15.96
  -2  -3  -5  277.61   13.68
  -2  -3  -5  281.44   12.42
  -2  -3  -5  274.36   13.69
  -2  -3  -5  283.42   13.75
  -2  -3  -4 1476.10   20.22
  -2  -3  -4 1518.98   32.67
  -2  -3  -4 1484.08   31.38
  -2  -3  -4 1524.89   27.78
  -2  -3  -4 1500.06   31.10
  -2  -3  -4 1475.19   29.30
  -2  -3  -3  187.98   10.50
  -2  -3  -3  185.03    6.23
  -2  -3  -3  187.74   11.38
  -2  -3  -3  212.96   10.63
  -2  -3  -3  192.42   11.20
  -2  -3  -2  396.58   13.38
  -2  -3  -2  399.57   16.22
  -2  -3  -2  413.97   13.41
  -2  -3  -2  430.14   15.79
  -2  -3  -2  410.36   16.12
  -2  -3  -1  140.19    6.76
  -2  -3  -1  129.33    9.55
  -2  -3  -1  148.87    8.78
  -2  -3  -1  143.39    9.76
  -2  -3   0  193.55   11.39
  -2  -3   0  188.19   10.37
  -2  -3   0  178.59   10.85
  -2  -3   1  181.77   10.81
  -2  -3   1  188.43   11.29
  -2  -3   2  141.10   10.11
  -2  -3   2  129.67    9.34
  -2  -3   3  397.64   16.00
  -2  -3   3  411.92   17.77
  -2  -3   3  407.60   16.56
  -2  -3   4  229.51   13.25
  -2  -3   4  230.79   12.44
  -2  -3   4  230.84   14.04
  -2  -3   5   12.90    3.70
  -2  -3   5   24.97    5.61
  -2  -3   5   31.69    5.69
  -2  -3   6    4.10    2.70
  -2  -3   6    2.70    3.61
  -2  -3   7  536.18   24.85
  -2  -3   8  306.54   20.18
  -2  -3   9  115.87   13.28
  -2  -3  10  234.07   19.72
  -2  -3  11   19.72    6.71
  -2  -3  12    3.87    4.34
  -2  -3  13  189.15   20.39
  -2  -3  14   71.87   13.95
  -2  -3  15   64.68   13.33
  -2  -3  16   23.73    8.40
  -2  -3  17    3.48    5.21
  -2  -2 -16  104.19   12.71
  -2  -2 -15   24.91    6.08
  -2  -2 -14    3.05    2.74
  -2  -2 -13   63.00    9.07
  -2  -2 -12  110.72   11.50
  -2  -2 -11  159.59   13.15
  -2  -2 -10   19.72    4.71
  -2  -2  -9  104.06    7.38
  -2  -2  -9   87.75    8.85
  -2  -2  -9   85.89    9.02
  -2  -2  -8    5.70    2.96
  -2  -2  -8    8.28    2.71
  -2  -2  -8    5.81    2.62
  -2  -2  -8   11.26    3.72
  -2  -2  -7  522.68   18.83
  -2  -2  -7  500.02   16.75
  -2  -2  -7  532.82   20.61
  -2  -2  -7  481.77   19.43
  -2  -2  -6 1507.85   29.60
  -2  -2  -6 1496.20   38.64
  -2  -2  -6 1407.29   28.29
  -2  -2  -6 1516.91   32.27
  -2  -2  -6 1489.52   32.54
  -2  -2  -5  293.92   11.98
  -2  -2  -5  299.10   16.21
  -2  -2  -5  305.61   13.67
  -2  -2  -5  282.30   13.74
  -2  -2  -4  811.36   17.93
  -2  -2  -4  846.56   24.89
  -2  -2  -4  828.46   13.18
  -2  -2  -4  810.53   20.65
  -2  -2  -4  796.36   22.04
  -2  -2  -4  804.79   19.61
  -2  -2  -3   56.21    4.34
  -2  -2  -3   59.38    6.39
  -2  -2  -3   62.13    4.26
  -2  -2  -3   63.38    5.79
  -2  -2  -3   49.68    5.58
  -2  -2  -3   55.11    4.77
  -2  -2  -2   71.50    6.04
  -2  -2  -2   76.91    5.29
  -2  -2  -2   81.99    6.39
  -2  -2  -2   68.15    6.40
  -2  -2  -1 1034.20   18.84
  -2  -2  -1 1060.63   20.72
  -2  -2  -1  996.69   23.22
  -2  -2  -1 1063.33   23.69
  -2  -2   0   48.90    3.49
  -2  -2   0   51.17    5.20
  -2  -2   0   47.94    5.69
  -2  -2   1 1360.44   26.75
  -2  -2   1 1339.33   27.10
  -2  -2   2  105.75    8.13
  -2  -2   3   39.93    2.74
  -2  -2   3   37.06    5.37
  -2  -2   4   24.81    3.00
  -2  -2   4   25.15    4.73
  -2  -2   4   23.68    4.36
  -2  -2   5  167.07    8.61
  -2  -2   5  157.71   11.40
  -2  -2   5  173.92   11.94
  -2  -2   5  157.24    9.65
  -2  -2   6  477.79   16.68
  -2  -2   6  497.33   21.48
  -2  -2   6  464.20   20.27
  -2  -2   6  468.92   16.24
  -2  -2   7  246.14   13.21
  -2  -2   7  252.87   16.33
  -2  -2   7  226.13   10.92
  -2  -2   8  210.80   15.95
  -2  -2   8  199.74   10.24
  -2  -2   9   65.32    9.99
  -2  -2  10    3.84    4.97
  -2  -2  11   59.31   10.62
  -2  -2  12   33.72    8.29
  -2  -2  13   52.80   10.56
  -2  -2  14  204.85   21.42
  -2  -2  15   18.71    8.87
  -2  -2  16   -4.34    5.76
  -2  -2  17   25.01   10.28
  -2  -1 -11   50.98    4.16
  -2  -1 -10   24.05    3.40
  -2  -1  -9    1.73    1.61
  -2  -1  -8  211.64   14.09
  -2  -1  -7  145.79   11.05
  -2  -1  -7  160.58   12.01
  -2  -1  -6 2612.24   43.42
  -2  -1  -6 2733.90   52.98
  -2  -1  -6 2744.98   46.66
  -2  -1  -5   33.37    4.95
  -2  -1  -5   38.20    6.27
  -2  -1  -5   41.19    5.65
  -2  -1  -4    2.62    2.37
  -2  -1  -4    3.95    2.55
  -2  -1  -4    5.04    2.27
  -2  -1  -4    0.90    2.54
  -2  -1  -3   34.70    4.16
  -2  -1  -3   43.01    4.96
  -2  -1  -3   26.93    4.77
  -2  -1  -2  969.88   18.51
  -2  -1  -2  985.70   21.50
  -2  -1  -2  972.62   22.49
  -2  -1  -2  966.80   12.83
  -2  -1  -1    2.79    1.61
  -2  -1  -1    0.00    2.15
  -2  -1   0 2076.78   32.82
  -2  -1   0 2074.58   30.43
  -2  -1   1 1525.25   25.95
  -2  -1   2  190.90    9.45
  -2  -1   4  518.11   13.96
  -2  -1   4  545.76   19.14
  -2  -1   5  689.93   18.37
  -2  -1   5  715.77   22.92
  -2  -1   6  214.21   11.59
  -2  -1   6  214.60   13.16
  -2  -1   7   47.66    6.08
  -2  -1   7   49.11    7.35
  -2  -1   7   50.08    6.78
  -2  -1   8  139.29   11.12
  -2  -1   8  146.37   12.90
  -2  -1   8  154.37    8.56
  -2  -1   9  203.79   14.53
  -2  -1   9  206.26   16.35
  -2  -1   9  206.18    9.47
  -2  -1  10  193.35   15.12
  -2  -1  10  144.97   14.45
  -2  -1  10  174.78    7.93
  -2  -1  11  344.01   21.41
  -2  -1  11  328.94   22.59
  -2  -1  12   88.11   13.04
  -2  -1  12   52.95    9.08
  -2  -1  13   32.82    8.59
  -2  -1  14   11.24    5.95
  -2  -1  15   16.39    8.76
  -2  -1  16  236.73   24.28
  -2  -1  17   51.70   11.97
  -2  -1  18   -0.37    4.97
  -2   0 -11   40.90    3.83
  -2   0 -10   69.68    5.13
  -2   0  -9  141.61    7.14
  -2   0  -8   74.96    5.14
  -2   0  -7   66.49    8.19
  -2   0  -6  301.22   16.00
  -2   0  -6  309.12   18.34
  -2   0  -6  281.87   15.95
  -2   0  -5  337.63   16.06
  -2   0  -5  328.83   16.10
  -2   0  -4  911.18   24.28
  -2   0  -4  930.19   25.18
  -2   0  -3 1850.98   31.79
  -2   0  -3 1852.09   32.87
  -2   0  -2    4.88    2.24
  -2   0  -2    6.02    2.73
  -2   0  -1   28.52    3.79
  -2   0  -1   32.63    3.96
  -2   0   0  443.06   14.09
  -2   0   0  442.80   13.83
  -2   0   1  160.86    9.11
  -2   0   1  150.63    7.57
  -2   0   2 9999.00   59.48
  -2   0   3  633.14   14.98
  -2   0   5   -1.66    1.95
  -2   0   6   -0.08    2.24
  -2   0   7  136.65   10.70
  -2   0   7  135.14   10.75
  -2   0   8  310.29   17.14
  -2   0   8  316.93   18.29
  -2   0   8  337.35   17.32
  -2   0   9  204.05   14.97
  -2   0   9  210.23   15.72
  -2   0  10  190.93   15.54
  -2   0  10  164.36   14.83
  -2   0  11   17.84    5.64
  -2   0  11   17.80    5.57
  -2   0  11   14.92    2.43
  -2   0  12   41.02    8.83
  -2   0  12   40.11    8.30
  -2   0  13  123.57   14.65
  -2   0  13  118.30   14.81
  -2   0  14  118.47   15.08
  -2   0  14  107.79   14.90
  -2   0  15   62.73   12.55
  -2   0  15   72.78   12.39
  -2   0  16   19.74    7.30
  -2   0  17   26.94    9.14
  -2   0  18   12.57    6.42
  -2   1 -12  603.43   19.28
  -2   1 -11   99.68    7.77
  -2   1 -10   90.89    7.40
  -2   1  -9   16.56    3.28
  -2   1  -5 1627.55   37.74
  -2   1  -5 1672.23   38.48
  -2   1  -4 1315.99   32.01
  -2   1  -4 1339.81   32.14
  -2   1  -3   89.95    8.14
  -2   1  -3   92.58    8.07
  -2   1  -2  178.01   10.36
  -2   1  -2  190.70   10.50
  -2   1  -1   44.80    5.07
  -2   1  -1   37.28    4.48
  -2   1   0  154.75    8.15
  -2   1   0  158.00    5.87
  -2   1   1  116.96    7.08
  -2   1   2   33.41    4.28
  -2   1   2   32.12    3.56
  -2   1   3 2178.91   24.83
  -2   1   4   33.00    3.04
  -2   1   7  361.28   18.00
  -2   1   8   39.73    6.82
  -2   1   9   10.76    4.92
  -2   1  10  192.22   15.87
  -2   1  10  203.32   16.08
  -2   1  11  109.45   12.88
  -2   1  11  123.58   13.40
  -2   1  12  121.73   14.53
  -2   1  12  128.60   14.18
  -2   1  13   59.63   10.37
  -2   1  13   73.95   11.35
  -2   1  14   37.90    9.16
  -2   1  14   29.59    8.46
  -2   1  15    8.67    5.11
  -2   1  15   -4.80    4.99
  -2   1  16   10.78    6.22
  -2   1  16   38.49   10.41
  -2   1  17   26.60    8.59
  -2   1  17   10.76    7.01
  -2   1  18    5.23    6.27
  -2   1  19   34.47   10.86
  -2   2 -12   61.55    7.34
  -2   2 -11  149.72   11.21
  -2   2 -10  103.18    9.17
  -2   2  -4   30.73    6.08
  -2   2  -4   30.55    5.57
  -2   2  -3  480.99   19.85
  -2   2  -3  510.74   20.03
  -2   2  -2  557.60   19.87
  -2   2  -2  542.42   18.95
  -2   2  -1   42.27    5.49
  -2   2  -1   43.64    5.03
  -2   2   0  398.91   15.06
  -2   2   0  415.57   13.97
  -2   2   0  390.46   12.38
  -2   2   1   16.36    2.91
  -2   2   1   15.07    3.00
  -2   2   2    3.13    1.87
  -2   2   3 1047.03   22.17
  -2   2   4  333.61    9.00
  -2   2   5 1758.53   17.24
  -2   2   8   32.05    6.30
  -2   2   9   72.76    9.92
  -2   2  10   36.46    7.72
  -2   2  11  380.82   24.25
  -2   2  11  351.49   21.43
  -2   2  12  103.41   13.60
  -2   2  12  119.08   13.60
  -2   2  13   16.86    6.71
  -2   2  13    5.93    5.09
  -2   2  14    9.99    6.14
  -2   2  14   16.55    6.32
  -2   2  15  127.51   17.06
  -2   2  15  128.46   15.97
  -2   2  16   27.67    9.28
  -2   2  16   28.25    8.19
  -2   2  17   60.53   12.27
  -2   2  17   54.00   12.19
  -2   2  18   39.38   10.56
  -2   2  18   47.28   11.71
  -2   2  19    3.43    5.82
  -2   2  19   -2.94    4.60
  -2   3 -12   11.86    3.71
  -2   3 -11   61.96    8.16
  -2   3 -10   41.62    6.76
  -2   3  -3 1193.93   33.84
  -2   3  -3 1188.19   32.41
  -2   3  -2  219.57   13.82
  -2   3  -2  209.32   12.67
  -2   3  -1   40.13    5.78
  -2   3  -1   49.16    5.89
  -2   3   0   10.82    3.70
  -2   3   0    7.23    2.54
  -2   3   1  547.06   18.35
  -2   3   1  539.15   15.77
  -2   3   1  539.91   17.70
  -2   3   2  154.97    7.92
  -2   3   2  151.66    9.74
  -2   3   3  820.50   18.28
  -2   3   9  186.48   16.18
  -2   3  10   29.83    7.65
  -2   3  11   -1.10    3.00
  -2   3  12    5.00    2.95
  -2   3  12    3.46    3.07
  -2   3  13  146.95   17.31
  -2   3  13  176.53   16.44
  -2   3  14  210.06   21.63
  -2   3  14  184.45   17.73
  -2   3  15   32.54    7.86
  -2   3  15   32.75    9.71
  -2   3  16   31.39    8.88
  -2   3  16   27.37    8.82
  -2   3  17    1.06    5.39
  -2   3  17    1.81    4.58
  -2   3  18   11.05    7.41
  -2   3  18   12.06   11.44
  -2   3  19   12.67    6.34
  -2   3  19   13.06    7.78
  -2   3  20    8.22    6.67
  -2   3  20    7.73    6.79
  -2   4 -12  106.52   11.85
  -2   4 -11   74.81   10.02
  -2   4  -2   29.84    5.41
  -2   4  -1 1498.98   36.83
  -2   4  -1 1521.42   33.82
  -2   4   0  253.68   14.35
  -2   4   0  238.69   12.38
  -2   4   1  402.49   17.27
  -2   4   1  399.12   14.57
  -2   4   1  407.63   17.48
  -2   4   2   31.93    5.11
  -2   4   2   34.39    4.01
  -2   4   2   34.56    5.58
  -2   4   3   30.83    3.63
  -2   4   3   30.72    5.49
  -2   4   4   34.94    3.85
  -2   4  10   17.89    6.04
  -2   4  11    8.27    5.76
  -2   4  12  110.04   15.10
  -2   4  13  197.88   20.50
  -2   4  13  189.88   16.65
  -2   4  14   59.49   12.08
  -2   4  14   68.78   11.06
  -2   4  15   15.25    7.64
  -2   4  15    5.97    4.24
  -2   4  16   36.35    9.01
  -2   4  16   60.09   13.19
  -2   4  17   19.20    8.07
  -2   4  17    2.95    4.54
  -2   4  18   63.36   12.64
  -2   4  18   53.00   13.45
  -2   4  19   -2.48    4.62
  -2   4  19   15.37    8.22
  -2   4  20   15.31    7.67
  -2   4  20   18.50    9.01
  -2   5 -12    8.04    4.37
  -2   5 -11    6.90    4.62
  -2   5  -1   36.91    5.89
  -2   5   0  238.20   13.23
  -2   5   1  132.16   10.76
  -2   5   1  132.13    9.10
  -2   5   1  139.69   11.62
  -2   5   2  167.12   11.65
  -2   5   2  178.90    9.48
  -2   5   2  180.13   13.23
  -2   5   3   80.74    7.94
  -2   5   3   83.45    5.87
  -2   5   3   85.46    9.46
  -2   5   4  381.28   11.81
  -2   5  10   21.17    6.68
  -2   5  11  132.61   16.02
  -2   5  12  136.64   16.96
  -2   5  13    9.29    5.33
  -2   5  13   12.19    4.74
  -2   5  14   32.62    9.56
  -2   5  14   27.82    6.97
  -2   5  15   18.27    8.05
  -2   5  15   11.27    5.35
  -2   5  16   44.43   12.15
  -2   5  16   43.81    9.36
  -2   5  17   48.61   10.18
  -2   5  17   78.67   16.12
  -2   5  18   18.03    6.90
  -2   5  18   30.82   11.60
  -2   5  19    7.09    5.91
  -2   5  19    3.93    6.30
  -2   6 -12    5.02    4.06
  -2   6 -11   63.00   11.05
  -2   6   0   63.87    7.50
  -2   6   1   92.64    8.20
  -2   6   2  229.55   11.65
  -2   6   3  398.12   13.49
  -2   6   4  398.98   12.33
  -2   6   8  142.03    7.12
  -2   6  11   42.03    9.42
  -2   6  12   43.32   10.39
  -2   6  13   91.03   15.21
  -2   6  14   93.10   15.68
  -2   6  14   70.19   10.67
  -2   6  15   97.63   16.53
  -2   6  15   70.87   11.05
  -2   6  16    8.40    6.03
  -2   6  16   20.65    6.79
  -2   6  17    7.89    5.47
  -2   6  17    1.40    4.52
  -2   6  18  -13.97    8.10
  -2   6  18   -2.11    4.66
  -2   6  19   29.73   12.16
  -2   7 -12   66.36   11.62
  -2   7 -11   48.30   10.21
  -2   7   1  292.14   15.56
  -2   7   2  138.89    9.76
  -2   7   3   41.18    4.77
  -2   7   4   12.92    2.49
  -2   7   5  146.33    6.74
  -2   7   8  137.33    8.63
  -2   7   9   16.00    2.65
  -2   7  12   98.52   15.43
  -2   7  13  104.27   16.24
  -2   7  14   35.24   10.45
  -2   7  14   34.43    7.86
  -2   7  15    1.96    3.62
  -2   7  15    8.45    7.50
  -2   7  16    2.76    6.99
  -2   7  16    3.24    3.82
  -2   7  17   41.27   12.36
  -2   7  17   17.65    6.55
  -2   7  18   20.39    9.81
  -2   8 -11    4.62    5.79
  -2   8   2    0.53    1.75
  -2   8   3  117.47    8.53
  -2   8   4  129.98    7.89
  -2   8   5  117.65    6.21
  -2   8   8   38.60    5.46
  -2   8  12   42.99   11.28
  -2   8  13    7.91    5.24
  -2   8  14    9.94    7.41
  -2   8  15   61.24   14.10
  -2   8  15   54.47    9.58
  -2   8  16   97.58   17.96
  -2   8  17   16.61    8.81
  -2   9 -11   37.34    9.89
  -2   9   2  151.22   11.59
  -2   9  13   12.60    7.42
  -2   9  14   56.63   13.68
  -2   9  15    4.72    5.84
  -2   9  16   43.75   12.44
  -2  10 -11    6.31    7.22
  -2  10  13   60.20   13.72
  -2  10  14   -0.11    4.74
  -2  10  15    5.60    6.60
  -2  11  13    0.50    5.04
  -2  11  14    9.71    7.31
  -1 -15 -10   -4.32    5.09
  -1 -15  -9   12.80    8.25
  -1 -15  -8   24.37   11.65
  -1 -15  -7   17.49    9.16
  -1 -15  -6    3.31    6.65
  -1 -15  -5    1.10    6.97
  -1 -15  -4    4.77    6.91
  -1 -15  -3    0.37    6.79
  -1 -15  -2   33.87   11.39
  -1 -15  -1   34.68   11.96
  -1 -14 -13    4.39    5.43
  -1 -14 -12    7.40    5.63
  -1 -14 -11    8.44   10.23
  -1 -14 -10   27.61    9.62
  -1 -14  -9   47.53   12.38
  -1 -14  -8    3.26    5.30
  -1 -14  -7    4.56    7.37
  -1 -14  -6   -5.46    7.50
  -1 -14  -5   15.77    7.97
  -1 -14  -4   25.88    9.62
  -1 -14  -3   13.33    7.80
  -1 -14  -2   55.79   14.17
  -1 -14  -1   28.07   10.92
  -1 -14   0    5.56    7.15
  -1 -14   1    4.69    5.99
  -1 -14   2   51.08   13.78
  -1 -14   3   45.90   12.89
  -1 -14   4   24.27   10.23
  -1 -14   5    7.88    6.37
  -1 -13 -13    0.64    4.36
  -1 -13 -12    8.42    6.34
  -1 -13 -11   65.74   14.32
  -1 -13 -10   21.68    8.86
  -1 -13  -9    9.88    7.31
  -1 -13  -8   10.31    6.54
  -1 -13  -7   13.95    7.85
  -1 -13  -6   54.93   13.32
  -1 -13  -5   68.62   14.71
  -1 -13  -4    0.28    5.36
  -1 -13  -3   54.45   12.99
  -1 -13  -2   16.63    8.16
  -1 -13  -1   34.47   10.56
  -1 -13   0   48.67   11.85
  -1 -13   1   33.16   10.45
  -1 -13   2   46.83    9.30
  -1 -13   2   51.45   12.60
  -1 -13   3    0.01    4.57
  -1 -13   3    5.04    4.07
  -1 -13   4    1.84    4.83
  -1 -13   4    4.26    6.50
  -1 -13   5   17.92    7.18
  -1 -13   5   42.26   11.94
  -1 -13   6   39.28   10.24
  -1 -13   6   20.76    9.68
  -1 -13   7   34.76   10.42
  -1 -13   8   20.25    8.54
  -1 -12 -13   21.79    8.11
  -1 -12 -12   41.88   11.52
  -1 -12 -11   22.09    8.59
  -1 -12 -10   17.13    7.62
  -1 -12  -9   82.37   15.10
  -1 -12  -8   27.47    9.65
  -1 -12  -7  111.15   17.65
  -1 -12  -6   21.40    8.13
  -1 -12  -5   24.77    9.11
  -1 -12  -4   17.78    8.68
  -1 -12  -3   12.15    8.13
  -1 -12  -2  157.37   20.36
  -1 -12  -2  122.03   11.20
  -1 -12  -1   85.32   14.92
  -1 -12  -1  126.27   12.11
  -1 -12   0   43.40    7.79
  -1 -12   0   44.52   11.76
  -1 -12   1   14.80    5.53
  -1 -12   1   38.29   10.93
  -1 -12   2   10.75    4.57
  -1 -12   2   18.28    8.98
  -1 -12   3   34.93    9.01
  -1 -12   3   25.99    9.68
  -1 -12   4   69.48   12.44
  -1 -12   4   54.66   12.59
  -1 -12   5   65.10   11.79
  -1 -12   5   48.18   11.69
  -1 -12   6   49.01   12.02
  -1 -12   6   46.16   11.00
  -1 -12   7    0.67    4.40
  -1 -12   8   -2.27    5.87
  -1 -12   9   13.87    8.07
  -1 -11 -16   15.78    8.50
  -1 -11 -13    0.83    4.16
  -1 -11 -12   -1.94    4.23
  -1 -11 -11    4.24    5.09
  -1 -11 -10  117.61   16.79
  -1 -11  -9   76.08   13.52
  -1 -11  -8  205.58   21.78
  -1 -11  -7   18.48    7.90
  -1 -11  -6    3.61    5.37
  -1 -11  -5   69.69   13.20
  -1 -11  -4  247.41   23.68
  -1 -11  -3  152.98   18.92
  -1 -11  -2  380.10   29.23
  -1 -11  -2  395.72   18.97
  -1 -11  -1    0.44    2.31
  -1 -11  -1    8.81    6.67
  -1 -11   0   13.16    4.65
  -1 -11   0   21.64    7.70
  -1 -11   1  117.31   16.64
  -1 -11   1  139.58   13.85
  -1 -11   2   87.71   11.76
  -1 -11   2   84.05   14.42
  -1 -11   3   83.22   12.20
  -1 -11   3   88.20   14.61
  -1 -11   4   18.87    6.61
  -1 -11   4   21.01    8.18
  -1 -11   5   12.51    6.85
  -1 -11   5    6.15    3.95
  -1 -11   6   12.19    5.78
  -1 -11   6   12.55    6.42
  -1 -11   7   18.79    7.77
  -1 -11   7    7.42    5.86
  -1 -11   8   29.58    9.69
  -1 -11   9   26.68    9.46
  -1 -11  10    8.38    4.88
  -1 -10 -17   48.68   13.13
  -1 -10 -16   71.41   15.60
  -1 -10 -15    4.95    6.32
  -1 -10 -14   12.23    7.38
  -1 -10 -13   19.46    7.72
  -1 -10 -12  124.77   15.95
  -1 -10 -11  213.95   20.69
  -1 -10 -10   17.40    6.91
  -1 -10  -9   99.92   14.25
  -1 -10  -8   42.76   10.46
  -1 -10  -7   67.87   12.28
  -1 -10  -6  249.60   22.60
  -1 -10  -5   10.64    6.06
  -1 -10  -4  110.99   15.42
  -1 -10  -3   27.55    7.80
  -1 -10  -2    1.19    2.12
  -1 -10  -2    3.81    4.50
  -1 -10  -1   45.95    6.79
  -1 -10  -1   44.34    9.97
  -1 -10   0  378.64   27.75
  -1 -10   0  430.95   21.64
  -1 -10   1   18.77    5.92
  -1 -10   1   19.15    7.88
  -1 -10   2   27.26    6.25
  -1 -10   2   11.91    6.26
  -1 -10   3   28.38    7.27
  -1 -10   3   28.22    9.32
  -1 -10   4   13.73    6.34
  -1 -10   4   22.07    7.32
  -1 -10   5    6.62    5.45
  -1 -10   5    7.15    5.35
  -1 -10   6   49.37   10.61
  -1 -10   6   55.94   11.38
  -1 -10   7   39.77    9.54
  -1 -10   7   43.98   10.21
  -1 -10   8   37.11   10.39
  -1 -10   9   17.21    7.85
  -1 -10  10    0.64    5.24
  -1 -10  11   11.54    5.14
  -1  -9 -18   17.62    8.76
  -1  -9 -17   30.02   11.46
  -1  -9 -16    5.14    7.31
  -1  -9 -15   27.82    9.98
  -1  -9 -14  222.16   24.37
  -1  -9 -13   36.76   10.06
  -1  -9 -12   31.57    7.76
  -1  -9 -12   36.63   10.32
  -1  -9 -11   20.25    6.83
  -1  -9 -11   24.09    8.81
  -1  -9 -10   24.02    7.68
  -1  -9  -9   27.50    8.03
  -1  -9  -8  181.14   18.19
  -1  -9  -7   86.93   12.96
  -1  -9  -6   50.94   10.25
  -1  -9  -5   22.95    7.42
  -1  -9  -4   73.01   12.27
  -1  -9  -3   24.31    4.07
  -1  -9  -3   23.37    7.55
  -1  -9  -2   29.10    8.33
  -1  -9  -2   21.66    4.30
  -1  -9  -1  126.96   15.26
  -1  -9  -1  135.83   10.76
  -1  -9   0   95.01   13.60
  -1  -9   0   76.30    8.91
  -1  -9   1  267.53   21.80
  -1  -9   1  271.94   17.48
  -1  -9   2   43.79    9.12
  -1  -9   2   43.00    7.70
  -1  -9   3   76.00   12.14
  -1  -9   3   72.17   10.24
  -1  -9   4   52.02   10.26
  -1  -9   4   57.11    9.87
  -1  -9   5  127.40   15.43
  -1  -9   5  150.59   16.28
  -1  -9   6  120.33   15.02
  -1  -9   6  159.58   17.41
  -1  -9   7   30.94    8.05
  -1  -9   7   25.24    8.81
  -1  -9   8    0.85    4.16
  -1  -9   9   38.08   10.17
  -1  -9  10   82.58   15.56
  -1  -9  11   72.76   14.39
  -1  -9  12    5.73    5.82
  -1  -8 -18   -8.24    6.53
  -1  -8 -17   11.40    6.46
  -1  -8 -16   24.10    8.55
  -1  -8 -15   83.62   15.20
  -1  -8 -14   27.68    9.10
  -1  -8 -13  140.07   18.29
  -1  -8 -12   58.98   12.30
  -1  -8 -11   82.08   11.21
  -1  -8 -11   84.16   13.22
  -1  -8 -10  156.01   15.52
  -1  -8 -10  181.06   18.55
  -1  -8  -9  182.28   16.87
  -1  -8  -9  185.61   18.44
  -1  -8  -8  163.15   16.10
  -1  -8  -7  103.08   13.00
  -1  -8  -6    7.85    5.59
  -1  -8  -5   84.93   11.88
  -1  -8  -4  238.94   19.35
  -1  -8  -3  121.62   14.04
  -1  -8  -3  119.77    7.54
  -1  -8  -2  323.79   22.23
  -1  -8  -2  322.64   13.80
  -1  -8  -1   12.60    5.97
  -1  -8  -1   15.97    3.70
  -1  -8   0   -0.23    4.00
  -1  -8   0    0.79    2.09
  -1  -8   1   69.28   10.88
  -1  -8   1   83.73    9.31
  -1  -8   2  362.65   23.68
  -1  -8   2  358.85   20.04
  -1  -8   3  350.57   23.32
  -1  -8   3  339.16   20.72
  -1  -8   4   83.70   12.02
  -1  -8   4   80.30   11.03
  -1  -8   5   23.33    6.78
  -1  -8   5   24.07    6.75
  -1  -8   6    3.17    4.75
  -1  -8   6    2.94    4.19
  -1  -8   7  154.77   15.63
  -1  -8   7  168.32   17.54
  -1  -8   8   37.31    9.61
  -1  -8   9  246.70   23.29
  -1  -8  10   15.88    7.81
  -1  -8  11   -6.34    5.45
  -1  -8  12   13.99    7.10
  -1  -8  13   26.56    9.61
  -1  -7 -19   40.34   12.49
  -1  -7 -18   39.11   11.79
  -1  -7 -17   50.83   12.97
  -1  -7 -16   13.58    7.27
  -1  -7 -15   14.46    8.22
  -1  -7 -14    6.53    4.87
  -1  -7 -13   30.66    9.04
  -1  -7 -12   93.10   14.08
  -1  -7 -11  466.23   29.40
  -1  -7 -10  131.33   13.18
  -1  -7 -10  147.85    7.75
  -1  -7 -10  147.67   16.16
  -1  -7  -9    7.16    4.65
  -1  -7  -9    2.64    4.57
  -1  -7  -8    2.22    3.45
  -1  -7  -8   16.84    6.71
  -1  -7  -7  139.55   13.74
  -1  -7  -6  113.92   12.60
  -1  -7  -5  640.76   29.02
  -1  -7  -4   75.39   10.58
  -1  -7  -3    1.51    1.08
  -1  -7  -3    2.06    3.47
  -1  -7  -2  114.08   12.58
  -1  -7  -2  119.22    7.62
  -1  -7  -1   65.14    9.32
  -1  -7  -1   79.23    7.10
  -1  -7   0  423.71   23.59
  -1  -7   0  434.39   17.93
  -1  -7   1  184.30   15.83
  -1  -7   1  182.52   12.60
  -1  -7   2  257.27   18.70
  -1  -7   2  256.54   16.11
  -1  -7   3    2.47    3.97
  -1  -7   3    5.04    4.03
  -1  -7   4    5.05    5.20
  -1  -7   4    3.48    3.63
  -1  -7   5   94.86   11.76
  -1  -7   5   88.88   11.67
  -1  -7   6  190.57   16.18
  -1  -7   6  203.40   18.14
  -1  -7   7  147.06   14.15
  -1  -7   7  153.57   16.31
  -1  -7   8  148.70   17.23
  -1  -7   9   -2.38    4.16
  -1  -7  10   19.22    7.51
  -1  -7  11  117.41   17.26
  -1  -7  12   80.64   15.34
  -1  -7  13   43.93   11.78
  -1  -7  14   16.96    8.57
  -1  -6 -19   41.47   12.22
  -1  -6 -18   26.19    9.54
  -1  -6 -17   15.90    7.91
  -1  -6 -16   41.97   11.26
  -1  -6 -15   36.83   10.35
  -1  -6 -14  298.11   25.79
  -1  -6 -13   29.47    4.84
  -1  -6 -13   48.00   10.63
  -1  -6 -12   88.64    8.16
  -1  -6 -12   94.59   13.77
  -1  -6 -11   58.70    5.93
  -1  -6 -11   62.07    6.89
  -1  -6 -11   57.19   10.17
  -1  -6 -10    3.83    1.76
  -1  -6 -10    0.06    1.65
  -1  -6 -10    4.39    4.05
  -1  -6  -9   83.62    9.61
  -1  -6  -9   86.98    6.06
  -1  -6  -9   92.32    8.15
  -1  -6  -9   80.44   11.68
  -1  -6  -8   85.18    9.90
  -1  -6  -8   88.22    5.80
  -1  -6  -8   85.25   11.23
  -1  -6  -7  145.86   13.14
  -1  -6  -7  165.81    7.72
  -1  -6  -7  171.00   14.75
  -1  -6  -6  609.60   26.03
  -1  -6  -6  603.20   26.91
  -1  -6  -5  112.13   11.35
  -1  -6  -4   50.35    8.38
  -1  -6  -3  957.85   32.52
  -1  -6  -2  260.11   17.07
  -1  -6  -2  272.98   10.03
  -1  -6  -1  395.19   20.99
  -1  -6  -1  379.20   13.83
  -1  -6   0  532.34   24.31
  -1  -6   0  519.07   18.01
  -1  -6   1   22.94    6.22
  -1  -6   1   26.87    4.90
  -1  -6   2  200.54   15.37
  -1  -6   2  217.88   13.99
  -1  -6   3  532.33   24.59
  -1  -6   3  571.02   23.95
  -1  -6   4  249.83   17.13
  -1  -6   4  246.16   16.74
  -1  -6   5  432.68   22.01
  -1  -6   5  408.12   22.81
  -1  -6   6   89.78   10.32
  -1  -6   6  117.01   13.51
  -1  -6   7   39.54    8.69
  -1  -6   8   21.88    6.61
  -1  -6   9   10.69    5.71
  -1  -6  10  174.58   19.13
  -1  -6  11  121.05   16.94
  -1  -6  12   71.59   13.26
  -1  -6  13    3.73    5.32
  -1  -6  14    5.52    5.63
  -1  -6  15   13.47    7.87
  -1  -5 -19    7.39    5.72
  -1  -5 -14   82.41    8.26
  -1  -5 -14   78.48   13.14
  -1  -5 -13  151.78   10.92
  -1  -5 -13  151.38   17.60
  -1  -5 -12    2.82    1.92
  -1  -5 -12    3.23    1.94
  -1  -5 -12    4.54    6.17
  -1  -5 -11   48.53    6.02
  -1  -5 -11   49.66    9.33
  -1  -5 -11   46.72    5.87
  -1  -5 -10  440.83   16.61
  -1  -5 -10  446.47   17.37
  -1  -5 -10  453.52   26.32
  -1  -5  -9   77.78    6.39
  -1  -5  -9   80.16    7.28
  -1  -5  -9  106.79   12.45
  -1  -5  -8  186.68   12.79
  -1  -5  -8  216.54    9.66
  -1  -5  -8  197.30   11.25
  -1  -5  -8  232.24   17.20
  -1  -5  -7   14.21    4.00
  -1  -5  -7   20.46    2.84
  -1  -5  -7   17.56    3.73
  -1  -5  -7   22.51    5.96
  -1  -5  -6   35.38    4.88
  -1  -5  -6   31.97    5.81
  -1  -5  -6   41.55    3.85
  -1  -5  -6   43.50    7.37
  -1  -5  -5   29.76    6.19
  -1  -5  -5   15.16    4.61
  -1  -5  -4 1395.15   35.50
  -1  -5  -3  670.11   24.82
  -1  -5  -2 1138.28   32.03
  -1  -5  -2 1172.77   17.47
  -1  -5  -1    5.46    4.69
  -1  -5  -1    0.80    1.83
  -1  -5   0   92.71    9.50
  -1  -5   0   80.58    6.56
  -1  -5   1  895.13   28.59
  -1  -5   1  895.09   23.68
  -1  -5   2  251.06   15.47
  -1  -5   2  272.68   14.40
  -1  -5   3 1321.33   35.11
  -1  -5   3 1316.11   33.96
  -1  -5   4   47.98    7.30
  -1  -5   4   45.33    7.30
  -1  -5   5   52.80    7.24
  -1  -5   5   54.03    8.04
  -1  -5   6   14.22    4.24
  -1  -5   6   10.61    4.08
  -1  -5   7  236.35   18.49
  -1  -5   8  124.33   14.40
  -1  -5   9   56.23   10.73
  -1  -5  10    3.52    4.09
  -1  -5  11    1.50    4.55
  -1  -5  12    1.80    3.93
  -1  -5  13   42.86   10.99
  -1  -5  14   38.46   10.21
  -1  -5  15   42.26   11.02
  -1  -5  16   19.57    9.74
  -1  -4 -14   29.46    5.33
  -1  -4 -13  169.24   11.76
  -1  -4 -12  162.40   11.01
  -1  -4 -11  521.00   21.38
  -1  -4 -11  514.37   19.18
  -1  -4 -10  138.42   10.26
  -1  -4 -10  138.28    9.66
  -1  -4  -9    2.94    1.42
  -1  -4  -9    1.71    1.61
  -1  -4  -8  119.82    8.06
  -1  -4  -8  120.56    8.48
  -1  -4  -8  139.30   13.12
  -1  -4  -7  345.32   12.47
  -1  -4  -7  354.06   14.16
  -1  -4  -7  337.72   18.87
  -1  -4  -6  384.41   16.53
  -1  -4  -6  379.44   11.63
  -1  -4  -6  375.71   14.41
  -1  -4  -6  366.93   18.49
  -1  -4  -5  788.94   23.61
  -1  -4  -5  782.87   15.76
  -1  -4  -5  784.44   20.63
  -1  -4  -5  778.01   25.39
  -1  -4  -4  612.57   21.14
  -1  -4  -4  636.49   14.61
  -1  -4  -4  640.20   18.53
  -1  -4  -4  626.22   22.05
  -1  -4  -3  500.11   19.00
  -1  -4  -2    0.04    0.88
  -1  -4  -2    2.28    3.46
  -1  -4  -1  368.66   16.51
  -1  -4  -1  373.69   10.14
  -1  -4   0  829.11   24.63
  -1  -4   0  842.07   18.26
  -1  -4   1  694.19   22.48
  -1  -4   1  696.86   18.84
  -1  -4   2  230.75   13.17
  -1  -4   2  238.68   12.35
  -1  -4   3   64.55    7.11
  -1  -4   3   76.14    7.88
  -1  -4   4  192.54   12.12
  -1  -4   4  223.25   14.13
  -1  -4   5  282.46   16.78
  -1  -4   6  244.35   16.62
  -1  -4   7  498.31   25.21
  -1  -4   8    3.02    3.49
  -1  -4   9   39.32    8.44
  -1  -4  10    1.41    3.84
  -1  -4  11  153.07   17.26
  -1  -4  12  184.30   19.80
  -1  -4  13  123.20   17.08
  -1  -4  14   23.37    8.19
  -1  -4  15   14.24    8.45
  -1  -4  16   26.14    9.63
  -1  -3 -15   24.75    5.17
  -1  -3 -14  186.55   13.17
  -1  -3 -13  258.03   15.00
  -1  -3 -12  244.02   14.07
  -1  -3 -11   21.00    4.05
  -1  -3 -10   38.04    6.12
  -1  -3 -10   32.19    4.91
  -1  -3  -9  729.97   24.02
  -1  -3  -9  708.59   20.83
  -1  -3  -8  204.11   11.66
  -1  -3  -8  230.06   11.41
  -1  -3  -7  283.37   16.93
  -1  -3  -7  281.16   12.55
  -1  -3  -7  269.78   11.92
  -1  -3  -6  221.99   14.07
  -1  -3  -6  210.76    9.87
  -1  -3  -6  217.70   10.40
  -1  -3  -6  221.63   13.78
  -1  -3  -5    7.76    2.94
  -1  -3  -5   10.59    2.24
  -1  -3  -5    5.94    2.97
  -1  -3  -5   11.78    2.93
  -1  -3  -4   35.04    5.02
  -1  -3  -4   36.86    3.46
  -1  -3  -4   32.72    4.10
  -1  -3  -4   40.37    5.33
  -1  -3  -3  951.56   22.77
  -1  -3  -3  977.56   17.14
  -1  -3  -3  982.98   21.04
  -1  -3  -3  954.50   23.08
  -1  -3  -2  970.12   22.89
  -1  -3  -2  991.91   21.37
  -1  -3  -1 1613.47   29.70
  -1  -3  -1 1565.00   16.31
  -1  -3   0  391.64   14.74
  -1  -3   0  383.29   10.45
  -1  -3   1    6.56    2.93
  -1  -3   1   10.18    3.11
  -1  -3   2  254.59   11.90
  -1  -3   2  245.94   11.34
  -1  -3   3  186.23   10.88
  -1  -3   4  182.14   11.88
  -1  -3   5  743.94   25.64
  -1  -3   6  682.21   26.23
  -1  -3   7   67.84    9.17
  -1  -3   8   67.90    9.95
  -1  -3   9  178.72   16.15
  -1  -3  10   55.85    9.99
  -1  -3  11  143.06   16.49
  -1  -3  12   27.44    8.79
  -1  -3  13    6.15    6.22
  -1  -3  14   34.51    9.75
  -1  -3  15   16.69    7.77
  -1  -3  16   58.12   13.29
  -1  -3  17   27.50    9.42
  -1  -2 -15   14.63    4.49
  -1  -2 -14  150.37   12.76
  -1  -2 -13    6.88    2.99
  -1  -2 -12    9.92    3.40
  -1  -2 -11   51.13    6.75
  -1  -2 -10  354.80   16.52
  -1  -2  -9  426.64   18.55
  -1  -2  -9  452.48   20.33
  -1  -2  -9  452.51   17.69
  -1  -2  -8  313.33   14.69
  -1  -2  -8  325.22   16.11
  -1  -2  -8  330.39   14.33
  -1  -2  -7    2.35    2.81
  -1  -2  -7    2.12    1.94
  -1  -2  -7    2.53    2.26
  -1  -2  -7    3.14    2.13
  -1  -2  -6    2.34    2.72
  -1  -2  -6    0.88    1.71
  -1  -2  -6    0.06    1.63
  -1  -2  -6   -0.76    1.55
  -1  -2  -5  966.20   26.57
  -1  -2  -5  993.83   19.01
  -1  -2  -5 1008.93   21.27
  -1  -2  -5  948.18   20.42
  -1  -2  -4  399.20   15.56
  -1  -2  -4  416.48   10.42
  -1  -2  -4  419.52   12.53
  -1  -2  -4  432.44   12.45
  -1  -2  -4  409.76   12.61
  -1  -2  -3 1646.97   16.30
  -1  -2  -3 1654.20   28.00
  -1  -2  -3 1644.91   24.91
  -1  -2  -3 1655.36   21.30
  -1  -2  -3 1591.72   25.88
  -1  -2  -3 1574.06   23.92
  -1  -2  -2  347.43   10.98
  -1  -2  -2  341.01   11.34
  -1  -2  -2  329.31    9.37
  -1  -2  -2  335.15   10.96
  -1  -2  -2  332.56   10.85
  -1  -2  -1  681.93   16.11
  -1  -2  -1  683.21   15.77
  -1  -2   0 1180.10   21.10
  -1  -2   1   16.49    3.28
  -1  -2   1   11.11    2.31
  -1  -2   1   10.33    2.68
  -1  -2   2   65.25    5.39
  -1  -2   2   71.81    5.48
  -1  -2   2   70.40    6.03
  -1  -2   3    9.86    2.74
  -1  -2   3    4.29    2.71
  -1  -2   3    6.17    2.91
  -1  -2   4   28.66    4.78
  -1  -2   4   18.46    3.81
  -1  -2   5   73.98    7.92
  -1  -2   5   65.23    6.74
  -1  -2   6   22.37    5.47
  -1  -2   6    8.57    3.01
  -1  -2   7  463.73   22.01
  -1  -2   8  642.90   27.51
  -1  -2   9  136.12   13.46
  -1  -2  10  139.27   15.90
  -1  -2  11   14.26    5.60
  -1  -2  12   -0.23    3.76
  -1  -2  13  107.97   14.86
  -1  -2  14  208.88   21.51
  -1  -2  15   57.37   12.02
  -1  -2  16   49.54   12.56
  -1  -2  17    7.48    5.52
  -1  -2  18    4.88    5.03
  -1  -1  -8   18.15    4.11
  -1  -1  -8   25.22    5.09
  -1  -1  -7  440.22   21.26
  -1  -1  -7  443.18   17.74
  -1  -1  -7  427.19   18.39
  -1  -1  -7  423.13    9.94
  -1  -1  -6  894.81   28.04
  -1  -1  -6  911.55   23.32
  -1  -1  -6  875.38   24.51
  -1  -1  -6  918.30   15.34
  -1  -1  -5   43.15    6.16
  -1  -1  -5   53.10    5.48
  -1  -1  -5   55.00    5.74
  -1  -1  -5   41.14    3.53
  -1  -1  -4  223.77    9.44
  -1  -1  -4  214.88   11.64
  -1  -1  -4  222.04   10.15
  -1  -1  -3  276.17   11.75
  -1  -1  -3  277.94    9.07
  -1  -1  -3  278.07    9.97
  -1  -1  -3  271.59   10.02
  -1  -1  -2   26.28    3.53
  -1  -1  -2   29.19    2.62
  -1  -1  -2   29.43    2.99
  -1  -1  -2   24.16    2.93
  -1  -1  -1  623.70   12.21
  -1  -1  -1  616.38   10.16
  -1  -1  -1  611.62   12.00
  -1  -1  -1  623.30   12.70
  -1  -1   0 1844.11   20.52
  -1  -1   0 1787.69   21.84
  -1  -1   1 1467.22   20.83
  -1  -1   1 1454.75   19.93
  -1  -1   2  205.01    5.61
  -1  -1   2  206.54    8.73
  -1  -1   3  957.01   16.56
  -1  -1   3 1012.13   20.92
  -1  -1   3 1024.87   20.74
  -1  -1   4   36.98    4.29
  -1  -1   4   34.31    4.60
  -1  -1   4   32.72    4.31
  -1  -1   4   33.96    3.37
  -1  -1   5   -1.12    1.83
  -1  -1   5   -1.74    2.70
  -1  -1   5    3.17    2.62
  -1  -1   5    0.47    1.26
  -1  -1   6  339.20   15.33
  -1  -1   6  358.78   16.85
  -1  -1   6  386.97   15.53
  -1  -1   6  356.27    9.27
  -1  -1   7  866.99   26.71
  -1  -1   7  885.17   28.46
  -1  -1   7  922.89   25.21
  -1  -1   8  188.77   13.64
  -1  -1   8  174.79   13.64
  -1  -1   8  162.10   11.27
  -1  -1   9  112.93   11.48
  -1  -1   9   98.56   11.25
  -1  -1   9   86.32    8.53
  -1  -1  10   57.65    9.19
  -1  -1  10   43.70    6.44
  -1  -1  11  114.69   13.33
  -1  -1  12  269.57   21.23
  -1  -1  13   81.09   12.41
  -1  -1  14  215.30   21.15
  -1  -1  15    9.67    7.12
  -1  -1  16   54.22   11.85
  -1  -1  17   91.69   16.10
  -1  -1  18   63.78   14.42
  -1   0  -8   38.99    3.87
  -1   0  -8   36.13    2.48
  -1   0  -7  994.78   32.48
  -1   0  -7 1005.11   28.72
  -1   0  -7 1028.14   17.71
  -1   0  -7 1034.43   30.86
  -1   0  -6 1255.52   33.80
  -1   0  -6 1259.83   29.98
  -1   0  -6 1282.22   31.97
  -1   0  -6 1238.97   18.25
  -1   0  -5   68.31    6.89
  -1   0  -5   64.92    7.47
  -1   0  -5   64.08    6.84
  -1   0  -4  840.57   20.79
  -1   0  -4  895.91   24.01
  -1   0  -4  888.32   22.27
  -1   0  -3  305.27   11.33
  -1   0  -3  286.38   11.49
  -1   0  -2 1423.41   21.12
  -1   0  -2 1428.30   22.28
  -1   0  -1 1166.04   16.27
  -1   0  -1 1155.51   16.99
  -1   0   0  774.88   12.93
  -1   0   0  753.79   12.68
  -1   0   1  196.44    5.77
  -1   0   2   40.62    2.75
  -1   0   3  164.53    7.51
  -1   0   4 1892.34   29.00
  -1   0   5  724.37   20.34
  -1   0   5  729.59   20.76
  -1   0   5  717.00   18.74
  -1   0   6  106.78    9.02
  -1   0   6  106.86    8.76
  -1   0   6  113.30    8.04
  -1   0   7   13.26    3.79
  -1   0   7   20.79    5.25
  -1   0   7   12.68    3.44
  -1   0   8 1356.99   36.68
  -1   0   8 1415.42   36.56
  -1   0   8 1378.00   30.57
  -1   0   9  733.46   28.85
  -1   0   9  711.32   27.95
  -1   0   9  757.70   23.91
  -1   0  10  545.50   26.40
  -1   0  10  498.09   24.86
  -1   0  10  526.89   20.76
  -1   0  11  168.49   15.68
  -1   0  11  137.54   14.07
  -1   0  11  149.87   11.57
  -1   0  12   25.52    7.19
  -1   0  12   10.80    5.22
  -1   0  13   -0.99    4.32
  -1   0  13   -1.60    4.48
  -1   0  14    5.29    4.93
  -1   0  15   59.71   11.40
  -1   0  16  112.35   16.13
  -1   0  17   46.49   11.54
  -1   0  18    6.11    6.09
  -1   0  19   -3.34    5.76
  -1   1 -11   44.32    5.60
  -1   1 -10  373.33   15.11
  -1   1  -9  135.50    8.87
  -1   1  -8  185.51    9.85
  -1   1  -7   13.59    4.45
  -1   1  -7   11.95    2.60
  -1   1  -6   52.63    7.19
  -1   1  -6   60.02    7.90
  -1   1  -6   62.26    7.77
  -1   1  -5  149.14   10.82
  -1   1  -5  151.54   11.18
  -1   1  -4  297.39   13.84
  -1   1  -4  280.60   13.88
  -1   1  -3 1713.95   30.35
  -1   1  -3 1797.95   31.58
  -1   1  -2  457.72   14.17
  -1   1  -2  471.50   14.57
  -1   1  -1   93.83    5.85
  -1   1  -1   82.32    5.50
  -1   1   0  552.83   12.23
  -1   1   0  568.12   11.67
  -1   1   1 1370.60   16.41
  -1   1   5   62.27    6.72
  -1   1   6  354.98   16.42
  -1   1   7  334.41   17.44
  -1   1   7  366.19   16.68
  -1   1   8  603.06   25.01
  -1   1   8  621.81   23.21
  -1   1   8  576.21   19.36
  -1   1   9  163.06   14.10
  -1   1   9  159.84   12.86
  -1   1   9  153.45   10.48
  -1   1  10  216.89   17.21
  -1   1  10  222.41   15.95
  -1   1  10  219.21   12.92
  -1   1  11   15.26    4.95
  -1   1  11    7.17    4.65
  -1   1  11   14.98    3.88
  -1   1  12   48.19    9.18
  -1   1  12   39.25    8.55
  -1   1  12   43.06    6.50
  -1   1  13   -0.69    3.46
  -1   1  13    3.88    4.19
  -1   1  14   58.47   10.62
  -1   1  14   56.82   10.83
  -1   1  15   50.17   10.48
  -1   1  15   41.29   10.45
  -1   1  16   36.13    9.27
  -1   1  16   40.00   10.05
  -1   1  17    6.29    4.58
  -1   1  18   16.26    8.11
  -1   1  19   50.31   12.82
  -1   2 -13   34.12    5.99
  -1   2 -12  256.23   15.09
  -1   2 -11  440.80   19.36
  -1   2 -10   27.31    4.92
  -1   2  -9    7.45    3.42
  -1   2  -8   57.60    6.60
  -1   2  -5  773.09   25.92
  -1   2  -5  793.22   26.94
  -1   2  -4   92.89    8.75
  -1   2  -4   94.71    8.77
  -1   2  -3  407.46   16.44
  -1   2  -3  406.40   16.53
  -1   2  -2  880.29   22.27
  -1   2  -2  881.09   22.03
  -1   2  -1  686.10   18.08
  -1   2  -1  706.99   17.47
  -1   2   0  201.31    8.86
  -1   2   0  211.24    8.48
  -1   2   1   43.70    3.19
  -1   2   1   52.46    4.52
  -1   2   2  270.96    7.14
  -1   2   2  267.97   10.94
  -1   2   6  578.75   22.04
  -1   2   7  493.91   21.75
  -1   2   8   64.87    8.54
  -1   2   8   73.93    7.90
  -1   2   9   90.86   11.07
  -1   2   9   97.57    9.74
  -1   2  10   88.23   11.66
  -1   2  10  105.20   10.92
  -1   2  11  213.89   18.38
  -1   2  11  242.96   17.10
  -1   2  11  239.80   14.05
  -1   2  12   75.26   10.32
  -1   2  12   76.08   12.07
  -1   2  12   83.56    8.63
  -1   2  13   57.32    9.51
  -1   2  13   49.46   10.30
  -1   2  13   60.00    7.61
  -1   2  14   88.71   12.65
  -1   2  14   64.07   12.76
  -1   2  15   -4.48    5.69
  -1   2  15    9.46    7.01
  -1   2  16   35.38    8.73
  -1   2  16   50.49   11.76
  -1   2  17   24.31    7.76
  -1   2  17   28.94   10.13
  -1   2  18   58.51   12.39
  -1   2  18   79.65   15.54
  -1   2  19   11.45    6.10
  -1   2  20   22.89    8.91
  -1   3 -13   65.00    8.71
  -1   3 -12   83.44    9.59
  -1   3 -11   14.19    4.72
  -1   3 -10    5.40    3.33
  -1   3  -9  387.38   19.19
  -1   3  -8   30.52    5.74
  -1   3  -4  103.17    9.99
  -1   3  -4  106.91   10.04
  -1   3  -3  915.60   26.91
  -1   3  -3  943.94   27.19
  -1   3  -2 2874.49   44.79
  -1   3  -2 2943.35   46.05
  -1   3  -2 2956.91   44.38
  -1   3  -1  518.76   17.63
  -1   3  -1  540.77   19.79
  -1   3  -1  525.10   16.82
  -1   3  -1  521.97   15.62
  -1   3   0  185.85    9.88
  -1   3   0  178.48   11.52
  -1   3   0  192.77    9.22
  -1   3   0  205.18   10.60
  -1   3   1   97.76    6.63
  -1   3   1   97.10    8.67
  -1   3   1  110.83    6.08
  -1   3   1  111.77    8.01
  -1   3   1  105.02    8.30
  -1   3   2  547.99   19.81
  -1   3   2  567.78   10.59
  -1   3   2  572.22   19.89
  -1   3   2  548.47   17.83
  -1   3   3  207.18   12.19
  -1   3   3  202.86    5.93
  -1   3   3  201.16   12.47
  -1   3   3  208.31   11.65
  -1   3   4  387.17   16.56
  -1   3   4  434.52   19.06
  -1   3   5  713.94   25.54
  -1   3   6  182.46   13.63
  -1   3   7    3.99    3.67
  -1   3   7    4.11    3.14
  -1   3   8   57.81    8.72
  -1   3   9  299.62   20.11
  -1   3  10  259.35   19.78
  -1   3  10  291.56   17.10
  -1   3  11  296.31   22.31
  -1   3  11  329.31   19.23
  -1   3  12   21.86    7.01
  -1   3  12   40.57    7.59
  -1   3  13   15.94    5.71
  -1   3  13   19.27    6.49
  -1   3  13   13.06    2.34
  -1   3  14   20.88    7.60
  -1   3  14   27.18    7.27
  -1   3  15  151.49   19.27
  -1   3  15  115.35   14.19
  -1   3  16   93.89   13.72
  -1   3  16  107.20   17.11
  -1   3  17   44.74   10.37
  -1   3  17   58.75   13.41
  -1   3  18   11.03    6.52
  -1   3  18   18.00    8.56
  -1   3  19   -1.41    4.80
  -1   3  19    2.37    6.16
  -1   3  20   -0.68    5.03
  -1   4 -13   -0.36    2.58
  -1   4 -12   17.58    5.04
  -1   4 -11  100.40   11.39
  -1   4 -10  236.25   16.67
  -1   4  -9  614.11   26.48
  -1   4  -4   53.83    7.18
  -1   4  -3 1566.04   38.11
  -1   4  -3 1555.48   37.78
  -1   4  -3 1596.59   38.06
  -1   4  -2  375.01   17.70
  -1   4  -2  406.84   19.40
  -1   4  -2  388.83   17.38
  -1   4  -2  396.96   14.35
  -1   4  -1  155.77   10.90
  -1   4  -1  176.07   12.93
  -1   4  -1  190.21   11.33
  -1   4  -1  181.40   10.62
  -1   4   0  121.65    9.07
  -1   4   0  120.18   10.62
  -1   4   0  122.69    8.36
  -1   4   0  149.74   10.25
  -1   4   1  286.97   12.72
  -1   4   1  267.80   15.70
  -1   4   1  278.58   10.82
  -1   4   1  274.05   14.62
  -1   4   2  643.40   17.67
  -1   4   2  652.52   24.40
  -1   4   2  669.11   13.72
  -1   4   2  648.28   23.13
  -1   4   2  669.02   22.26
  -1   4   3    4.85    2.32
  -1   4   3    4.90    1.16
  -1   4   3    1.91    3.10
  -1   4   3    2.48    2.64
  -1   4   4  181.40   12.91
  -1   4   4  195.81   14.07
  -1   4   4  201.48   13.20
  -1   4   5   35.83    6.08
  -1   4   5   54.67    8.19
  -1   4   6  111.77   10.18
  -1   4   6  108.53    5.11
  -1   4   7  226.41   14.17
  -1   4   8  493.83   25.27
  -1   4   9  287.69   20.27
  -1   4  10  173.19   16.62
  -1   4  11    1.15    4.41
  -1   4  11   -0.93    2.67
  -1   4  12    7.17    5.31
  -1   4  12    2.83    3.39
  -1   4  13   65.06   12.05
  -1   4  13   71.03    9.96
  -1   4  14   71.71   10.51
  -1   4  14   47.63   11.16
  -1   4  15   99.51   13.20
  -1   4  15  102.55   15.92
  -1   4  16   21.36    6.59
  -1   4  16   27.16    8.64
  -1   4  17    1.74    3.28
  -1   4  17   -0.17    4.18
  -1   4  18   40.52   10.06
  -1   4  18   35.60   10.75
  -1   4  19   32.12    9.24
  -1   4  19   50.41   14.04
  -1   4  20   21.84   10.42
  -1   4  20   38.72   10.69
  -1   5 -13   65.48   10.37
  -1   5 -12   46.46    8.97
  -1   5 -11  100.95   12.29
  -1   5 -10    2.07    3.63
  -1   5  -9    5.86    4.92
  -1   5  -4   42.99    7.33
  -1   5  -3   71.10    9.15
  -1   5  -3   77.90    6.84
  -1   5  -2   83.36    9.09
  -1   5  -2   82.04    9.82
  -1   5  -2   88.22    8.99
  -1   5  -2   79.08    7.43
  -1   5  -1  650.99   23.62
  -1   5  -1  599.31   26.01
  -1   5  -1  610.76   21.97
  -1   5  -1  611.47   21.40
  -1   5   0  275.01   14.56
  -1   5   0  280.90   17.76
  -1   5   0  265.21   13.26
  -1   5   0  267.04   14.95
  -1   5   1  669.48   21.46
  -1   5   1  636.27   26.61
  -1   5   1  636.02   18.38
  -1   5   1  684.87   24.97
  -1   5   2   37.16    6.52
  -1   5   2   29.98    4.55
  -1   5   2   32.55    3.74
  -1   5   2   26.76    5.74
  -1   5   2   31.43    5.64
  -1   5   3  234.26   11.48
  -1   5   3  234.58   16.15
  -1   5   3  241.55    7.72
  -1   5   3  252.18   15.36
  -1   5   3  254.65   16.50
  -1   5   4  142.84   12.59
  -1   5   4  143.85   12.05
  -1   5   5  259.73   17.02
  -1   5   6  622.03   26.06
  -1   5   6  647.21   16.21
  -1   5   7  149.36   12.88
  -1   5   7  148.54    7.07
  -1   5   8  275.28   17.44
  -1   5   8  266.27    6.91
  -1   5   9   -0.21    3.51
  -1   5  10   17.07    6.44
  -1   5  11   72.73   12.00
  -1   5  11   71.86    8.75
  -1   5  12  182.47   19.58
  -1   5  12  156.66   13.29
  -1   5  13   27.54    8.38
  -1   5  13   28.09    6.48
  -1   5  14  136.90   18.39
  -1   5  14  139.29   14.06
  -1   5  15   37.16    7.92
  -1   5  15   36.29   10.30
  -1   5  16   54.43   10.01
  -1   5  16   70.00   14.81
  -1   5  17   75.39   12.18
  -1   5  17   72.57   15.12
  -1   5  18   46.02   10.30
  -1   5  18   46.44   12.03
  -1   5  19   59.89   12.31
  -1   5  19   48.39   13.33
  -1   5  20    2.87    6.46
  -1   6 -13   22.72    7.02
  -1   6 -12    8.17    4.91
  -1   6 -11   14.63    6.10
  -1   6 -10   74.91   11.04
  -1   6  -9  121.73   13.72
  -1   6  -3  136.46   10.03
  -1   6  -2  443.27   19.15
  -1   6  -1  403.47   19.15
  -1   6  -1  378.35   18.63
  -1   6   0  809.99   27.17
  -1   6   0  822.30   25.47
  -1   6   0  832.15   28.64
  -1   6   1   28.76    5.43
  -1   6   1   33.75    4.95
  -1   6   1   39.25    6.89
  -1   6   2  145.03   10.62
  -1   6   2  137.94    8.41
  -1   6   2  138.51   12.81
  -1   6   3  106.66    8.64
  -1   6   3  100.11    5.97
  -1   6   4  246.10   12.44
  -1   6   4  255.78    6.81
  -1   6   5  689.25   20.43
  -1   6   7    2.76    1.67
  -1   6   8  294.26   11.10
  -1   6   9  267.19    8.11
  -1   6  10  120.23   14.82
  -1   6  11  108.98   14.55
  -1   6  12    3.35    2.54
  -1   6  12   -0.23    4.06
  -1   6  13   -1.32    4.97
  -1   6  13    2.22    3.20
  -1   6  14   12.25    7.10
  -1   6  14   20.55    6.00
  -1   6  15   37.76    7.70
  -1   6  15   34.62   10.15
  -1   6  16   80.45   11.56
  -1   6  16  153.24   21.33
  -1   6  17   46.88    9.57
  -1   6  17   54.96   13.48
  -1   6  18   28.86   10.43
  -1   6  18   17.85    5.89
  -1   6  19   -3.38    6.62
  -1   7 -12   15.73    6.54
  -1   7 -11   60.07   11.00
  -1   7 -10   75.98   11.81
  -1   7  -3  160.82   11.96
  -1   7  -2   60.27    7.84
  -1   7  -1   12.59    3.91
  -1   7   0  177.32   12.74
  -1   7   1   40.42    5.85
  -1   7   2  451.11   20.07
  -1   7   2  464.62   17.10
  -1   7   3   18.82    3.18
  -1   7   3   18.22    4.34
  -1   7   4  164.88   11.28
  -1   7   4  171.39    6.94
  -1   7   5    4.47    2.68
  -1   7   6    9.10    3.03
  -1   7   7  514.15   18.57
  -1   7   8  211.70   11.48
  -1   7   9  158.98    8.73
  -1   7  10   39.93    9.67
  -1   7  10   48.67    3.98
  -1   7  11    3.38    5.59
  -1   7  12    8.82    5.60
  -1   7  13  145.79   18.78
  -1   7  13  145.66   12.87
  -1   7  14   84.02   14.97
  -1   7  14   79.19   10.18
  -1   7  15   42.69   11.19
  -1   7  15   61.98    9.52
  -1   7  16   -0.02    4.99
  -1   7  16   -0.99    2.94
  -1   7  17   -3.88    6.24
  -1   7  18   10.44    7.76
  -1   7  19   18.34    9.40
  -1   8 -12   59.82   11.71
  -1   8 -11   59.90   11.48
  -1   8 -10   20.00    7.60
  -1   8  -3    0.99    2.28
  -1   8  -2   26.19    5.77
  -1   8   1  133.06   10.99
  -1   8   2   39.48    5.49
  -1   8   3   25.18    4.02
  -1   8   4   26.74    3.27
  -1   8   4   26.70    5.00
  -1   8   5  143.84   11.02
  -1   8   5  140.92    4.51
  -1   8   6  309.94   15.66
  -1   8   7  158.76   11.09
  -1   8   7  167.57   11.82
  -1   8   8   93.37    8.52
  -1   8   8   89.75    8.42
  -1   8   9   16.66    3.54
  -1   8  10   74.54    6.30
  -1   8  11   58.09   11.73
  -1   8  12   68.27   12.85
  -1   8  13   63.29   12.79
  -1   8  13   34.13    6.37
  -1   8  14   19.84    9.64
  -1   8  14   32.58    6.65
  -1   8  15   31.91   10.76
  -1   8  15   35.24    7.41
  -1   8  16   12.66    8.69
  -1   8  17   57.77   14.54
  -1   8  18   40.78   13.47
  -1   9 -12    3.07    4.53
  -1   9 -11   -3.46    3.96
  -1   9 -10    8.95    5.17
  -1   9  -9   50.02   10.79
  -1   9   2   94.64    9.17
  -1   9   3  166.62   10.70
  -1   9   4   26.02    3.72
  -1   9   5   55.98    3.65
  -1   9   8    1.91    2.41
  -1   9   9  118.88   10.25
  -1   9  11   48.09   11.06
  -1   9  12   10.42    5.60
  -1   9  13   18.37    7.75
  -1   9  14   10.49    8.55
  -1   9  15   14.89    8.71
  -1   9  16  108.97   18.83
  -1   9  17   37.62   11.99
  -1  10 -12   -0.29    6.29
  -1  10 -11   44.32   11.51
  -1  10 -10   21.26    8.39
  -1  10  -9   22.75    8.53
  -1  10  12   -1.15    4.69
  -1  10  13   80.69   14.98
  -1  10  14   37.72   10.80
  -1  10  15   57.10   13.92
  -1  10  16   13.99    8.82
  -1  11 -10   13.55    7.52
  -1  11  -9    4.72    4.86
  -1  11  12   78.95   15.34
  -1  11  13    6.98    6.50
  -1  11  14    6.87    7.51
  -1  11  15    2.78    6.01
  -1  12  12    5.25    7.21
  -1  12  13   -1.23    4.62
  -1  12  14    6.94    5.52
  -1  13  12    4.04    4.79
   0 -14 -15   16.98    8.30
   0 -14 -14   20.80   10.40
   0 -14 -13   14.15    8.67
   0 -14 -12    2.11    4.02
   0 -14 -11   17.53   12.64
   0 -14 -10   -4.48    6.22
   0 -14  -9   10.98    9.22
   0 -14  -8   35.54   11.06
   0 -14  -7   28.55   11.32
   0 -14  -6   37.99   11.55
   0 -14  -5   -0.01    6.09
   0 -14  -4   -3.48    6.82
   0 -14  -3    2.35    6.14
   0 -14  -2   19.39    8.96
   0 -14  -1   27.63   10.22
   0 -14   0   17.51    8.53
   0 -14   1    9.20    7.76
   0 -14   2   11.43    7.49
   0 -14   3   29.46   10.72
   0 -14   4    9.54    7.51
   0 -14   5   22.70    9.20
   0 -13 -15   15.07    8.52
   0 -13 -14   26.73   10.01
   0 -13 -13   21.03    8.96
   0 -13 -12   -7.11    5.97
   0 -13 -11   30.37   10.87
   0 -13 -10   25.58    9.36
   0 -13  -9   62.00   14.44
   0 -13  -8   41.63   11.45
   0 -13  -7    7.46    7.94
   0 -13  -6   -5.34    6.60
   0 -13  -5   61.69   15.17
   0 -13  -4   31.84   10.68
   0 -13  -3   45.89   11.96
   0 -13  -2   14.54    7.58
   0 -13  -1    1.87    5.05
   0 -13   0    5.10    5.12
   0 -13   1   51.39    9.65
   0 -13   1   63.94   14.29
   0 -13   2   11.79    5.46
   0 -13   2   46.37   12.78
   0 -13   3   41.39    9.62
   0 -13   3   62.39   13.80
   0 -13   4   10.43    6.02
   0 -13   4   22.36    8.47
   0 -13   5   -0.89    5.40
   0 -13   5   10.52    7.45
   0 -13   6   10.04    6.15
   0 -13   6   11.39    7.30
   0 -13   7   18.50    8.08
   0 -13   7   14.32    8.37
   0 -12 -15    6.00    5.58
   0 -12 -14   -4.95    6.37
   0 -12 -13   -0.15    4.46
   0 -12 -12   29.92    9.33
   0 -12 -11   60.98   13.19
   0 -12 -10   29.50    9.14
   0 -12  -9    4.32    6.09
   0 -12  -8   11.78    6.20
   0 -12  -7   14.58    7.44
   0 -12  -6  154.04   20.66
   0 -12  -5  117.09   17.96
   0 -12  -4   36.18   11.20
   0 -12  -3    4.37    6.66
   0 -12  -2    8.43    5.72
   0 -12  -1   36.67    7.19
   0 -12  -1   37.77   10.27
   0 -12   0   76.61   10.50
   0 -12   0   60.09   13.22
   0 -12   1   30.80    7.62
   0 -12   1   44.35   12.61
   0 -12   2   11.15    4.30
   0 -12   2   22.82    9.21
   0 -12   3    8.09    6.53
   0 -12   3    0.72    3.57
   0 -12   4    1.00    3.88
   0 -12   4    9.23    6.82
   0 -12   5   51.73   11.76
   0 -12   5   65.47   13.81
   0 -12   6   40.97   10.33
   0 -12   6   24.54    9.34
   0 -12   7    4.61    5.10
   0 -12   7   93.70   18.08
   0 -12   8    6.29    5.23
   0 -12   8    7.06    6.34
   0 -11 -16    3.54    7.09
   0 -11 -15   24.36    8.06
   0 -11 -14   33.73    9.50
   0 -11 -13   31.36    9.23
   0 -11 -12   54.37   11.96
   0 -11 -11   12.66    7.37
   0 -11 -10   -1.64    3.36
   0 -11  -9   75.10   13.67
   0 -11  -8  223.97   23.38
   0 -11  -7   84.02   14.78
   0 -11  -6   34.56    9.63
   0 -11  -5   38.63   10.73
   0 -11  -4    6.81    6.03
   0 -11  -3  151.59   18.92
   0 -11  -2  192.75   21.53
   0 -11  -1   33.94    6.58
   0 -11  -1   27.55    9.31
   0 -11   0   33.23    7.31
   0 -11   0   35.58    9.73
   0 -11   1   12.84    7.76
   0 -11   1    4.84    3.59
   0 -11   2   44.96   11.27
   0 -11   2   42.63    8.83
   0 -11   3   47.72    9.75
   0 -11   3   34.60    9.27
   0 -11   4   49.19    9.71
   0 -11   4   48.51   11.80
   0 -11   5   34.76    9.31
   0 -11   5   23.66    7.60
   0 -11   6    7.88    4.65
   0 -11   6   14.29    7.24
   0 -11   7    8.86    6.82
   0 -11   7   -2.44    5.29
   0 -11   8    2.10    4.37
   0 -11   8   10.53    6.40
   0 -11   9    5.88    5.87
   0 -10 -17   22.03   10.18
   0 -10 -16  110.25   19.04
   0 -10 -15   29.09   10.43
   0 -10 -14   15.65    5.70
   0 -10 -14   44.70   11.45
   0 -10 -13    6.85    5.61
   0 -10 -13    7.35    6.82
   0 -10 -12    2.79    5.00
   0 -10 -11   71.82   12.67
   0 -10 -10   39.32   10.15
   0 -10  -9  167.30   18.86
   0 -10  -8   29.94    8.90
   0 -10  -7   -0.30    4.84
   0 -10  -6   31.55    8.46
   0 -10  -5  191.36   20.58
   0 -10  -4   36.04   10.11
   0 -10  -3    9.90    7.12
   0 -10  -2  140.02   17.77
   0 -10  -2  153.75   12.15
   0 -10  -1   -3.56    3.37
   0 -10  -1   14.76    8.19
   0 -10   0   84.99   13.69
   0 -10   0   99.88   11.08
   0 -10   1   14.62    4.82
   0 -10   1    5.41    5.54
   0 -10   2   63.45    9.84
   0 -10   2   66.15   12.68
   0 -10   3   95.45   14.47
   0 -10   3  121.70   14.12
   0 -10   4   28.98    8.15
   0 -10   4   26.57    8.66
   0 -10   5    7.36    6.29
   0 -10   5   -1.77    4.41
   0 -10   6    7.25    4.79
   0 -10   6   10.46    7.08
   0 -10   7   21.27    7.80
   0 -10   7   18.98    7.26
   0 -10   8   32.31    9.84
   0 -10   8   25.39    7.82
   0 -10   9   49.91   11.67
   0 -10   9   51.51   10.77
   0 -10  10   28.75    9.93
   0 -10  11    5.08    6.19
   0  -9 -17   35.82   11.50
   0  -9 -16   90.51   16.89
   0  -9 -15   -5.74    6.11
   0  -9 -14   27.55    7.98
   0  -9 -14   36.66   10.13
   0  -9 -13   16.53    6.10
   0  -9 -13   33.62   10.14
   0  -9 -12   93.84   13.44
   0  -9 -12   90.82   14.81
   0  -9 -11   12.32    6.15
   0  -9 -11    7.75    5.01
   0  -9 -10   39.40    9.23
   0  -9  -9   -4.76    4.36
   0  -9  -8   16.81    6.17
   0  -9  -7   84.85   13.16
   0  -9  -6   28.19    7.49
   0  -9  -5  104.96   14.70
   0  -9  -4   75.86   12.34
   0  -9  -3   66.09   11.70
   0  -9  -2    4.93    4.81
   0  -9  -2    3.54    2.89
   0  -9  -1   38.53    9.17
   0  -9  -1   41.32    6.50
   0  -9   0  143.10   16.83
   0  -9   0  149.34   12.75
   0  -9   1  453.92   29.24
   0  -9   1  526.50   25.05
   0  -9   2   38.84    9.65
   0  -9   2   40.07    7.65
   0  -9   3    4.40    4.44
   0  -9   3   20.35    7.33
   0  -9   4    7.51    5.29
   0  -9   4   13.59    6.53
   0  -9   5   41.20    9.44
   0  -9   5   38.90    9.14
   0  -9   6  161.84   17.73
   0  -9   6  179.43   18.57
   0  -9   7   81.22   12.47
   0  -9   7   63.09   12.14
   0  -9   8   41.66    9.14
   0  -9   8   43.31   10.29
   0  -9   9    4.86    4.71
   0  -9   9    1.89    4.39
   0  -9  10   11.76    6.60
   0  -9  11   12.16    6.58
   0  -9  12   23.84    9.80
   0  -8 -18   12.05    8.23
   0  -8 -17   -2.17    6.14
   0  -8 -16    5.29    8.09
   0  -8 -15    4.08    5.72
   0  -8 -14   84.61   11.50
   0  -8 -14  122.13   17.75
   0  -8 -13  143.76   14.98
   0  -8 -13  112.35   16.98
   0  -8 -12   -1.25    2.85
   0  -8 -12    1.27    5.00
   0  -8 -11   17.01    6.15
   0  -8 -11   35.47    9.71
   0  -8 -10   14.35    6.08
   0  -8 -10   19.64    6.42
   0  -8  -9   78.55   11.29
   0  -8  -9   89.44   13.14
   0  -8  -8  478.42   27.81
   0  -8  -7  196.43   18.07
   0  -8  -6  175.85   16.87
   0  -8  -5    4.73    5.67
   0  -8  -4    6.20    4.76
   0  -8  -3   78.19   11.81
   0  -8  -2  260.02   20.72
   0  -8  -2  242.96   13.19
   0  -8  -1  342.85   23.99
   0  -8  -1  373.84   17.49
   0  -8   0   13.96    6.51
   0  -8   0   16.86    4.61
   0  -8   1  196.49   18.15
   0  -8   1  185.43   14.20
   0  -8   2   51.24    9.83
   0  -8   2   53.69    8.27
   0  -8   3  237.47   20.10
   0  -8   3  229.31   17.47
   0  -8   4  212.44   19.10
   0  -8   4  226.10   18.17
   0  -8   5  183.18   17.49
   0  -8   5  183.84   17.32
   0  -8   6   15.62    5.93
   0  -8   6   17.82    7.23
   0  -8   7   50.70    9.59
   0  -8   7   35.07    9.47
   0  -8   8   62.19   10.33
   0  -8   8   59.58   11.49
   0  -8   9  102.11   13.14
   0  -8   9  113.35   16.18
   0  -8  10  118.90   13.74
   0  -8  10  106.76   16.47
   0  -8  11   25.73    9.46
   0  -8  12   19.13    8.79
   0  -8  13   -1.66    4.72
   0  -7 -18    1.78    5.33
   0  -7 -17   35.67   11.38
   0  -7 -16   88.39   16.37
   0  -7 -15   92.08   16.00
   0  -7 -14    8.94    3.96
   0  -7 -14    8.72    6.17
   0  -7 -13   16.95    4.90
   0  -7 -13   16.16    7.27
   0  -7 -12    4.25    3.32
   0  -7 -12    2.15    3.22
   0  -7 -11  215.95   17.06
   0  -7 -11  215.64   20.51
   0  -7 -10  179.45   15.63
   0  -7 -10  168.11   17.37
   0  -7  -9  250.32   18.63
   0  -7  -9  244.18   20.52
   0  -7  -8  211.45   17.50
   0  -7  -8  252.36   20.12
   0  -7  -7   75.18   10.54
   0  -7  -7   57.30    9.83
   0  -7  -6   92.78   11.93
   0  -7  -5  397.60   23.79
   0  -7  -4  163.17   15.28
   0  -7  -3  452.80   25.31
   0  -7  -2   14.56    3.44
   0  -7  -2   12.81    5.30
   0  -7  -1    4.82    2.58
   0  -7  -1   15.45    6.00
   0  -7   0   74.61   11.01
   0  -7   0   93.92    8.97
   0  -7   1  341.95   22.32
   0  -7   1  335.09   17.86
   0  -7   2  320.61   21.54
   0  -7   2  375.78   19.96
   0  -7   3  278.21   20.25
   0  -7   3  289.95   18.74
   0  -7   4   71.64   10.40
   0  -7   4   79.62   10.63
   0  -7   5   39.68    8.07
   0  -7   5   31.72    7.73
   0  -7   6   41.55    8.17
   0  -7   6   41.47    8.48
   0  -7   7   56.15    9.24
   0  -7   7   33.39    8.50
   0  -7   8  100.83   12.01
   0  -7   8  106.22   14.80
   0  -7   9  273.48   19.36
   0  -7   9  291.93   24.78
   0  -7  10   15.26    4.92
   0  -7  10   21.76    8.19
   0  -7  11   -1.24    5.44
   0  -7  12   20.21    7.94
   0  -7  13   22.60    8.54
   0  -7  14   77.91   16.03
   0  -6 -19   41.29   11.64
   0  -6 -18   36.07   11.31
   0  -6 -17   15.03    7.62
   0  -6 -16   -0.83    4.53
   0  -6 -15   41.38   11.09
   0  -6 -14    2.64    4.25
   0  -6 -13   55.08    7.70
   0  -6 -13   83.21   13.55
   0  -6 -12   51.45    7.70
   0  -6 -12   60.63   11.41
   0  -6 -11  191.77   14.61
   0  -6 -11  200.85    9.04
   0  -6 -11  220.26   20.22
   0  -6 -10  100.75   10.70
   0  -6 -10   90.57    5.08
   0  -6 -10   89.69   12.43
   0  -6  -9    3.97    3.57
   0  -6  -9    3.05    0.82
   0  -6  -9    2.63    4.06
   0  -6  -8   23.97    5.99
   0  -6  -8   33.41    7.08
   0  -6  -7  506.96   24.41
   0  -6  -7  504.98   25.89
   0  -6  -6    8.98    4.89
   0  -6  -6   10.55    4.96
   0  -6  -5  995.60   34.26
   0  -6  -4  497.88   24.51
   0  -6  -3    4.47    4.42
   0  -6  -2  205.13   16.07
   0  -6  -2  200.67   10.00
   0  -6  -1  449.97   23.40
   0  -6  -1  410.15   15.64
   0  -6   0  502.43   24.75
   0  -6   0  478.28   18.30
   0  -6   1  236.96   17.24
   0  -6   1  263.23   14.73
   0  -6   2  387.43   21.50
   0  -6   2  399.21   19.33
   0  -6   3    5.68    4.76
   0  -6   3    9.30    4.56
   0  -6   4   81.09   10.08
   0  -6   4   87.18   10.57
   0  -6   5  136.23   13.05
   0  -6   5  129.74   13.37
   0  -6   6   50.26    8.04
   0  -6   6   37.52    8.12
   0  -6   7  201.56   15.46
   0  -6   7  215.30   18.79
   0  -6   8   12.87    4.57
   0  -6   8   27.50    8.53
   0  -6   9   49.54    7.69
   0  -6   9   48.07   10.56
   0  -6  10   49.79    7.50
   0  -6  10   52.50   11.73
   0  -6  11   67.53   13.40
   0  -6  12   63.17   12.96
   0  -6  13   52.26   12.67
   0  -6  14   13.92    7.48
   0  -6  15    7.81    6.66
   0  -5 -13   29.50    3.35
   0  -5 -13   22.44    7.76
   0  -5 -12  187.58   12.57
   0  -5 -12  166.19   11.09
   0  -5 -12  187.41   19.21
   0  -5 -12  183.58    8.20
   0  -5 -11    1.21    1.98
   0  -5 -11    1.58    1.31
   0  -5 -11   -4.64    5.26
   0  -5 -10   41.71    6.43
   0  -5 -10   41.08    4.56
   0  -5 -10   40.95    8.88
   0  -5  -9  400.94   19.26
   0  -5  -9  432.35   12.87
   0  -5  -9  429.91   24.99
   0  -5  -8  420.67   19.85
   0  -5  -8  447.63   10.46
   0  -5  -8  417.38   23.54
   0  -5  -7 1460.28   37.39
   0  -5  -7 1425.26   41.19
   0  -5  -6   39.44    6.83
   0  -5  -6   41.13    7.55
   0  -5  -5  305.46   17.51
   0  -5  -5  290.66   17.49
   0  -5  -4   41.52    7.26
   0  -5  -3  192.01   14.07
   0  -5  -2  573.89   23.98
   0  -5  -2  594.06   15.12
   0  -5  -1  489.91   21.91
   0  -5  -1  549.33   16.25
   0  -5   0  131.19   12.31
   0  -5   0  119.01    8.45
   0  -5   1   52.07    7.64
   0  -5   1   45.94    6.03
   0  -5   2  777.81   27.97
   0  -5   2  783.52   25.28
   0  -5   3  400.07   20.02
   0  -5   3  444.73   20.51
   0  -5   4  300.65   17.22
   0  -5   4  293.03   17.82
   0  -5   5   48.58    7.41
   0  -5   5   66.40    9.24
   0  -5   6   32.71    5.92
   0  -5   6   32.06    7.11
   0  -5   7   10.77    3.92
   0  -5   7   16.65    6.74
   0  -5   8    5.76    3.60
   0  -5   8    5.60    3.37
   0  -5   9  144.83   11.62
   0  -5   9  145.92   16.37
   0  -5  10  420.26   28.60
   0  -5  11   97.04   15.03
   0  -5  12   45.44   10.56
   0  -5  13   -0.63    5.39
   0  -5  14    8.11    7.72
   0  -5  15   39.41   11.45
   0  -5  16   18.94    8.67
   0  -4 -13   -1.26    1.23
   0  -4 -12   64.39    7.86
   0  -4 -12   65.89    5.52
   0  -4 -11  451.98   17.10
   0  -4 -11  436.14   18.66
   0  -4 -11  453.35   13.67
   0  -4 -10  311.80   14.66
   0  -4 -10  333.37   14.95
   0  -4 -10  339.73   11.36
   0  -4  -9  524.74   19.37
   0  -4  -9  549.18   17.38
   0  -4  -9  502.83   13.36
   0  -4  -8  106.32    8.90
   0  -4  -8  123.80    7.32
   0  -4  -8  117.80   12.32
   0  -4  -8  119.61    6.42
   0  -4  -7   88.91    8.36
   0  -4  -7   97.29    5.46
   0  -4  -7   96.76   10.70
   0  -4  -6   38.76    5.91
   0  -4  -6   37.95    2.66
   0  -4  -6   39.61    7.01
   0  -4  -5   17.41    4.40
   0  -4  -5   18.44    5.01
   0  -4  -4  631.49   22.07
   0  -4  -4  643.88   22.96
   0  -4  -3   85.58    8.56
   0  -4  -2   91.44    8.95
   0  -4  -1    3.38    1.84
   0  -4  -1    4.46    4.52
   0  -4   0  461.92   19.13
   0  -4   0  483.80   15.12
   0  -4   1   74.08    8.22
   0  -4   1   80.45    7.05
   0  -4   2  822.55   25.54
   0  -4   2  810.97   23.70
   0  -4   3 1863.61   38.14
   0  -4   3 1914.10   39.07
   0  -4   4    2.46    2.99
   0  -4   4   -1.02    3.04
   0  -4   5  118.69    9.92
   0  -4   5  118.19   11.62
   0  -4   6   72.89    7.79
   0  -4   6   82.11   10.47
   0  -4   7   67.39    7.52
   0  -4   7   54.17    8.78
   0  -4   8  313.12   15.04
   0  -4   8  272.04   20.03
   0  -4   9   86.89    7.74
   0  -4   9  100.87   13.06
   0  -4  10   20.70    7.15
   0  -4  11    5.27    5.39
   0  -4  12    3.67    4.37
   0  -4  13  115.94   16.60
   0  -4  14   59.88   12.85
   0  -4  15   27.86   10.12
   0  -4  16   35.02   11.38
   0  -3 -14   30.20    4.55
   0  -3 -13   35.21    4.67
   0  -3 -12  205.32   10.62
   0  -3 -11  613.31   24.43
   0  -3 -11  663.07   17.83
   0  -3 -10   13.47    3.41
   0  -3 -10   19.38    3.03
   0  -3  -9   47.34    4.99
   0  -3  -9   49.36    5.99
   0  -3  -9   43.03    4.10
   0  -3  -8  185.29    9.72
   0  -3  -8  195.25   10.71
   0  -3  -8  192.45    8.00
   0  -3  -7  272.32   12.22
   0  -3  -7  256.49   11.03
   0  -3  -7  278.28    9.04
   0  -3  -6  448.31   15.72
   0  -3  -6  429.33   12.04
   0  -3  -6  439.08   10.89
   0  -3  -5   86.84    7.41
   0  -3  -5   88.88    4.41
   0  -3  -5   97.27    9.15
   0  -3  -5   97.82    5.09
   0  -3  -4   97.88    7.77
   0  -3  -4   99.88    8.52
   0  -3  -3   75.74    7.19
   0  -3  -3   77.00    7.13
   0  -3  -2  349.47   14.38
   0  -3  -1  913.70   23.07
   0  -3  -1  955.87   15.49
   0  -3   0  984.20   24.01
   0  -3   0  945.11   18.43
   0  -3   1  573.58   18.26
   0  -3   1  596.70   16.54
   0  -3   2   35.70    5.25
   0  -3   2   40.37    5.27
   0  -3   3   47.24    5.80
   0  -3   3   48.20    6.20
   0  -3   4   10.84    2.87
   0  -3   4    7.51    3.71
   0  -3   5  556.15   17.91
   0  -3   5  584.98   23.29
   0  -3   6  769.63   20.81
   0  -3   6  817.66   29.30
   0  -3   7  110.67    7.74
   0  -3   7  105.68   11.47
   0  -3   8  199.39   10.12
   0  -3   8  216.20   17.01
   0  -3   9   11.65    4.62
   0  -3  10  144.65   15.47
   0  -3  11  466.39   28.75
   0  -3  12   88.77   13.53
   0  -3  13   81.93   13.68
   0  -3  14    2.76    4.68
   0  -3  15    2.28    5.58
   0  -3  16   17.04    8.96
   0  -3  17   29.55   10.32
   0  -2 -14   31.72    5.05
   0  -2 -13  219.03   12.79
   0  -2 -10  126.67   11.17
   0  -2  -9 1112.13   22.74
   0  -2  -8  503.94   14.13
   0  -2  -7  257.38    9.23
   0  -2  -7  278.18   16.06
   0  -2  -7  260.67    9.25
   0  -2  -6   10.89    2.34
   0  -2  -6   12.56    1.98
   0  -2  -5   12.26    2.78
   0  -2  -5   13.07    1.86
   0  -2  -4   65.80    5.45
   0  -2  -4   58.94    3.81
   0  -2  -4   59.37    3.45
   0  -2  -3 1432.40   23.20
   0  -2  -3 1417.37   26.05
   0  -2  -3 1428.74   15.99
   0  -2  -2   11.52    2.88
   0  -2  -2    9.35    2.66
   0  -2  -1 2426.55   30.29
   0  -2  -1 2419.11   18.48
   0  -2   0  364.54   11.93
   0  -2   0  362.00    9.35
   0  -2   1   44.30    4.56
   0  -2   1   44.49    4.37
   0  -2   2  332.93   11.55
   0  -2   2  330.82   12.36
   0  -2   3  278.24   10.50
   0  -2   3  259.53   12.20
   0  -2   4  632.84   15.60
   0  -2   4  631.45   20.95
   0  -2   5  315.68   10.80
   0  -2   5  308.43   15.95
   0  -2   6  435.91   12.47
   0  -2   6  457.66   20.78
   0  -2   7    3.16    1.59
   0  -2   7    5.41    3.90
   0  -2   8   27.10    6.18
   0  -2   9  312.99   20.48
   0  -2  10  238.07   18.91
   0  -2  11  137.42   15.23
   0  -2  12  312.68   23.76
   0  -2  13   65.81   11.80
   0  -2  14   23.87    8.20
   0  -2  15   42.41   10.92
   0  -2  16   74.75   13.98
   0  -2  17   54.20   12.98
   0  -2  18   13.43    7.91
   0  -1  -8 1076.40   33.04
   0  -1  -7   49.52    6.92
   0  -1  -6    7.38    3.11
   0  -1  -5  307.51    6.93
   0  -1  -5  307.44   13.92
   0  -1  -4   32.11    2.49
   0  -1  -4   40.80    4.82
   0  -1  -3  269.04    7.06
   0  -1  -3  264.74   10.13
   0  -1  -3  267.21    6.20
   0  -1  -2 1144.49   14.73
   0  -1  -1   60.68    3.54
   0  -1  -1  204.26    6.30
   0  -1   0   53.26    3.33
   0  -1   1  972.91   13.62
   0  -1   1  956.31   14.62
   0  -1   2  725.93   11.81
   0  -1   2  725.91   15.50
   0  -1   3  647.97   11.21
   0  -1   3  633.92   16.84
   0  -1   4 1332.26   15.52
   0  -1   4 1310.19   27.24
   0  -1   5    0.68    0.91
   0  -1   5    2.48    3.93
   0  -1   6    6.72    3.61
   0  -1   7 1581.58   38.36
   0  -1   8  879.08   30.64
   0  -1   9  474.84   23.95
   0  -1  10   47.57    8.51
   0  -1  11   -0.03    3.18
   0  -1  12   58.95   10.71
   0  -1  13   78.70   12.52
   0  -1  14  340.74   26.11
   0  -1  15   10.01    6.45
   0  -1  16   18.16    8.17
   0  -1  17   12.53    8.21
   0  -1  18   25.69   10.16
   0   0  -8   61.28    8.18
   0   0  -7  168.79   12.41
   0   0  -7  169.89   11.50
   0   0  -6  380.94   17.15
   0   0  -6  368.01   15.60
   0   0  -5  640.20   20.32
   0   0  -5  640.27   18.57
   0   0  -4  173.36    9.56
   0   0  -4  151.24    8.29
   0   0  -4  166.96    6.52
   0   0  -4  169.43    7.21
   0   0  -3   58.58    4.91
   0   0  -3   59.99    4.49
   0   0  -3   59.28    3.46
   0   0  -3   60.27    3.82
   0   0  -2  168.08    6.59
   0   0  -2  174.24    6.16
   0   0   2  164.47    6.58
   0   0   2  174.03    6.25
   0   0   3   58.51    5.01
   0   0   3   57.18    4.68
   0   0   3   60.09    3.50
   0   0   3   62.77    3.84
   0   0   4  162.35    9.38
   0   0   4  179.36    9.09
   0   0   4  168.99    6.54
   0   0   5  632.74   20.56
   0   0   5  632.50   18.99
   0   0   5  633.22   14.05
   0   0   6  383.00   17.58
   0   0   6  370.24   16.07
   0   0   6  409.44   12.38
   0   0   7  164.84   12.81
   0   0   7  174.16   12.05
   0   0   7  169.99    8.78
   0   0   8   62.43    8.15
   0   0   8   65.40    8.88
   0   0   8   65.20    5.87
   0   0   9   54.28    8.15
   0   0   9   66.44    9.18
   0   0  10  105.64   11.78
   0   0  10   72.72   10.49
   0   0  11  273.75   19.50
   0   0  12   73.97   10.98
   0   0  13   45.91    9.47
   0   0  14   12.54    7.00
   0   0  15   27.57    8.04
   0   0  16   54.53   11.99
   0   0  17  111.02   17.01
   0   0  18   46.00   11.25
   0   0  19   10.64    6.73
   0   1  -8  843.10   30.11
   0   1  -8  856.78   22.80
   0   1  -7 1605.59   38.53
   0   1  -7 1643.41   37.78
   0   1  -7 1533.36   28.90
   0   1  -6    8.62    3.51
   0   1  -6    3.72    2.50
   0   1  -6    2.89    2.43
   0   1  -5    1.57    2.01
   0   1  -5   -0.23    2.16
   0   1  -5    1.88    0.93
   0   1  -5    2.08    2.02
   0   1  -5    1.64    1.37
   0   1  -4 1377.58   27.22
   0   1  -4 1361.49   27.07
   0   1  -4 1356.76   15.84
   0   1  -4 1352.82   22.25
   0   1  -4 1369.55   15.28
   0   1  -3  674.56   17.10
   0   1  -3  626.98   13.94
   0   1  -3  651.26   11.17
   0   1  -2  709.86   11.80
   0   1  -2  726.86   15.42
   0   1  -1  943.36   13.46
   0   1  -1  972.21   14.57
   0   1   1  190.28    6.07
   0   1   1   73.40    3.80
   0   1   2 1104.67   14.47
   0   1   2 1121.60   17.76
   0   1   2 1122.31   17.88
   0   1   3  277.13    7.19
   0   1   3  285.33   10.62
   0   1   3  282.49    8.24
   0   1   3  279.92   10.02
   0   1   4   34.16    2.60
   0   1   4   31.60    4.53
   0   1   4   31.19    3.70
   0   1   4   37.07    4.38
   0   1   5  315.53    7.17
   0   1   5  316.65   14.61
   0   1   5  314.06   12.14
   0   1   5  299.26   12.36
   0   1   6    5.44    3.01
   0   1   6    6.88    3.59
   0   1   6    6.51    1.85
   0   1   6    9.79    3.25
   0   1   7   31.35    5.06
   0   1   7   29.24    5.64
   0   1   7   24.92    3.27
   0   1   7   34.93    5.03
   0   1   8 1063.65   34.35
   0   1   8 1000.15   28.99
   0   1   8 1011.99   20.84
   0   1   9  178.20   15.11
   0   1   9  152.62   12.45
   0   1   9  171.77    9.19
   0   1  10  340.03   21.83
   0   1  10  335.26   19.40
   0   1  10  321.96   13.27
   0   1  11   93.07   11.23
   0   1  11   80.37   11.36
   0   1  11   85.91    7.21
   0   1  12   46.74    9.10
   0   1  12   62.41   10.86
   0   1  13    0.63    3.41
   0   1  13   -1.30    3.67
   0   1  14   17.60    6.26
   0   1  15   41.91    9.23
   0   1  16   47.60   10.65
   0   1  17  111.13   16.11
   0   1  18    7.40    4.79
   0   1  19    3.07    6.58
   0   1  20   14.19    7.83
   0   2 -11  119.42   10.63
   0   2 -10  222.58   13.98
   0   2  -9  265.02   14.67
   0   2  -8   18.25    4.74
   0   2  -8   24.42    4.60
   0   2  -8   21.31    2.37
   0   2  -7    4.99    3.72
   0   2  -7    0.72    1.11
   0   2  -7    3.53    2.63
   0   2  -6  488.74   20.41
   0   2  -6  452.91   19.89
   0   2  -6  427.93   12.79
   0   2  -6  461.73   17.13
   0   2  -6  456.34    8.86
   0   2  -5  325.14   15.25
   0   2  -5  322.39   15.82
   0   2  -5  299.20   13.10
   0   2  -5  310.68   10.91
   0   2  -4  609.90   15.31
   0   2  -4  648.84   20.51
   0   2  -3  274.19   10.38
   0   2  -3  273.32   12.42
   0   2  -2  328.29   11.31
   0   2  -2  340.31   12.33
   0   2  -1   48.04    4.55
   0   2  -1   43.53    4.13
   0   2   0  374.17   12.01
   0   2   0  373.96    9.51
   0   2   1 2391.97   30.22
   0   2   1 2311.64   18.90
   0   2   2    8.35    2.30
   0   2   2    6.25    2.02
   0   2   3 1435.60   23.28
   0   2   3 1353.50   16.15
   0   2   4   53.49    4.66
   0   2   4   64.41    6.31
   0   2   4   55.39    3.26
   0   2   4   62.16    6.49
   0   2   5   13.50    2.51
   0   2   5   18.35    4.56
   0   2   5   10.89    2.58
   0   2   5    9.21    3.27
   0   2   6    9.49    2.17
   0   2   6    9.93    3.53
   0   2   6    8.56    2.86
   0   2   6   13.78    3.98
   0   2   7  268.11    9.63
   0   2   7  266.03   16.06
   0   2   7  259.21   12.63
   0   2   7  262.21   14.70
   0   2   8  477.65   11.90
   0   2   8  464.17   22.97
   0   2   8  489.20   18.99
   0   2   8  486.48   20.76
   0   2   9 1111.13   37.41
   0   2   9 1137.62   31.32
   0   2   9 1146.10   17.02
   0   2   9 1119.72   22.50
   0   2   9 1098.97   32.43
   0   2  10  128.83   13.77
   0   2  10  129.35   11.79
   0   2  10  113.32    7.51
   0   2  10  107.02   10.67
   0   2  11   38.01    7.24
   0   2  11   50.41    9.56
   0   2  11   48.65    5.54
   0   2  12   56.26    9.16
   0   2  12   51.03   10.18
   0   2  12   42.66    5.20
   0   2  13  185.13   16.53
   0   2  13  202.94   19.91
   0   2  13  191.28   11.19
   0   2  14   25.33    7.33
   0   2  14   21.79    7.30
   0   2  15   63.93   11.02
   0   2  15   71.99   13.16
   0   2  16   44.62   11.29
   0   2  16   47.58   10.41
   0   2  17   24.39    8.16
   0   2  18   54.95   11.21
   0   2  19   30.90    9.74
   0   2  20   39.07   10.77
   0   3 -12   95.75   10.84
   0   3 -11  451.90   22.26
   0   3 -10  125.41   11.34
   0   3  -9    2.76    2.72
   0   3  -9    6.43    1.78
   0   3  -8  193.50   13.51
   0   3  -8  193.10    9.54
   0   3  -7  114.05   11.25
   0   3  -7  101.83    9.55
   0   3  -7  110.08    7.94
   0   3  -6  737.01   24.21
   0   3  -6  769.45   20.99
   0   3  -5  575.54   18.24
   0   3  -5  545.02   22.12
   0   3  -4    5.80    2.60
   0   3  -4   11.62    3.92
   0   3  -3   45.89    5.62
   0   3  -3   41.22    5.56
   0   3  -2   35.78    4.86
   0   3  -2   40.11    5.10
   0   3  -1  564.16   18.09
   0   3  -1  564.32   16.11
   0   3   0  946.20   23.51
   0   3   0  970.57   18.72
   0   3   1  912.82   22.89
   0   3   1  928.09   15.90
   0   3   2  333.50   13.89
   0   3   2  338.25    8.33
   0   3   2  310.66   13.04
   0   3   3   76.00    6.78
   0   3   3   68.58    6.64
   0   3   3   82.68    5.30
   0   3   4   98.89    7.69
   0   3   4  100.22    8.94
   0   3   4   86.88    5.26
   0   3   5   95.38    7.54
   0   3   5  103.29    9.21
   0   3   5   96.90    9.08
   0   3   5   96.34    4.98
   0   3   6  421.62   15.42
   0   3   6  449.25   20.16
   0   3   6  442.99   19.55
   0   3   7  263.29   12.14
   0   3   7  269.67   16.89
   0   3   7  264.55   11.88
   0   3   7  279.06   16.34
   0   3   8  178.00    9.91
   0   3   8  219.04   16.31
   0   3   8  178.24   11.01
   0   3   8  180.23   14.05
   0   3   9   43.89    4.91
   0   3   9   42.96    4.66
   0   3   9   50.03    6.61
   0   3   9   45.22    8.27
   0   3   9   45.89    7.63
   0   3  10   13.96    4.45
   0   3  10   12.64    5.64
   0   3  10   20.30    3.32
   0   3  11  635.54   32.38
   0   3  11  648.77   26.14
   0   3  11  631.72   18.81
   0   3  11  642.39   16.12
   0   3  12  188.96   18.96
   0   3  12  210.72   15.96
   0   3  12  219.38   11.46
   0   3  13   29.58    6.41
   0   3  13   40.65    9.73
   0   3  13   27.42    4.33
   0   3  14   21.29    6.56
   0   3  14   43.20   10.50
   0   3  15    5.42    4.87
   0   3  15   -3.26    4.70
   0   3  16   10.54    5.89
   0   3  16   20.28    7.42
   0   3  17   61.18   13.37
   0   3  17   72.91   12.55
   0   3  18   46.79   12.52
   0   3  18   63.29   12.19
   0   3  19   31.86    9.72
   0   3  20    7.52    6.21
   0   3  21   -4.44    5.37
   0   4 -14   61.41    9.84
   0   4 -13   87.01   11.15
   0   4 -12    6.15    3.98
   0   4 -11    5.96    4.00
   0   4 -10   10.31    2.71
   0   4 -10    6.44    3.57
   0   4  -9  100.10    7.97
   0   4  -9   88.24   10.48
   0   4  -8  304.39   15.26
   0   4  -8  326.46   14.64
   0   4  -8  283.98   17.59
   0   4  -7   51.58    6.54
   0   4  -7   53.67    7.86
   0   4  -6   79.71    9.12
   0   4  -6   82.65    8.12
   0   4  -5  115.23    9.60
   0   4  -4    0.28    1.97
   0   4  -4    7.40    3.48
   0   4  -3 1909.71   38.77
   0   4  -3 1917.34   38.98
   0   4  -2  813.74   25.17
   0   4  -2  804.20   23.46
   0   4  -1   79.85    8.12
   0   4  -1   87.95    7.29
   0   4   0  452.90   18.81
   0   4   0  466.92   15.06
   0   4   1    6.15    3.47
   0   4   1    4.75    2.39
   0   4   2   94.57    8.73
   0   4   2   86.98    5.31
   0   4   2   85.65    7.96
   0   4   3   99.62    9.00
   0   4   3   88.29    4.89
   0   4   3   94.65    8.53
   0   4   4  647.84   22.50
   0   4   4  657.91   22.92
   0   4   4  657.49   16.80
   0   4   5   20.19    4.48
   0   4   5   14.83    4.34
   0   4   5   19.98    3.17
   0   4   6   42.78    6.15
   0   4   6   42.50    7.21
   0   4   6   36.38    6.36
   0   4   6   38.17    3.82
   0   4   7   90.42    8.50
   0   4   7   94.92   10.54
   0   4   7   99.72    5.67
   0   4   7   96.16   10.39
   0   4   8  120.20   12.47
   0   4   8  111.09    8.23
   0   4   8  112.62    9.46
   0   4   9  504.04   26.59
   0   4   9  518.70   19.10
   0   4   9  528.74   19.91
   0   4  10  344.47   23.21
   0   4  10  334.59   16.71
   0   4  10  323.90   15.38
   0   4  11  444.97   27.78
   0   4  11  433.15   20.38
   0   4  11  443.55   17.54
   0   4  11  445.98   16.88
   0   4  12   70.84    8.98
   0   4  12   57.63   10.99
   0   4  12   65.41    6.50
   0   4  13    6.23    4.12
   0   4  13   -1.00    3.56
   0   4  13   -0.05    1.49
   0   4  14  155.53   19.24
   0   4  14  146.54   14.36
   0   4  15   52.79    9.58
   0   4  15   55.70   12.00
   0   4  16  167.01   17.14
   0   4  16  176.21   21.73
   0   4  17   41.97   11.91
   0   4  17   45.22    9.54
   0   4  18    0.25    4.61
   0   4  18   13.08    6.05
   0   4  19   -5.30    5.51
   0   4  19   15.81   10.44
   0   4  20   16.15    7.23
   0   4  20   20.51    9.19
   0   5 -13   -1.65    3.39
   0   5 -12   29.84    6.98
   0   5 -11   58.53    9.75
   0   5 -10  386.12   23.33
   0   5  -9  137.71   10.76
   0   5  -9  173.48   15.67
   0   5  -8    4.59    3.09
   0   5  -8    2.02    3.57
   0   5  -7   13.77    4.29
   0   5  -7   15.29    4.49
   0   5  -6   29.05    5.65
   0   5  -6   26.98    2.80
   0   5  -5   64.54    8.15
   0   5  -4  311.32   17.72
   0   5  -3  432.00   20.73
   0   5  -3  447.35   20.20
   0   5  -2  845.36   28.88
   0   5  -2  819.43   25.67
   0   5  -1   56.72    7.89
   0   5  -1   50.27    6.36
   0   5   0  131.22   11.57
   0   5   0  116.62    8.51
   0   5   1  474.04   21.71
   0   5   1  529.02   16.62
   0   5   2  593.80   24.13
   0   5   2  581.92   16.07
   0   5   3  197.72   13.95
   0   5   3  207.30    8.77
   0   5   3  210.00   13.83
   0   5   4   52.95    7.59
   0   5   4   49.32    4.08
   0   5   4   60.87    7.73
   0   5   5  317.66   17.71
   0   5   5  317.71   13.27
   0   5   5  301.31   17.55
   0   5   5  315.86   18.84
   0   5   6   41.89    6.65
   0   5   6   51.21    5.38
   0   5   7 1471.20   37.87
   0   5   7 1546.35   42.99
   0   5   7 1396.34   25.02
   0   5   8  430.00   20.58
   0   5   8  448.32   24.55
   0   5   8  415.06   12.88
   0   5   9  426.51   25.00
   0   5   9  439.11   16.73
   0   5   9  385.30   19.32
   0   5  10   50.72    9.61
   0   5  10   36.70    5.59
   0   5  10   53.67    7.35
   0   5  11    5.14    5.57
   0   5  11    4.85    2.91
   0   5  11    2.41    2.11
   0   5  12  168.44   18.38
   0   5  12  161.18   12.95
   0   5  12  163.71   12.38
   0   5  12  153.66   11.44
   0   5  13   33.71    6.74
   0   5  13   30.05    9.14
   0   5  13   22.24    4.42
   0   5  14   51.70    8.56
   0   5  14   50.31   11.41
   0   5  15  142.14   14.47
   0   5  15  128.49   18.19
   0   5  16    7.96    5.51
   0   5  16   15.90    7.61
   0   5  17   -4.20    6.65
   0   5  17    1.60    3.50
   0   5  18   96.15   17.94
   0   5  18   55.23   10.79
   0   5  19   72.77   16.90
   0   5  19   61.18   12.01
   0   6 -13   42.11    9.61
   0   6 -12   47.74    9.20
   0   6 -11   60.83   10.98
   0   6 -10   54.89    9.75
   0   6  -9   45.89    8.75
   0   6  -8    8.77    4.51
   0   6  -7  234.07   18.06
   0   6  -7  208.47    6.78
   0   6  -6   47.15    4.42
   0   6  -5  135.27    8.44
   0   6  -2  387.63   19.16
   0   6  -1  242.90   14.43
   0   6   0  493.90   19.11
   0   6   1  393.02   16.06
   0   6   2  199.43   10.79
   0   6   3    0.74    1.76
   0   6   4  496.00   14.62
   0   6   5 1024.45   19.97
   0   6   5  981.73   26.12
   0   6   6   14.58    3.18
   0   6   7  487.99   17.61
   0   6   8   29.50    7.10
   0   6   8   26.05    4.03
   0   6   9    2.91    3.41
   0   6   9    0.71    1.37
   0   6  10   95.77   13.18
   0   6  10   92.04    8.10
   0   6  11  230.80   20.91
   0   6  11  187.47   12.36
   0   6  12   62.50    7.96
   0   6  12   67.16   11.88
   0   6  13   68.64    8.96
   0   6  13   62.25   12.51
   0   6  14    0.78    2.40
   0   6  14    5.07    5.46
   0   6  15   41.32    7.75
   0   6  15   47.76   12.08
   0   6  16    4.81    3.80
   0   6  16    4.85    6.60
   0   6  17    7.58    7.24
   0   6  17   24.67    6.96
   0   6  18   26.30    9.48
   0   6  19   43.39   12.91
   0   7 -13   29.78    8.70
   0   7 -12   20.42    7.17
   0   7 -11    3.00    5.04
   0   7 -10   30.83    8.55
   0   7  -9  242.67   20.68
   0   7  -8  115.99   14.24
   0   7  -5   24.84    4.18
   0   7  -4   71.41    7.60
   0   7   0   88.30    8.93
   0   7   1    5.04    2.85
   0   7   2   12.16    3.36
   0   7   3  402.59   15.93
   0   7   4  115.78    8.18
   0   7   5  391.74   13.91
   0   7   5  410.80   18.64
   0   7   6   79.80    6.13
   0   7   6   81.57    8.16
   0   7   7   64.58    7.10
   0   7   8  207.99   12.32
   0   7   9  237.55   20.13
   0   7   9  243.12   12.32
   0   7  10  154.47   16.71
   0   7  10  155.04   10.06
   0   7  10  153.06    9.13
   0   7  11  200.80   20.07
   0   7  11  228.29   13.17
   0   7  12    4.52    3.93
   0   7  12   10.92    3.44
   0   7  13   20.26    4.89
   0   7  13   15.03    7.85
   0   7  14    7.74    4.00
   0   7  14   18.41    7.52
   0   7  15   75.69   10.18
   0   7  15  118.07   19.10
   0   7  16   64.28    9.70
   0   7  16   84.12   16.36
   0   7  17   20.84    9.55
   0   7  18    2.83    4.13
   0   7  19   -5.38    7.61
   0   8 -13    1.02    5.02
   0   8 -12   22.07    7.52
   0   8 -11   37.49    9.06
   0   8 -10  109.66   15.46
   0   8  -9  119.04   15.57
   0   8  -8   57.07   10.82
   0   8  -4  210.10   13.90
   0   8  -3  255.01   16.17
   0   8  -2   59.42    8.48
   0   8   1  339.84   17.66
   0   8   2  274.44   15.07
   0   8   3   75.73    7.64
   0   8   4    6.13    2.76
   0   8   5    4.80    2.21
   0   8   5    4.23    1.28
   0   8   5    4.38    1.18
   0   8   6  175.51    9.99
   0   8   6  187.11   13.43
   0   8   7  174.83    9.73
   0   8   7  169.94   12.82
   0   8   8  503.44   16.22
   0   8   8  476.81   20.55
   0   8   9  101.60   13.83
   0   8   9   89.82    8.67
   0   8  10    7.76    4.45
   0   8  10   11.13    3.07
   0   8  11   28.58    8.54
   0   8  11   21.98    4.12
   0   8  11   23.53    3.98
   0   8  12   -1.60    3.94
   0   8  12    2.20    2.25
   0   8  13  137.70   18.49
   0   8  13  143.19   11.46
   0   8  14  106.00   17.22
   0   8  14  105.20   10.62
   0   8  15   -1.85    5.17
   0   8  16   -0.37    4.76
   0   8  17    6.07    8.26
   0   8  18   14.14    8.73
   0   9 -13   12.16    6.78
   0   9 -12   30.83    9.86
   0   9 -11   10.12    6.57
   0   9 -10    6.75    5.18
   0   9  -9    1.30    3.85
   0   9  -8   49.46   10.59
   0   9   3   46.53    6.50
   0   9   4  102.07    9.05
   0   9   4   87.77    7.14
   0   9   5  114.68    9.20
   0   9   5  111.16    6.17
   0   9   5  103.67    6.08
   0   9   6   26.29    4.47
   0   9   7   94.52    7.79
   0   9   8   19.10    3.64
   0   9   9    0.49    1.39
   0   9   9    2.21    2.55
   0   9  10   41.93    9.76
   0   9  10   48.47    6.90
   0   9  11   16.82    7.51
   0   9  11   13.95    3.55
   0   9  12   87.78   14.74
   0   9  12  102.90    8.84
   0   9  13   33.47    9.38
   0   9  14   35.85   10.75
   0   9  15    5.82    5.39
   0   9  16  100.52   18.52
   0   9  17   29.50   11.60
   0  10 -12    5.44    6.16
   0  10 -11   -4.42    5.28
   0  10 -10   19.54    8.21
   0  10  -9   76.53   13.89
   0  10  -8   51.22   11.52
   0  10  -7   24.42    9.33
   0  10   3   10.57    3.39
   0  10   4   39.61    6.35
   0  10   4   36.65    5.10
   0  10   5  179.65   12.23
   0  10   5  174.04    8.98
   0  10   6   38.96    5.84
   0  10   7    1.54    1.41
   0  10  10   43.63   10.16
   0  10  11   89.72   14.77
   0  10  12    7.96    6.48
   0  10  13    2.38    4.90
   0  10  14   31.71    9.91
   0  10  15   38.32   11.15
   0  10  16   89.21   17.64
   0  10  17   28.20   11.46
   0  11 -11    6.67    7.32
   0  11 -10   17.88    8.88
   0  11  -9    4.09    5.69
   0  11  -8    5.97    5.97
   0  11  -7   11.65    7.98
   0  11  10   -0.65    2.99
   0  11  11    1.79    3.35
   0  11  12   29.76    9.34
   0  11  13   43.97   11.62
   0  11  14   39.47   11.47
   0  11  15   14.05    8.90
   0  11  16   -2.62    4.61
   0  12  -8    1.71    5.31
   0  12  -7   30.12   10.11
   0  12  11   57.82   13.36
   0  12  12   34.49   10.44
   0  12  13    6.04    5.26
   0  12  14   -5.43    7.44
   0  12  15   20.69   10.14
   0  13  11   13.23    6.55
   0  13  12   16.20    8.10
   0  13  13    5.99    6.94
   0  14  11    5.30    4.84
   1 -14 -12   -0.35    5.21
   1 -14 -11   25.32    9.57
   1 -14 -10   11.13    7.70
   1 -14  -9    5.89    7.51
   1 -14  -8    5.67    6.76
   1 -14  -7   26.26   11.60
   1 -14  -6   46.78   13.21
   1 -14  -5   37.63   13.01
   1 -14  -4    7.44    7.57
   1 -14  -3   20.79   11.19
   1 -14  -2   17.21    8.60
   1 -14  -1   10.79    8.68
   1 -14   0   29.83   11.21
   1 -14   1   14.34    9.34
   1 -14   2    8.30    8.50
   1 -13 -14   33.26   10.35
   1 -13 -13   27.37   10.31
   1 -13 -12   -2.51    6.54
   1 -13 -11    4.91    4.98
   1 -13 -10    1.85    5.16
   1 -13  -9   14.20    8.86
   1 -13  -8   11.90    6.43
   1 -13  -7   63.16   14.90
   1 -13  -6   -1.58    4.93
   1 -13  -5    1.92    6.94
   1 -13  -4   23.71    9.84
   1 -13  -3   41.02   12.23
   1 -13  -2   35.59   12.08
   1 -13  -1    3.85    5.46
   1 -13   0   24.98    9.45
   1 -13   1    0.60    3.09
   1 -13   1    4.86    6.96
   1 -13   2    2.70    3.39
   1 -13   2    0.71    5.03
   1 -13   3   41.63    9.83
   1 -13   3   59.07   15.05
   1 -13   4   18.64    8.90
   1 -13   4   21.26    7.80
   1 -13   5   17.02    8.28
   1 -13   5   12.77    7.25
   1 -13   6    2.31    4.93
   1 -13   6    0.99    3.90
   1 -13   7   11.23    6.51
   1 -12 -14   12.02    6.78
   1 -12 -13    0.96    4.44
   1 -12 -12   -0.23    4.54
   1 -12 -11   90.35   16.44
   1 -12 -10   10.06    5.95
   1 -12  -9   47.97   12.25
   1 -12  -8   12.73    6.75
   1 -12  -7   13.65    8.65
   1 -12  -6    6.50    7.60
   1 -12  -5   70.48   14.49
   1 -12  -4   58.30   13.16
   1 -12  -3   57.91   12.89
   1 -12  -2    8.18    5.58
   1 -12  -1    0.53    6.02
   1 -12   0   20.03    8.78
   1 -12   1   15.30    5.98
   1 -12   1   13.34    9.34
   1 -12   2   43.41    9.30
   1 -12   2   29.49   10.07
   1 -12   3   27.36    7.93
   1 -12   3   45.87   11.82
   1 -12   4   25.79    8.12
   1 -12   4   19.56    9.25
   1 -12   5   -5.95    5.22
   1 -12   5   -1.80    4.77
   1 -12   6    2.83    4.21
   1 -12   6    5.56    5.05
   1 -12   7   23.15    8.64
   1 -12   7   24.61    9.25
   1 -12   8    1.93    4.09
   1 -11 -14   -5.27    4.25
   1 -11 -13    7.12    5.56
   1 -11 -12   88.79   15.65
   1 -11 -11   47.34   11.45
   1 -11 -10   14.65    7.54
   1 -11  -9   -0.04    3.78
   1 -11  -8   16.24    7.33
   1 -11  -7  104.75   16.70
   1 -11  -6  104.83   16.64
   1 -11  -5   57.29   12.47
   1 -11  -4   50.77   11.70
   1 -11  -3   35.86   10.66
   1 -11  -2   25.78   10.53
   1 -11  -1   88.42   15.12
   1 -11   0   28.29    6.63
   1 -11   0   40.41   11.36
   1 -11   1   77.18   14.27
   1 -11   1   85.74   12.00
   1 -11   2   24.29    9.30
   1 -11   2   12.34    4.98
   1 -11   3   20.40    9.33
   1 -11   3   10.72    5.41
   1 -11   4   11.39    6.52
   1 -11   4   36.22   10.80
   1 -11   5    8.92    4.27
   1 -11   5    5.89    6.14
   1 -11   6   49.69   11.29
   1 -11   6   54.08   12.13
   1 -11   7    4.15    4.67
   1 -11   7    8.22    5.38
   1 -11   8   12.35    7.46
   1 -11   8    1.71    4.30
   1 -11   9    1.18    4.44
   1 -10 -16   11.28    7.61
   1 -10 -15   48.62   13.34
   1 -10 -14   29.94    8.85
   1 -10 -14   33.44   11.88
   1 -10 -13   72.12   12.87
   1 -10 -13  103.54   17.20
   1 -10 -12    2.05    4.62
   1 -10 -11   -4.55    5.50
   1 -10 -10   42.72   10.62
   1 -10  -9   30.46    9.60
   1 -10  -8  130.82   17.61
   1 -10  -7   10.13    5.84
   1 -10  -6   97.95   15.57
   1 -10  -5    6.32    6.46
   1 -10  -4   15.53    8.86
   1 -10  -3    6.50    6.45
   1 -10  -2  330.26   27.68
   1 -10  -1    4.56    4.99
   1 -10   0   25.72    8.54
   1 -10   0    9.55    4.46
   1 -10   1    5.98    5.88
   1 -10   1    9.22    4.95
   1 -10   2   16.02    6.48
   1 -10   2   14.86    7.33
   1 -10   3   11.87    7.11
   1 -10   3   24.34    7.28
   1 -10   4   95.82   15.05
   1 -10   4   85.26   12.75
   1 -10   5   57.91   11.03
   1 -10   5   51.83   11.31
   1 -10   6   11.91    5.79
   1 -10   6    5.94    4.84
   1 -10   7    1.31    4.06
   1 -10   7   11.32    5.99
   1 -10   8    7.94    5.60
   1 -10   8   17.60    6.73
   1 -10   9    5.72    6.14
   1 -10   9   14.48    6.49
   1 -10  10   27.64    9.79
   1  -9 -17   10.03    7.25
   1  -9 -16   93.83   17.53
   1  -9 -15    8.59    6.63
   1  -9 -14    2.95    3.88
   1  -9 -14   21.15    8.80
   1  -9 -13    7.93    4.17
   1  -9 -13    3.54    5.03
   1  -9 -12    8.67    5.67
   1  -9 -12   10.74    5.49
   1  -9 -11   40.63    9.56
   1  -9 -11   46.39   10.57
   1  -9 -10   26.13    7.54
   1  -9  -9  115.15   15.99
   1  -9  -8    2.06    3.85
   1  -9  -7   24.78    7.68
   1  -9  -6   68.67   12.71
   1  -9  -5   51.38   10.44
   1  -9  -4   23.24    8.15
   1  -9  -3  132.87   16.50
   1  -9  -2   62.22   11.64
   1  -9  -1   90.76   14.39
   1  -9  -1   76.42    9.67
   1  -9   0  186.78   19.42
   1  -9   0  184.68   14.79
   1  -9   1   44.08    8.08
   1  -9   1   62.65   11.54
   1  -9   2  213.36   21.00
   1  -9   2  248.49   18.95
   1  -9   3   54.79    9.46
   1  -9   3   42.82   10.03
   1  -9   4   77.88   11.91
   1  -9   4   90.15   14.15
   1  -9   5    9.63    6.56
   1  -9   5   -1.68    3.57
   1  -9   6   60.06   11.38
   1  -9   6   72.70   12.83
   1  -9   7   55.17   11.80
   1  -9   7   41.90    9.42
   1  -9   8   82.19   14.55
   1  -9   8   40.02    9.29
   1  -9   9   39.70    9.56
   1  -9   9   39.27   10.73
   1  -9  10   12.02    5.90
   1  -9  11    0.42    5.77
   1  -8 -17   37.60   11.47
   1  -8 -16   13.81    8.33
   1  -8 -15   23.32    9.28
   1  -8 -14   32.48    7.35
   1  -8 -14   36.91   10.51
   1  -8 -13   51.72    9.66
   1  -8 -13   49.47   11.20
   1  -8 -12   53.23   10.40
   1  -8 -12   38.88    9.72
   1  -8 -11   72.78   11.62
   1  -8 -11   77.67   13.27
   1  -8 -10   46.84    9.37
   1  -8 -10   63.80   11.50
   1  -8  -9   18.32    7.01
   1  -8  -9    7.93    5.03
   1  -8  -8   88.42   13.28
   1  -8  -7  178.58   18.20
   1  -8  -6  293.46   22.92
   1  -8  -5  151.13   16.65
   1  -8  -4   28.71    8.56
   1  -8  -3   27.47    7.99
   1  -8  -2   27.21    8.38
   1  -8  -1  156.41   17.29
   1  -8  -1  143.61   12.04
   1  -8   0  211.18   19.60
   1  -8   0  217.64   15.34
   1  -8   1  275.21   22.09
   1  -8   1  271.01   17.97
   1  -8   2   19.64    6.84
   1  -8   2   17.18    5.51
   1  -8   3    2.01    4.58
   1  -8   3    2.53    4.01
   1  -8   4   10.08    5.62
   1  -8   4    3.68    3.68
   1  -8   5  198.11   19.43
   1  -8   5  233.74   20.17
   1  -8   6   62.41   11.33
   1  -8   6   52.00   10.65
   1  -8   7  113.30   14.62
   1  -8   7  145.87   17.35
   1  -8   8    9.02    6.93
   1  -8   8    6.66    5.00
   1  -8   9    5.58    5.90
   1  -8   9    0.59    3.92
   1  -8  10    9.85    7.49
   1  -8  10   20.18    6.46
   1  -8  11   47.88   11.83
   1  -8  12   61.33   13.54
   1  -7 -18    8.47    6.64
   1  -7 -17    3.63    6.71
   1  -7 -16   -0.18    5.55
   1  -7 -15   44.06   11.54
   1  -7 -14   51.05    8.57
   1  -7 -14   79.35   14.36
   1  -7 -13  113.57   12.88
   1  -7 -13  149.56   18.95
   1  -7 -12    6.56    4.11
   1  -7 -12    6.72    6.06
   1  -7 -11   -0.66    3.08
   1  -7 -11   -0.16    4.46
   1  -7 -10   36.20    8.08
   1  -7 -10   57.00   11.19
   1  -7  -9  157.94   15.42
   1  -7  -9  170.91   17.57
   1  -7  -8  194.38   17.57
   1  -7  -8  186.05   17.56
   1  -7  -7  513.34   28.25
   1  -7  -7  525.11   28.55
   1  -7  -6    5.12    4.33
   1  -7  -5    7.43    4.50
   1  -7  -4  163.91   16.09
   1  -7  -3   15.83    6.99
   1  -7  -2  439.59   25.73
   1  -7  -1   31.26    5.59
   1  -7  -1   30.36    7.73
   1  -7   0  171.49   16.51
   1  -7   0  192.17   13.64
   1  -7   1   23.07    5.64
   1  -7   1   12.27    5.09
   1  -7   2   62.28   10.17
   1  -7   2   59.26    8.64
   1  -7   3  166.04   16.41
   1  -7   3  161.68   14.62
   1  -7   4  278.68   20.92
   1  -7   4  262.24   19.50
   1  -7   5  111.21   13.80
   1  -7   5  103.48   13.17
   1  -7   6   50.35    9.66
   1  -7   6   40.32    8.78
   1  -7   7   75.47   12.53
   1  -7   7   73.43   11.27
   1  -7   8   66.48   11.98
   1  -7   8   42.83    8.99
   1  -7   9  166.41   15.87
   1  -7   9  151.51   18.33
   1  -7  10   85.79   11.35
   1  -7  10   73.35   13.23
   1  -7  11   74.77   13.86
   1  -7  12    9.50    6.45
   1  -7  13   15.02    8.29
   1  -6 -18   19.93    8.16
   1  -6 -17   54.52   13.21
   1  -6 -16   79.09   15.15
   1  -6 -15   42.65   10.86
   1  -6 -14   18.56    5.01
   1  -6 -14   25.27    8.27
   1  -6 -13    0.02    2.19
   1  -6 -13    3.41    4.04
   1  -6 -12    4.85    3.06
   1  -6 -12    8.66    4.98
   1  -6 -11   96.47   11.24
   1  -6 -11  102.52   14.52
   1  -6 -10  149.87   14.15
   1  -6 -10  127.83   15.21
   1  -6  -9  303.58   19.87
   1  -6  -9  274.17   20.98
   1  -6  -8  313.25   20.34
   1  -6  -8  298.34   21.06
   1  -6  -7    4.76    4.48
   1  -6  -7   -0.02    3.77
   1  -6  -6   72.90   10.30
   1  -6  -6   72.95   10.25
   1  -6  -5  712.97   30.48
   1  -6  -4  230.94   17.69
   1  -6  -3  101.66   12.14
   1  -6  -2  144.51   14.36
   1  -6  -1   34.43    5.51
   1  -6  -1   31.05    7.01
   1  -6   0  804.96   32.30
   1  -6   0  836.08   26.26
   1  -6   1  348.95   21.37
   1  -6   1  380.64   18.91
   1  -6   2  433.58   23.90
   1  -6   2  441.47   21.41
   1  -6   3  160.23   15.01
   1  -6   3  157.89   13.84
   1  -6   4    1.71    3.71
   1  -6   4    2.20    3.93
   1  -6   5   -2.54    3.90
   1  -6   5   -3.51    3.56
   1  -6   6   67.93   10.59
   1  -6   6   62.96   10.60
   1  -6   7   33.46    6.73
   1  -6   7   36.98    8.23
   1  -6   8  289.63   19.67
   1  -6   8  275.48   22.51
   1  -6   9  107.38   12.09
   1  -6   9  126.06   16.11
   1  -6  10   75.83    9.89
   1  -6  10   67.00   12.27
   1  -6  11   -1.36    5.42
   1  -6  12    9.86    6.95
   1  -6  13   32.62    9.43
   1  -6  14   48.53   12.79
   1  -5 -13   26.79    5.34
   1  -5 -13   42.01   10.48
   1  -5 -12  137.12   11.73
   1  -5 -12  162.52   17.80
   1  -5 -11   72.91    8.99
   1  -5 -11   69.41    6.42
   1  -5 -11   77.64   12.05
   1  -5 -10   19.80    4.84
   1  -5 -10   26.78    3.52
   1  -5 -10   26.39    7.79
   1  -5  -9    8.23    3.10
   1  -5  -9    4.14    1.40
   1  -5  -9    9.77    5.64
   1  -5  -8  285.23   17.82
   1  -5  -8  277.10    6.88
   1  -5  -8  277.59    7.04
   1  -5  -8  297.93   20.15
   1  -5  -7  161.04   13.56
   1  -5  -7  152.00   14.13
   1  -5  -6  638.94   26.34
   1  -5  -6  663.33   27.46
   1  -5  -5  211.66   15.51
   1  -5  -5  248.32   16.37
   1  -5  -4  114.45   11.60
   1  -5  -3  206.24   15.35
   1  -5  -2   28.92    6.49
   1  -5  -1  680.03   20.60
   1  -5  -1  660.09   26.94
   1  -5   0  268.70   13.73
   1  -5   0  257.16   17.19
   1  -5   1  638.21   22.57
   1  -5   1  614.84   26.19
   1  -5   2   97.32    9.64
   1  -5   2   86.24   10.27
   1  -5   3   76.48    9.55
   1  -5   3   56.89    8.24
   1  -5   4   59.90    8.68
   1  -5   4   42.30    7.55
   1  -5   5   81.71   10.82
   1  -5   5   65.77    8.98
   1  -5   6   97.39   12.29
   1  -5   6   97.01   10.75
   1  -5   7   46.63    9.32
   1  -5   7   47.50    7.56
   1  -5   8   -2.61    3.69
   1  -5   8    7.70    4.01
   1  -5   9   36.23    9.16
   1  -5   9    7.94    3.55
   1  -5  10   23.65    8.88
   1  -5  10    2.17    2.04
   1  -5  11  123.22   16.46
   1  -5  11   91.36    9.44
   1  -5  12   48.75   11.10
   1  -5  13   69.43   14.11
   1  -5  14    1.62    4.52
   1  -5  15    8.01    6.64
   1  -4 -13   47.57    5.76
   1  -4 -12    1.75    1.90
   1  -4 -12    0.61    1.45
   1  -4 -11    0.48    1.81
   1  -4 -10  159.48   11.84
   1  -4  -9  254.36   14.97
   1  -4  -8  450.20   19.96
   1  -4  -8  459.36   24.35
   1  -4  -7  215.59   13.80
   1  -4  -7  227.23   16.38
   1  -4  -6   99.97    9.67
   1  -4  -6  107.62    4.20
   1  -4  -6  108.30   11.15
   1  -4  -5   30.11    5.78
   1  -4  -5   31.81    6.03
   1  -4  -4  191.79   13.43
   1  -4  -4  190.46   12.87
   1  -4  -3   13.60    4.62
   1  -4  -2  620.84   23.66
   1  -4  -1  281.40   15.88
   1  -4   0  134.24   11.52
   1  -4   0  126.43    8.93
   1  -4   1  147.42   11.75
   1  -4   1  171.31   11.04
   1  -4   2  413.86   19.46
   1  -4   2  396.54   17.72
   1  -4   3 1507.64   37.06
   1  -4   3 1504.86   36.77
   1  -4   4   44.17    6.76
   1  -4   4   57.16    8.04
   1  -4   5  279.10   16.03
   1  -4   5  312.79   18.92
   1  -4   6   89.91    9.20
   1  -4   6   80.79   10.77
   1  -4   7    0.92    2.12
   1  -4   7   -0.81    3.73
   1  -4   8   14.34    4.05
   1  -4   8    5.64    4.66
   1  -4   9  623.86   23.25
   1  -4   9  651.10   33.18
   1  -4  10  224.84   13.53
   1  -4  10  233.04   20.76
   1  -4  11  101.33    8.85
   1  -4  11  116.02   15.63
   1  -4  12    9.56    5.76
   1  -4  13    0.43    4.50
   1  -4  14    1.18    4.49
   1  -4  15   33.58   11.33
   1  -4  16   19.63    8.34
   1  -3 -12   20.97    3.39
   1  -3 -11  317.87   13.50
   1  -3 -10  295.96   13.74
   1  -3  -9  258.00   13.12
   1  -3  -8   57.60    6.53
   1  -3  -7    5.69    2.83
   1  -3  -7    2.12    3.11
   1  -3  -6  159.23   10.70
   1  -3  -6  169.80   13.49
   1  -3  -5  698.21   22.20
   1  -3  -5  691.92   25.24
   1  -3  -5  681.64   24.06
   1  -3  -4  402.41   16.96
   1  -3  -4  423.69    7.71
   1  -3  -4  435.19   19.37
   1  -3  -4  407.97   17.11
   1  -3  -3  192.75   11.83
   1  -3  -3  198.75    5.44
   1  -3  -3  181.02   12.03
   1  -3  -3  190.23   11.27
   1  -3  -2  560.67   19.91
   1  -3  -2  514.82   11.12
   1  -3  -2  571.27   19.69
   1  -3  -1  115.94    9.53
   1  -3  -1   94.22    8.04
   1  -3   0  196.29   12.01
   1  -3   0  201.08    9.85
   1  -3   0  200.71   10.44
   1  -3   1  507.48   19.06
   1  -3   1  512.94   17.08
   1  -3   1  502.64   15.14
   1  -3   2 2827.61   44.98
   1  -3   2 2822.71   43.54
   1  -3   3  923.78   25.56
   1  -3   3  915.25   26.48
   1  -3   4   85.46    8.17
   1  -3   4   93.62    9.34
   1  -3   5  117.03    9.36
   1  -3   5  120.70   11.37
   1  -3   6   33.40    5.37
   1  -3   6   34.66    6.85
   1  -3   7  379.85   16.40
   1  -3   7  373.99   21.84
   1  -3   8   29.84    4.82
   1  -3   8   22.54    6.99
   1  -3   9  424.92   16.76
   1  -3   9  417.82   25.49
   1  -3  10    2.61    2.18
   1  -3  10   10.77    6.06
   1  -3  11   15.65    3.06
   1  -3  11   18.15    6.77
   1  -3  12   81.62   12.86
   1  -3  13   62.24   12.28
   1  -3  14   59.18   11.95
   1  -3  15   21.25    8.86
   1  -3  16   -1.69    4.54
   1  -3  17    7.33    5.60
   1  -2 -13   50.17    4.88
   1  -2 -12   74.26    5.60
   1  -2 -11  230.12    8.07
   1  -2 -11  237.00    9.15
   1  -2 -10   92.49    6.11
   1  -2 -10   88.73    5.01
   1  -2  -9   86.16    6.36
   1  -2  -9   89.93    4.38
   1  -2  -9   85.47   10.21
   1  -2  -8   60.58    5.51
   1  -2  -8   63.39    8.53
   1  -2  -7  498.98   15.87
   1  -2  -7  487.52   21.53
   1  -2  -6  530.50   16.61
   1  -2  -6  545.57   22.00
   1  -2  -5  304.61   12.73
   1  -2  -5  316.75   16.08
   1  -2  -4  137.60    8.75
   1  -2  -4  127.63   10.07
   1  -2  -3 1113.53   24.20
   1  -2  -3 1103.93   15.01
   1  -2  -3 1097.13   26.54
   1  -2  -3 1107.29   24.30
   1  -2  -2  259.80   11.93
   1  -2  -2  259.13    6.67
   1  -2  -2  267.94   12.45
   1  -2  -2  248.78   10.63
   1  -2  -1   50.62    5.64
   1  -2  -1   51.11    3.78
   1  -2  -1   57.40    5.84
   1  -2   0  226.39    9.21
   1  -2   0  205.72   10.76
   1  -2   0  197.95    8.62
   1  -2   0  212.85    9.61
   1  -2   1  682.02   19.20
   1  -2   1  684.32   17.55
   1  -2   1  659.96   14.84
   1  -2   2  854.61   21.37
   1  -2   2  856.85   21.74
   1  -2   2  836.30   14.87
   1  -2   3  412.72   15.10
   1  -2   3  392.85   16.29
   1  -2   3  393.47    8.31
   1  -2   4   91.25    7.36
   1  -2   4   84.84    8.43
   1  -2   5  751.16   20.15
   1  -2   5  739.00   25.56
   1  -2   6  700.64   19.31
   1  -2   6  689.34   26.37
   1  -2   7  147.84    8.87
   1  -2   7  154.81   13.46
   1  -2   8   58.22    5.47
   1  -2   8   56.81    9.11
   1  -2   9    6.73    2.15
   1  -2   9   15.09    5.73
   1  -2  10   30.67    3.49
   1  -2  10   40.55    8.53
   1  -2  11  439.70   27.23
   1  -2  12  247.12   21.44
   1  -2  13   48.06   10.70
   1  -2  14    3.99    5.93
   1  -2  15   16.67    6.92
   1  -2  16   12.03    6.80
   1  -2  17   24.71    8.91
   1  -2  18   39.07   11.17
   1  -1 -10  233.96   15.95
   1  -1  -9  167.90    6.00
   1  -1  -9  161.85   13.00
   1  -1  -8  602.10   13.11
   1  -1  -8  593.12   23.56
   1  -1  -7  356.95   10.90
   1  -1  -7  370.06   17.62
   1  -1  -6  355.83   11.28
   1  -1  -6  372.74   16.94
   1  -1  -5   60.34    4.91
   1  -1  -5   63.55    6.90
   1  -1  -4  206.89   11.44
   1  -1  -3 2709.97   37.42
   1  -1  -2 2847.56   26.51
   1  -1  -1 1309.17   15.82
   1  -1  -1 1351.85   17.97
   1  -1   0  517.14   11.54
   1  -1   1   96.36    5.91
   1  -1   1   75.10    5.62
   1  -1   2  452.52   13.91
   1  -1   2  429.98   14.32
   1  -1   3 1724.55   30.12
   1  -1   4  287.05   13.64
   1  -1   5  138.09    7.48
   1  -1   5  131.74   10.30
   1  -1   6   55.37    4.81
   1  -1   6   55.97    7.73
   1  -1   7    7.85    2.25
   1  -1   7   10.03    4.52
   1  -1   8  156.05    7.08
   1  -1   8  144.06   13.01
   1  -1   9  146.09    6.16
   1  -1   9  152.42   14.13
   1  -1  10  374.50   23.04
   1  -1  11   33.51    8.08
   1  -1  12  122.90   14.50
   1  -1  13   39.12    9.37
   1  -1  14  155.59   18.00
   1  -1  15  116.43   16.18
   1  -1  16   29.44    9.21
   1  -1  17   20.09    8.80
   1  -1  18   11.85    7.44
   1   0 -10  512.32   21.93
   1   0  -9  749.04   25.46
   1   0  -8 1427.05   35.91
   1   0  -8 1411.93   33.68
   1   0  -7   12.18    1.66
   1   0  -7   16.69    3.92
   1   0  -7   13.40    4.04
   1   0  -6  110.57    8.74
   1   0  -6  120.99    9.19
   1   0  -3  160.89    5.63
   1   0  -2   39.77    2.72
   1   0  -1  167.39    6.93
   1   0  -1  186.96    5.63
   1   0   0  754.67   12.61
   1   0   1 1178.62   16.03
   1   0   1 1130.66   17.12
   1   0   2 1408.49   20.83
   1   0   2 1388.07   22.42
   1   0   3  287.68   10.98
   1   0   3  256.48   11.28
   1   0   4  856.80   21.01
   1   0   5   59.36    6.55
   1   0   6 1202.01   29.86
   1   0   7 1029.33   29.97
   1   0   7 1026.59   20.17
   1   0   8   41.13    2.96
   1   0   8   48.62    7.22
   1   0   8   32.33    4.12
   1   0   9  193.04   15.08
   1   0   9  204.93   10.27
   1   0  10   61.58    9.40
   1   0  11   -1.29    4.31
   1   0  12   65.06   10.54
   1   0  13  156.88   16.69
   1   0  14  208.48   20.03
   1   0  15   15.29    7.27
   1   0  16    2.10    5.58
   1   0  17   -5.87    4.80
   1   0  18   33.97    9.92
   1   0  19   26.24    9.13
   1   1 -11   97.24    9.40
   1   1 -10   47.99    6.41
   1   1  -9   94.33   10.03
   1   1  -9   99.81    8.88
   1   1  -8  178.70   12.73
   1   1  -8  168.26   10.85
   1   1  -7  897.96   13.47
   1   1  -7  901.76   26.35
   1   1  -7  873.74   23.85
   1   1  -6  365.62   15.28
   1   1  -6  356.79    9.20
   1   1  -5    2.07    1.68
   1   1  -4   32.21    3.78
   1   1  -4   32.82    4.66
   1   1  -3 1045.94   16.49
   1   1  -3  989.12   20.39
   1   1  -2  213.45    5.55
   1   1  -2  221.26    9.02
   1   1  -1 1453.30   20.57
   1   1  -1 1449.81   19.86
   1   1   0 1825.41   20.42
   1   1   0 1802.00   21.72
   1   1   1  603.49   11.97
   1   1   1  602.93   11.73
   1   1   1  602.38   12.60
   1   1   1  608.89    9.73
   1   1   2   30.95    3.77
   1   1   2   27.56    2.51
   1   1   2   28.20    2.95
   1   1   2   25.29    3.14
   1   1   3  257.66   11.49
   1   1   3  269.35    8.88
   1   1   3  276.40   10.22
   1   1   4  216.81    9.28
   1   1   4  221.41   12.05
   1   1   4  217.65   10.38
   1   1   5   53.71    5.69
   1   1   5   56.30    7.32
   1   1   6  916.03   23.84
   1   1   6  912.86   28.71
   1   1   7  439.19   10.76
   1   1   7  445.98   18.25
   1   1   7  445.24   21.78
   1   1   8   26.80    2.60
   1   1   8   16.69    4.33
   1   1   8   21.74    6.36
   1   1   8   29.64    4.62
   1   1   9   10.00    4.27
   1   1   9    9.41    4.36
   1   1   9    2.91    2.29
   1   1  10  229.00   16.36
   1   1  10  240.46   13.54
   1   1  11  106.44   11.95
   1   1  11   84.94    8.48
   1   1  12  111.86   13.14
   1   1  13  113.53   13.55
   1   1  14    3.00    4.61
   1   1  15   13.94    6.73
   1   1  16   33.79    8.90
   1   1  17   84.08   14.28
   1   1  18   50.18   11.64
   1   1  19   30.40    9.92
   1   1  20    6.69    6.43
   1   2 -11   12.61    3.77
   1   2 -10  156.67   10.48
   1   2  -9  137.32    5.49
   1   2  -9  143.14   12.47
   1   2  -9  132.21    9.33
   1   2  -8  645.97   24.40
   1   2  -8  645.81   14.09
   1   2  -8  616.54   23.09
   1   2  -8  646.80   19.64
   1   2  -7  494.08   19.80
   1   2  -7  446.54   18.97
   1   2  -7  483.53   13.00
   1   2  -6   16.60    3.58
   1   2  -6    8.11    3.24
   1   2  -6   10.91    2.29
   1   2  -5   67.37    6.34
   1   2  -5   79.96    7.69
   1   2  -5   72.64    5.43
   1   2  -4   18.69    3.14
   1   2  -4   26.01    4.61
   1   2  -4   22.79    3.41
   1   2  -3    3.84    1.45
   1   2  -3    4.62    2.16
   1   2  -3    4.20    2.09
   1   2  -3    3.34    2.92
   1   2  -2   77.87    5.68
   1   2  -2   68.77    5.39
   1   2  -2   68.28    6.04
   1   2  -1    9.13    2.36
   1   2  -1    7.72    2.41
   1   2  -1    5.79    2.25
   1   2   0 1180.30   21.26
   1   2   0 1172.58   21.43
   1   2   0 1164.93   19.86
   1   2   0 1154.92   20.84
   1   2   1  681.13   12.82
   1   2   1  679.40   16.16
   1   2   1  677.75   13.68
   1   2   1  659.07   14.42
   1   2   1  669.00   15.74
   1   2   2  312.09   10.77
   1   2   2  329.15   11.28
   1   2   2  346.09   11.72
   1   2   2  332.50    9.05
   1   2   2  327.54   10.95
   1   2   2  330.88   10.78
   1   2   3 1552.30   27.90
   1   2   3 1626.97   16.25
   1   2   3 1637.50   25.58
   1   2   3 1618.51   25.01
   1   2   3 1609.21   21.65
   1   2   3 1604.98   23.73
   1   2   4  407.85   10.65
   1   2   4  403.77   16.23
   1   2   4  423.24   13.06
   1   2   4  405.62   12.67
   1   2   4  408.36   12.62
   1   2   4  433.70   13.01
   1   2   5  956.11   19.62
   1   2   5  982.21   27.36
   1   2   5  905.75   21.22
   1   2   5  932.24   19.60
   1   2   6    2.98    2.00
   1   2   6   -0.12    2.50
   1   2   6    1.65    2.15
   1   2   7    2.31    1.40
   1   2   7    1.46    3.80
   1   2   7   -1.35    2.22
   1   2   8  301.61   10.71
   1   2   8  316.10   15.67
   1   2   8  347.22   20.52
   1   2   8  293.04   15.49
   1   2   9  463.86   12.61
   1   2   9  462.59   20.32
   1   2   9  429.07   24.16
   1   2   9  453.07   19.99
   1   2  10  364.99    9.95
   1   2  10  356.78   19.41
   1   2  10  368.64   23.84
   1   2  10  372.64   18.76
   1   2  11   65.61   10.92
   1   2  11   66.88    9.33
   1   2  11   61.97    8.28
   1   2  12    4.05    2.96
   1   2  12    5.73    4.57
   1   2  12    9.26    4.07
   1   2  13   -0.14    3.13
   1   2  13   14.34    7.33
   1   2  14  156.24   16.02
   1   2  15   11.56    6.41
   1   2  16   83.31   13.15
   1   2  17   34.25    9.53
   1   2  18   17.09    7.16
   1   2  19    3.13    5.66
   1   2  20   18.63    8.18
   1   3 -11  143.29    9.12
   1   3 -10   50.36    4.34
   1   3 -10   36.37    6.97
   1   3 -10   43.87    5.12
   1   3  -9  197.03    9.50
   1   3  -9  206.99   14.89
   1   3  -9  193.61   10.45
   1   3  -8   52.29    7.44
   1   3  -8   55.03    7.85
   1   3  -8   55.54    5.49
   1   3  -7   54.80    6.93
   1   3  -7   60.69    7.93
   1   3  -7   62.86    5.90
   1   3  -6  680.20   22.20
   1   3  -6  617.29   23.14
   1   3  -6  654.12   18.72
   1   3  -6  657.30   19.13
   1   3  -5  793.22   21.65
   1   3  -5  829.62   26.03
   1   3  -5  789.53   24.74
   1   3  -5  765.97   20.35
   1   3  -5  779.01   20.82
   1   3  -4  192.00   11.72
   1   3  -4  182.95   11.60
   1   3  -4  197.33   10.55
   1   3  -4  183.99   10.02
   1   3  -3  186.70   10.57
   1   3  -3  173.11   11.02
   1   3  -3  170.52    9.87
   1   3  -3  183.06   10.04
   1   3  -2  246.67   11.07
   1   3  -2  271.89   12.38
   1   3  -2  239.64   11.40
   1   3  -2  239.19   12.04
   1   3  -1    5.39    2.26
   1   3  -1   11.35    3.48
   1   3  -1    7.71    2.34
   1   3  -1    5.83    3.01
   1   3   0  393.45   14.92
   1   3   0  421.95   14.98
   1   3   0  425.20   10.57
   1   3   1 1583.90   29.59
   1   3   1 1600.66   29.28
   1   3   1 1548.10   27.47
   1   3   2  999.86   20.62
   1   3   2  992.97   23.37
   1   3   2  971.44   22.69
   1   3   2  994.34   17.83
   1   3   2  976.07   21.58
   1   3   2  954.26   22.20
   1   3   3  981.13   22.71
   1   3   3  945.10   23.09
   1   3   3  957.44   22.34
   1   3   3  974.86   15.83
   1   3   3  996.94   21.61
   1   3   3  984.24   23.23
   1   3   4   35.60    2.59
   1   3   4   34.53    5.23
   1   3   4   28.92    4.30
   1   3   4   27.10    4.31
   1   3   4   39.42    3.62
   1   3   4   39.06    4.28
   1   3   5    9.35    4.24
   1   3   5    7.94    2.04
   1   3   5    9.26    3.12
   1   3   5   13.90    3.43
   1   3   5    5.88    2.12
   1   3   5    6.33    1.92
   1   3   6  209.09    9.31
   1   3   6  205.88   14.13
   1   3   6  214.31   10.56
   1   3   6  223.90   10.89
   1   3   6  202.41   10.86
   1   3   7  274.82   12.13
   1   3   7  252.05   12.13
   1   3   7  276.03   12.03
   1   3   7  274.64   17.26
   1   3   8  230.39   11.07
   1   3   8  234.68   11.58
   1   3   8  211.71   11.83
   1   3   8  217.96   16.48
   1   3   9  673.70   23.01
   1   3   9  674.87   30.33
   1   3   9  707.38   19.49
   1   3   9  677.34   11.34
   1   3   9  680.58   26.55
   1   3  10   49.31    9.65
   1   3  10   25.64    5.35
   1   3  10   38.68    4.62
   1   3  10   34.54    2.65
   1   3  10   35.88    6.62
   1   3  11   13.31    5.66
   1   3  11   14.26    4.46
   1   3  11   15.23    2.78
   1   3  12  235.01   16.92
   1   3  12  230.04   21.04
   1   3  12  224.22    8.74
   1   3  13  263.50   18.96
   1   3  13  274.18   23.69
   1   3  14  197.98   17.45
   1   3  14  183.28   20.39
   1   3  15   21.26    6.67
   1   3  15   39.27   10.72
   1   3  16    3.14    3.42
   1   3  16   18.54    9.04
   1   3  17    6.52    4.92
   1   3  18   45.99   10.73
   1   3  19   15.16    5.90
   1   3  20   39.34   10.54
   1   4 -12  159.89   15.35
   1   4 -11  164.84   15.19
   1   4 -10    0.58    2.77
   1   4 -10    0.73    1.09
   1   4  -9   26.65    6.68
   1   4  -9   30.21    4.67
   1   4  -8    5.14    3.26
   1   4  -8    5.06    3.90
   1   4  -8    4.88    2.39
   1   4  -8    2.13    1.38
   1   4  -7  462.70   20.54
   1   4  -7  473.84   22.61
   1   4  -7  479.70   18.15
   1   4  -7  484.71   18.76
   1   4  -6  252.92   14.11
   1   4  -6  264.01   16.33
   1   4  -6  255.40   13.68
   1   4  -6  271.23   13.65
   1   4  -5  260.28   15.61
   1   4  -5  277.16   14.44
   1   4  -5  263.68   13.51
   1   4  -4  201.52   12.89
   1   4  -4  182.31   11.77
   1   4  -4  195.95   11.71
   1   4  -4  176.42   12.63
   1   4  -3   58.60    7.00
   1   4  -3   68.88    7.13
   1   4  -3   55.33    6.57
   1   4  -3   63.92    7.53
   1   4  -2  222.96   13.00
   1   4  -2  208.78   12.14
   1   4  -2  230.81   11.69
   1   4  -1  650.19   22.13
   1   4  -1  691.25   21.85
   1   4  -1  698.21   18.26
   1   4   0  845.44   25.08
   1   4   0  858.60   17.75
   1   4   1  379.76   16.93
   1   4   1  379.81    9.88
   1   4   2   -0.84    1.75
   1   4   2   -0.25    0.72
   1   4   2    1.91    1.67
   1   4   3  511.95   19.47
   1   4   3  500.87   18.58
   1   4   3  529.72   13.02
   1   4   3  520.11   17.62
   1   4   3  504.40   18.99
   1   4   4  634.63   21.54
   1   4   4  612.96   21.44
   1   4   4  613.09   20.45
   1   4   4  638.69   13.06
   1   4   4  619.33   18.85
   1   4   4  651.04   22.14
   1   4   5  781.18   25.64
   1   4   5  770.60   11.95
   1   4   5  745.12   23.80
   1   4   5  785.23   23.27
   1   4   5  769.97   16.05
   1   4   5  777.54   20.80
   1   4   6  356.49   18.77
   1   4   6  361.03   10.59
   1   4   6  380.55   17.13
   1   4   6  364.22   15.99
   1   4   6  363.20   12.55
   1   4   6  377.44   14.08
   1   4   7  355.89   16.40
   1   4   7  353.98   15.61
   1   4   7  340.97   12.10
   1   4   7  364.71   20.28
   1   4   7  356.09   13.84
   1   4   8  112.69    7.99
   1   4   8  125.27   12.75
   1   4   8  115.43    9.38
   1   4   8  117.26    9.03
   1   4   9    1.04    3.33
   1   4   9    0.05    1.86
   1   4   9    2.33    2.25
   1   4   9    6.41    2.80
   1   4  10  127.06   10.26
   1   4  10  133.62   14.73
   1   4  10  128.42    9.39
   1   4  10  122.29    9.43
   1   4  11  534.52   22.49
   1   4  11  558.27   31.21
   1   4  11  533.33   12.34
   1   4  11  525.11   18.89
   1   4  12  152.68   12.88
   1   4  12  173.47   19.33
   1   4  12  149.24    6.15
   1   4  12  158.08   10.07
   1   4  13  160.85   14.26
   1   4  13  165.89   19.13
   1   4  14   17.65    7.23
   1   4  14   26.01    6.66
   1   4  15    8.50    4.75
   1   4  15   28.40    9.95
   1   4  16   96.91   12.99
   1   4  16   97.87   17.45
   1   4  17   66.71   11.60
   1   4  17   81.24   16.21
   1   4  18   30.17    8.58
   1   4  18   46.98   13.51
   1   4  19   11.36    6.22
   1   5 -13   38.33    8.56
   1   5 -12   -0.24    3.91
   1   5 -11    4.15    3.78
   1   5 -10    0.84    2.99
   1   5  -9   56.87    9.32
   1   5  -9   57.06    7.02
   1   5  -8  130.81   13.28
   1   5  -8  107.45    9.67
   1   5  -8  111.84   10.25
   1   5  -7  220.43   15.06
   1   5  -7  214.60   13.76
   1   5  -7  218.63   14.32
   1   5  -7  214.82   16.45
   1   5  -6   13.58    3.76
   1   5  -6    9.43    3.27
   1   5  -6   12.92    4.57
   1   5  -5   47.47    6.81
   1   5  -5   54.36    6.99
   1   5  -5   68.61    8.94
   1   5  -4   42.02    6.59
   1   5  -4   61.04    7.45
   1   5  -4   51.08    7.78
   1   5  -3 1421.22   36.51
   1   5  -3 1435.13   35.12
   1   5  -3 1369.85   33.50
   1   5  -2  276.15   16.25
   1   5  -2  279.56   13.97
   1   5  -1  965.21   30.24
   1   5  -1  937.08   23.48
   1   5   0   83.45    9.05
   1   5   0  100.33    7.03
   1   5   1    2.93    2.77
   1   5   1    2.10    1.78
   1   5   2 1132.39   32.80
   1   5   2 1159.95   17.40
   1   5   2 1159.17   28.86
   1   5   3  643.52   10.15
   1   5   3  643.94   24.69
   1   5   3  649.33   16.47
   1   5   3  636.77   21.34
   1   5   3  656.07   23.81
   1   5   4 1421.48   36.98
   1   5   4 1471.98   20.83
   1   5   4 1446.26   31.95
   1   5   4 1475.49   36.44
   1   5   5   18.82    4.50
   1   5   5   23.70    5.12
   1   5   5   21.02    2.52
   1   5   5   20.07    4.20
   1   5   5   26.90    5.43
   1   5   6   37.44    6.65
   1   5   6   42.91    3.20
   1   5   6   35.66    6.45
   1   5   6   38.53    6.16
   1   5   6   31.06    3.52
   1   5   6   36.54    5.17
   1   5   7   16.10    2.56
   1   5   7   21.84    6.01
   1   5   7   30.71    5.85
   1   5   7   15.20    4.14
   1   5   7   19.81    3.19
   1   5   7   20.10    3.56
   1   5   8  187.60   13.49
   1   5   8  214.01   13.65
   1   5   8  208.19   16.61
   1   5   8  196.16    9.55
   1   5   8  203.84   11.14
   1   5   9   73.76   10.87
   1   5   9   77.05    6.91
   1   5   9   80.68    8.71
   1   5   9   84.19    8.65
   1   5  10  453.82   17.93
   1   5  10  440.24   26.99
   1   5  10  429.33   20.08
   1   5  10  421.69   19.14
   1   5  11   56.76   10.56
   1   5  11   40.74    6.07
   1   5  11   54.86    7.06
   1   5  11   51.35    7.03
   1   5  12    9.53    6.19
   1   5  12    4.76    3.14
   1   5  12    2.40    2.24
   1   5  12    3.03    2.31
   1   5  13  155.71   13.21
   1   5  13  185.15   20.32
   1   5  14   89.39   10.90
   1   5  14   69.71   13.64
   1   5  15   78.63   10.72
   1   5  15   63.03   13.15
   1   5  16   56.93   10.03
   1   5  16   62.04   14.02
   1   5  17   64.23   10.57
   1   5  17   77.93   16.10
   1   5  18   11.69    5.76
   1   5  18    2.32    4.50
   1   5  19   38.00   12.51
   1   6 -14   12.10    5.23
   1   6 -13   -3.37    3.87
   1   6 -12   86.48   13.02
   1   6 -11  103.20   13.75
   1   6 -10  141.14   15.44
   1   6  -9   15.96    6.30
   1   6  -8   32.87    6.20
   1   6  -8   16.89    4.41
   1   6  -8   28.05    7.60
   1   6  -7   43.77    8.51
   1   6  -6   76.09   10.47
   1   6  -5  364.19   21.37
   1   6  -4  243.36   17.12
   1   6  -2  205.14   13.05
   1   6  -1   21.76    4.49
   1   6   0  522.46   17.67
   1   6   1  391.90   13.94
   1   6   2  259.24   10.07
   1   6   3  944.62   16.36
   1   6   3  954.01   28.21
   1   6   3  977.31   32.22
   1   6   4   52.47    3.24
   1   6   4   55.59    4.68
   1   6   4   50.38    6.63
   1   6   5  107.38    4.00
   1   6   5  110.65    5.58
   1   6   5  100.92    9.17
   1   6   6  601.59   26.16
   1   6   6  586.18    9.73
   1   6   6  605.48    9.89
   1   6   6  578.41   12.89
   1   6   6  602.28   21.88
   1   6   7  151.68   14.09
   1   6   7  155.75    6.36
   1   6   7  161.89    7.44
   1   6   7  148.51   10.69
   1   6   8   83.46   11.26
   1   6   8   86.46    5.79
   1   6   8   83.87    7.80
   1   6   9   86.84   12.08
   1   6   9   77.41    6.28
   1   6   9   88.41    7.80
   1   6  10    2.58    1.76
   1   6  10    7.48    5.41
   1   6  11   61.21    6.85
   1   6  11   55.28   10.67
   1   6  12   87.22    8.90
   1   6  12   80.83   13.50
   1   6  13   19.50    7.64
   1   6  13   21.94    5.06
   1   6  13   19.82    4.86
   1   6  14  262.70   17.48
   1   6  14  250.02   25.01
   1   6  15   31.58   10.31
   1   6  15   30.76    6.63
   1   6  16   22.34    6.28
   1   6  16   19.77    9.56
   1   6  17    3.53    3.65
   1   6  17    7.30    6.62
   1   6  18   15.53    8.45
   1   6  19   57.99   15.44
   1   7 -14   12.34    5.77
   1   7 -13   29.31    8.90
   1   7 -12   73.84   12.54
   1   7 -11   80.05   12.80
   1   7 -10   27.49    7.98
   1   7  -9   -0.06    3.31
   1   7  -8  132.99   15.34
   1   7  -7  139.12   15.21
   1   7  -6  184.63   17.03
   1   7  -5   79.47   11.13
   1   7  -1  196.46   12.78
   1   7   0  456.07   18.02
   1   7   1   87.06    7.38
   1   7   2  122.58    7.94
   1   7   3    2.63    1.49
   1   7   4   68.44    4.69
   1   7   4   78.99    6.36
   1   7   4   76.96    8.75
   1   7   5  681.52   12.41
   1   7   5  706.46   15.34
   1   7   5  659.76   25.01
   1   7   6  114.22    4.75
   1   7   6  112.43    5.51
   1   7   6  120.44   10.66
   1   7   7  158.29   14.65
   1   7   7  145.52    5.51
   1   7   7  146.99    5.43
   1   7   7  138.30    6.17
   1   7   7  152.42   11.79
   1   7   8    7.91    5.22
   1   7   8    4.09    1.61
   1   7   8    6.61    3.07
   1   7   9    1.68    1.47
   1   7   9    8.30    5.75
   1   7   9    3.83    2.42
   1   7  10  138.54   16.11
   1   7  10  147.69    8.69
   1   7  10  138.51   10.35
   1   7  11  444.13   16.86
   1   7  11  435.66   29.11
   1   7  12   86.65    8.23
   1   7  12   93.43   14.13
   1   7  13   25.74    8.91
   1   7  13   21.26    4.84
   1   7  14   -3.08    5.45
   1   7  14   -1.93    2.86
   1   7  15    1.67    4.38
   1   7  15    3.69    3.18
   1   7  16   22.38    9.60
   1   7  17   50.24   13.24
   1   7  18   16.82    9.17
   1   7  19    9.74    7.24
   1   8 -14   30.52    9.25
   1   8 -13   20.20    7.66
   1   8 -12    5.98    5.31
   1   8 -11   -6.50    5.48
   1   8 -10   11.16    6.65
   1   8  -9  264.42   23.03
   1   8  -8   30.06    8.32
   1   8  -7  142.74   16.42
   1   8  -6   -1.47    3.83
   1   8  -5   26.75    8.22
   1   8   0   -2.28    2.12
   1   8   1   16.84    3.96
   1   8   2  301.77   13.70
   1   8   3  130.45    8.26
   1   8   4  202.96    9.21
   1   8   4  188.21   10.70
   1   8   5   79.57    5.19
   1   8   5   81.79    5.89
   1   8   6    1.85    1.03
   1   8   6    1.47    0.98
   1   8   7   68.95    3.87
   1   8   7   79.27   10.94
   1   8   7   72.17    3.98
   1   8   8  166.26   16.43
   1   8   8  158.70    6.18
   1   8   8  161.62    6.05
   1   8   8  180.20   13.67
   1   8   9  166.90   16.97
   1   8   9  182.49    7.22
   1   8   9  172.18    7.34
   1   8   9  193.85   13.67
   1   8  10  151.18   17.01
   1   8  10  169.83    8.44
   1   8  10  151.95   11.54
   1   8  11   71.39   12.29
   1   8  11   86.22    6.86
   1   8  11   90.56    8.78
   1   8  12   57.66    6.30
   1   8  12   45.57   10.65
   1   8  13  125.38   10.00
   1   8  13  107.48   16.65
   1   8  14   30.35   10.29
   1   8  15   87.16   16.32
   1   8  16   34.11   10.59
   1   8  17   28.26   11.25
   1   8  18    6.22    7.65
   1   9 -13  -10.57    6.70
   1   9 -12    5.24    5.78
   1   9 -11   88.99   14.98
   1   9 -10   63.13   12.08
   1   9  -9   39.03    9.72
   1   9  -8    0.79    4.70
   1   9  -7   23.65    7.80
   1   9  -6  131.60   16.65
   1   9  -5  123.67   15.84
   1   9   1  137.24   10.87
   1   9   2   19.45    4.16
   1   9   3   25.93    4.26
   1   9   4   71.65    6.27
   1   9   5   17.77    2.87
   1   9   5   21.15    3.49
   1   9   6   59.26    4.47
   1   9   6   56.27    4.30
   1   9   7   79.35    4.47
   1   9   7   71.33    3.69
   1   9   8  193.97   18.50
   1   9   8  191.54    6.42
   1   9   8  204.01    6.09
   1   9   9   37.87    3.03
   1   9   9   51.14   10.29
   1   9   9   33.29    2.79
   1   9  10   17.06    2.39
   1   9  10   21.72    7.13
   1   9  10   12.86    1.95
   1   9  11   29.27    8.98
   1   9  11   19.24    2.95
   1   9  12   25.61    8.64
   1   9  13   60.42   12.63
   1   9  14  181.46   22.29
   1   9  15   17.57    8.31
   1   9  16   -4.24    5.98
   1   9  17    8.32    4.64
   1   9  18   15.79    9.06
   1  10 -13   19.16    9.21
   1  10 -12   14.33    7.77
   1  10 -11   17.30    8.01
   1  10 -10    6.90    6.78
   1  10  -9   -0.01    5.96
   1  10  -8   56.57   12.29
   1  10  -7   51.89   11.24
   1  10  -6   46.72   11.09
   1  10  -5   10.22    5.75
   1  10   2    2.27    2.45
   1  10   3   32.71    5.03
   1  10   4   94.28    7.93
   1  10   5   22.22    4.36
   1  10   5   16.59    3.36
   1  10   6  267.43   10.49
   1  10   6  276.89   10.37
   1  10   7   68.32    4.51
   1  10   7   79.95    3.86
   1  10   8   43.03    9.44
   1  10   9   98.54   14.04
   1  10  10   30.19    8.47
   1  10  11  233.09   22.93
   1  10  12  108.83   16.39
   1  10  13   23.34    9.01
   1  10  14   21.13    8.41
   1  10  15    1.62    5.86
   1  10  16   58.69   14.18
   1  10  17   44.00   13.32
   1  11 -11   -1.28    3.96
   1  11 -10   14.26    8.16
   1  11  -9    3.99    4.91
   1  11  -8   39.48   11.17
   1  11  -7   17.66    8.27
   1  11  -6   18.34    7.37
   1  11  -5    0.97    4.49
   1  11   3  133.65   10.84
   1  11   5   71.06    7.21
   1  11   6    2.22    1.33
   1  11   9  108.91   15.45
   1  11  10  115.29   16.42
   1  11  11    3.67    5.17
   1  11  12    7.43    5.52
   1  11  13    1.00    4.62
   1  11  14    9.82    7.08
   1  11  15   60.68   14.04
   1  11  16   33.15   11.92
   1  12  -8   58.10   14.74
   1  12  -7    6.80    6.10
   1  12  -6   57.47   13.49
   1  12  -5   52.52   12.42
   1  12  -4   88.76   15.80
   1  12   9   84.39   14.36
   1  12  10   10.39    6.56
   1  12  11   13.22    6.54
   1  12  12   54.19   12.48
   1  12  13   34.19   11.12
   1  12  14   19.87    9.91
   1  12  15    7.44    5.90
   1  13  -6   45.69   12.79
   1  13  -5   38.02   11.90
   1  13  -4   12.05    9.14
   1  13   9   21.21    8.35
   1  13  10   19.97    7.72
   1  13  11   78.26   14.62
   1  13  12   11.52    6.75
   1  13  13    8.07    7.54
   1  13  14   -6.11    5.65
   1  14  -3   36.45   12.25
   1  14   9   43.04   11.30
   1  14  10   12.63    6.50
   1  14  11    1.38    5.07
   1  14  12    0.40    4.54
   1  15   9    8.30    5.90
   1  15  10   -1.69    4.08
   1  16   8   -5.34    5.36
   2 -13 -14   11.75    7.31
   2 -13 -13   39.20   12.80
   2 -13 -12    5.85    6.63
   2 -13 -11   22.70    9.38
   2 -13 -10    3.03    5.92
   2 -13  -9    0.96    4.71
   2 -13  -8    7.27    5.52
   2 -13  -7   12.50    8.30
   2 -13  -6    8.43    6.93
   2 -13  -5   11.82    7.99
   2 -13  -4    9.92    7.90
   2 -13  -3   28.21   11.82
   2 -13  -2    2.75    5.20
   2 -13  -1   17.40    9.77
   2 -13   0   27.61   10.96
   2 -13   1   22.87   10.99
   2 -13   2   32.75   12.27
   2 -13   3    0.50    3.31
   2 -13   3  -17.09   10.31
   2 -13   4    6.23    5.87
   2 -13   4    5.65    6.27
   2 -13   5    3.19    3.97
   2 -13   5   -4.81    6.58
   2 -12 -14   29.99   10.47
   2 -12 -13   25.14   10.33
   2 -12 -12   16.64    9.23
   2 -12 -11    7.96    7.36
   2 -12 -10   -3.42    5.11
   2 -12  -9    5.76    5.20
   2 -12  -8   90.77   16.73
   2 -12  -7   30.46   10.48
   2 -12  -6    8.26    7.65
   2 -12  -5    6.39    7.17
   2 -12  -4   10.32    7.02
   2 -12  -3   13.10    7.53
   2 -12  -2   16.31    8.52
   2 -12  -1   15.99    9.68
   2 -12   0   31.35   10.39
   2 -12   1   -2.00    5.30
   2 -12   2   26.77   11.09
   2 -12   2   -0.99    3.30
   2 -12   3   53.52   13.71
   2 -12   3   68.85   12.80
   2 -12   4   37.48   11.30
   2 -12   4   36.94    9.93
   2 -12   5   11.10    6.73
   2 -12   5   10.76    5.65
   2 -12   6    2.86    3.67
   2 -12   6   17.29    9.11
   2 -12   7    8.89    6.86
   2 -11 -14    9.91    6.63
   2 -11 -13    3.91    5.73
   2 -11 -12   22.32    8.53
   2 -11 -11   36.56   11.38
   2 -11 -10   50.14   12.17
   2 -11  -9   13.28    8.57
   2 -11  -8   14.72    9.08
   2 -11  -7   13.71    8.45
   2 -11  -6   15.84    8.00
   2 -11  -5  109.86   17.86
   2 -11  -4  113.77   18.51
   2 -11  -3   11.32    7.61
   2 -11  -2   13.32    8.54
   2 -11  -1    6.32    6.74
   2 -11   0   33.26   10.27
   2 -11   1   34.55   11.05
   2 -11   2   44.73   11.95
   2 -11   2   55.99   10.86
   2 -11   3   36.36   10.84
   2 -11   3   41.81    9.50
   2 -11   4    8.04    6.47
   2 -11   4    4.53    3.27
   2 -11   5    8.66    7.47
   2 -11   5   -3.86    4.24
   2 -11   6   -2.33    7.74
   2 -11   6   17.63    8.46
   2 -11   7   40.38   10.67
   2 -11   7   33.47   10.66
   2 -11   8   25.37    9.51
   2 -11   8    9.10    7.47
   2 -10 -15    3.25    5.03
   2 -10 -14    2.07    4.00
   2 -10 -14   -2.35    4.96
   2 -10 -13   40.08   10.79
   2 -10 -13   44.60   11.81
   2 -10 -12   21.51    8.61
   2 -10 -11   15.33    8.25
   2 -10 -10    7.63    6.16
   2 -10  -9    3.88    4.03
   2 -10  -8   22.82    7.83
   2 -10  -7   42.15   11.06
   2 -10  -6   44.21   10.97
   2 -10  -5   39.40   10.96
   2 -10  -4   50.85   12.02
   2 -10  -3   22.23    8.78
   2 -10  -2  109.27   17.10
   2 -10  -1   29.77    9.12
   2 -10   0   71.72   13.84
   2 -10   1   72.21   14.50
   2 -10   1   72.98   11.11
   2 -10   2    0.47    4.89
   2 -10   2   10.01    4.69
   2 -10   3    5.05    5.41
   2 -10   3   11.69    5.82
   2 -10   4   21.14    6.80
   2 -10   4   17.38    6.86
   2 -10   5   31.70   10.33
   2 -10   5   47.86   11.08
   2 -10   6   19.84    8.00
   2 -10   6   18.12    7.34
   2 -10   7   22.43    8.64
   2 -10   7   60.75   12.62
   2 -10   8    3.42    5.73
   2 -10   8    4.13    5.89
   2 -10   9   -5.28    5.93
   2 -10   9   -3.85    6.32
   2  -9 -16   24.75    9.67
   2  -9 -15   11.35    6.80
   2  -9 -14   48.30   10.60
   2  -9 -14   58.83   13.59
   2  -9 -13   16.49    6.75
   2  -9 -13   28.87   10.09
   2  -9 -12   14.25    7.16
   2  -9 -12    4.84    7.34
   2  -9 -11    5.58    5.87
   2  -9 -11    8.16    6.16
   2  -9 -10   12.99    7.41
   2  -9  -9   46.86   11.62
   2  -9  -8    8.59    5.47
   2  -9  -7   45.60   11.32
   2  -9  -6   88.31   14.44
   2  -9  -5   16.76    8.33
   2  -9  -4    6.25    5.99
   2  -9  -3   85.47   14.22
   2  -9  -2  131.66   16.89
   2  -9  -1   59.43   11.64
   2  -9   0    5.90    5.96
   2  -9   1   -2.53    5.47
   2  -9   1    1.84    3.30
   2  -9   2   32.54    7.50
   2  -9   2   33.91    9.04
   2  -9   3   34.39    9.55
   2  -9   3   25.33    7.14
   2  -9   4  145.69   18.51
   2  -9   4  145.72   16.13
   2  -9   5   26.36    7.85
   2  -9   5   35.92   10.07
   2  -9   6    5.50    4.90
   2  -9   6    6.08    5.75
   2  -9   7    5.88    4.66
   2  -9   7    4.94    6.26
   2  -9   8   26.00    8.87
   2  -9   8   10.55    6.31
   2  -9   9   17.59    7.70
   2  -9   9   16.79    6.68
   2  -9  10   28.20   10.39
   2  -8 -17   16.00    8.14
   2  -8 -16   93.16   17.32
   2  -8 -15   75.39   14.98
   2  -8 -14   -4.00    4.05
   2  -8 -14   10.88    8.06
   2  -8 -13    9.56    5.64
   2  -8 -13   10.34    5.81
   2  -8 -12   40.90    9.53
   2  -8 -12   74.19   13.85
   2  -8 -11   33.80    8.93
   2  -8 -11   32.10    8.88
   2  -8 -10  210.29   20.64
   2  -8 -10  169.30   19.00
   2  -8  -9   11.64    5.73
   2  -8  -9   14.07    6.24
   2  -8  -8   55.86   11.20
   2  -8  -7   20.08    8.85
   2  -8  -6   28.40    9.64
   2  -8  -5  104.54   14.72
   2  -8  -4  146.14   17.02
   2  -8  -3  110.75   14.84
   2  -8  -2    9.58    5.83
   2  -8  -1    5.93    5.39
   2  -8   0   16.61    4.84
   2  -8   0   24.92    7.89
   2  -8   1  324.72   25.25
   2  -8   1  299.65   19.97
   2  -8   2  155.12   18.14
   2  -8   2  114.48   12.94
   2  -8   3  159.55   18.06
   2  -8   3  143.70   15.10
   2  -8   4   29.98    7.40
   2  -8   4   20.29    7.77
   2  -8   5    3.78    5.17
   2  -8   5    7.94    6.76
   2  -8   6  151.34   17.57
   2  -8   6  125.02   15.81
   2  -8   7   82.03   13.23
   2  -8   7   88.16   13.79
   2  -8   8   85.57   13.81
   2  -8   8   61.42   12.01
   2  -8   9   23.81    7.69
   2  -8   9   -1.07    4.88
   2  -8  10    5.88    5.26
   2  -8  10   -2.13    3.56
   2  -8  11    0.30    5.94
   2  -8  12   24.85    9.87
   2  -7 -17    8.13    6.79
   2  -7 -16   -1.31    5.91
   2  -7 -15    3.06    4.24
   2  -7 -14   25.77    6.49
   2  -7 -14   18.66    8.81
   2  -7 -13  106.96   13.60
   2  -7 -13  128.70   17.84
   2  -7 -12   87.86   12.48
   2  -7 -12  116.94   16.34
   2  -7 -11   33.98    8.15
   2  -7 -11   41.99    9.66
   2  -7 -10   21.05    6.80
   2  -7 -10   25.26    7.55
   2  -7  -9   21.06    7.05
   2  -7  -9   17.17    6.44
   2  -7  -8  132.47   15.16
   2  -7  -8  148.36   16.39
   2  -7  -7  301.63   22.93
   2  -7  -7  314.22   22.68
   2  -7  -6  129.91   15.07
   2  -7  -5  136.72   15.79
   2  -7  -4   10.92    5.61
   2  -7  -3   32.04    8.53
   2  -7  -2  129.25   15.21
   2  -7  -1  271.66   21.90
   2  -7   0  170.63   17.23
   2  -7   0  208.07   15.34
   2  -7   1  121.94   14.47
   2  -7   1  134.21   12.79
   2  -7   2   23.48    6.50
   2  -7   2   12.62    6.25
   2  -7   3    4.46    4.38
   2  -7   3    1.85    4.10
   2  -7   4   95.54   12.45
   2  -7   4   76.11   12.43
   2  -7   5  149.20   16.53
   2  -7   5  162.86   16.62
   2  -7   6   23.88    6.76
   2  -7   6   23.28    7.61
   2  -7   7  234.29   20.57
   2  -7   7  194.54   19.39
   2  -7   8    4.37    5.54
   2  -7   8    1.75    4.21
   2  -7   9   16.04    7.17
   2  -7   9    5.25    4.60
   2  -7  10   18.03    5.86
   2  -7  10   39.08   10.25
   2  -7  11   34.44   10.92
   2  -7  12   69.69   14.00
   2  -7  13    8.39    6.10
   2  -6 -18   -5.12    7.14
   2  -6 -17   13.47    8.30
   2  -6 -16   23.97    8.90
   2  -6 -15  101.07   16.74
   2  -6 -14   78.99   14.39
   2  -6 -13   89.88   11.54
   2  -6 -13   97.28   15.30
   2  -6 -12   32.59    7.16
   2  -6 -12   42.26   10.41
   2  -6 -11   63.40   10.02
   2  -6 -11   53.80   10.77
   2  -6 -10    3.86    3.49
   2  -6 -10    3.91    0.91
   2  -6 -10   12.87    5.79
   2  -6  -9  122.42   13.96
   2  -6  -9  163.07   16.77
   2  -6  -8  148.73   15.27
   2  -6  -8  131.11   14.46
   2  -6  -7  289.37   20.88
   2  -6  -7  263.51   19.75
   2  -6  -6   35.87    8.53
   2  -6  -6   40.75    8.03
   2  -6  -5  119.48   13.88
   2  -6  -4  342.71   23.01
   2  -6  -3  377.05   23.83
   2  -6  -2  227.93   18.67
   2  -6  -1   77.91   11.35
   2  -6   0   45.36    7.23
   2  -6   0   53.86    9.74
   2  -6   1   23.00    5.53
   2  -6   1   29.89    8.12
   2  -6   2   17.74    5.38
   2  -6   2   26.95    7.04
   2  -6   3  136.41   14.39
   2  -6   3  106.57   12.09
   2  -6   4   59.56    9.42
   2  -6   4   48.76    9.03
   2  -6   5  173.94   16.51
   2  -6   5  165.41   16.06
   2  -6   6   48.49    9.61
   2  -6   6   30.40    7.42
   2  -6   7   37.83    9.49
   2  -6   7   36.28    8.07
   2  -6   8   22.30    7.84
   2  -6   8   20.48    5.73
   2  -6   9   59.79   11.71
   2  -6   9   73.31   11.07
   2  -6  10   74.59   13.76
   2  -6  10   65.12   10.25
   2  -6  11   68.85   13.06
   2  -6  12    3.74    5.76
   2  -6  13   16.20    7.83
   2  -6  14   81.21   15.66
   2  -5 -18    4.26    5.33
   2  -5 -17   55.07   13.10
   2  -5 -16   53.10   12.43
   2  -5 -15   31.29    9.68
   2  -5 -14   54.18   12.02
   2  -5 -13   11.00    3.99
   2  -5 -13   19.38    7.64
   2  -5 -12  101.93   11.37
   2  -5 -12  106.91   15.01
   2  -5 -11  103.54   11.72
   2  -5 -11  113.20    8.62
   2  -5 -11  117.72   15.16
   2  -5 -10   20.03    5.24
   2  -5 -10   21.78    3.44
   2  -5 -10   15.66    5.96
   2  -5  -9  360.43   21.49
   2  -5  -9  364.54   11.79
   2  -5  -9  426.86   25.96
   2  -5  -8   -1.41    3.21
   2  -5  -8    0.79    0.76
   2  -5  -8   -3.12    4.52
   2  -5  -8    2.72    4.22
   2  -5  -7   58.04    9.02
   2  -5  -7   75.10    4.21
   2  -5  -7   59.31   10.50
   2  -5  -7   52.50    8.87
   2  -5  -6   50.10   10.37
   2  -5  -6   51.25    3.58
   2  -5  -6   42.02    8.27
   2  -5  -6   50.61    8.22
   2  -5  -5  484.75   25.05
   2  -5  -5  451.70   11.68
   2  -5  -5  463.28   25.32
   2  -5  -5  499.89   23.77
   2  -5  -4  374.53   21.94
   2  -5  -4  362.64   11.74
   2  -5  -4  367.60   21.80
   2  -5  -3   77.41   10.46
   2  -5  -3   90.04    6.52
   2  -5  -3   93.04   10.96
   2  -5  -2  172.45   15.14
   2  -5  -2  164.67   13.85
   2  -5  -1  130.44   13.35
   2  -5  -1  133.94   12.07
   2  -5   0  272.38   18.89
   2  -5   0  246.58   14.84
   2  -5   0  236.81   15.07
   2  -5   1   43.44    6.82
   2  -5   1   32.14    6.99
   2  -5   2   84.99   11.02
   2  -5   2   91.66    9.88
   2  -5   3  141.01   13.69
   2  -5   3  157.98   13.64
   2  -5   4   17.69    6.02
   2  -5   4   16.27    6.09
   2  -5   5   41.34    8.03
   2  -5   5   39.24    7.80
   2  -5   6   62.06   10.17
   2  -5   6   51.81    8.86
   2  -5   7  167.60   15.18
   2  -5   7  175.63   17.19
   2  -5   8  360.67   21.66
   2  -5   8  373.88   25.70
   2  -5   9   40.86    9.40
   2  -5   9   53.24    8.73
   2  -5  10    9.61    4.66
   2  -5  10    3.28    4.87
   2  -5  11    6.08    5.03
   2  -5  11    3.27    3.52
   2  -5  12   14.50    7.24
   2  -5  13   70.52   13.68
   2  -5  14   44.01   11.66
   2  -5  15   28.45    9.74
   2  -4 -13  171.45   12.90
   2  -4 -12  122.33   11.55
   2  -4 -11    9.95    3.70
   2  -4 -10   19.55    5.00
   2  -4 -10   14.93    6.03
   2  -4  -9    0.76    2.40
   2  -4  -9    4.62    4.72
   2  -4  -9   -0.65    3.01
   2  -4  -8    8.47    4.16
   2  -4  -8    9.37    2.41
   2  -4  -8    7.65    5.90
   2  -4  -8   10.15    5.32
   2  -4  -7  173.38   14.04
   2  -4  -7  170.75    8.22
   2  -4  -7  166.53   15.92
   2  -4  -7  164.24   14.36
   2  -4  -6  309.32   18.60
   2  -4  -6  316.09   10.03
   2  -4  -6  319.49   20.54
   2  -4  -6  303.68   18.47
   2  -4  -5  280.66   17.83
   2  -4  -5  254.59    8.85
   2  -4  -5  267.16   18.59
   2  -4  -5  267.75   16.23
   2  -4  -4   32.53    7.31
   2  -4  -4   36.46    3.72
   2  -4  -4   22.76    6.34
   2  -4  -4   32.04    6.15
   2  -4  -3   32.74    7.11
   2  -4  -3   37.50    4.06
   2  -4  -3   36.94    6.96
   2  -4  -2   24.59    5.78
   2  -4  -2   22.44    3.76
   2  -4  -2   40.40    6.99
   2  -4  -1  389.89   21.01
   2  -4  -1  345.88   14.63
   2  -4  -1  378.42   18.64
   2  -4   0  239.78   16.54
   2  -4   0  237.66   14.54
   2  -4   1 1429.46   39.45
   2  -4   1 1499.34   35.05
   2  -4   1 1425.59   33.08
   2  -4   2   36.35    6.32
   2  -4   2   28.85    6.65
   2  -4   2   27.27    4.83
   2  -4   3   18.52    4.49
   2  -4   3   36.24    7.12
   2  -4   3   26.66    4.46
   2  -4   4  442.64   22.33
   2  -4   4  413.25   21.69
   2  -4   5  393.98   21.49
   2  -4   5  383.66   21.88
   2  -4   6  263.58   17.32
   2  -4   6  260.20   19.00
   2  -4   7    9.55    6.01
   2  -4   7    4.49    2.73
   2  -4   8    3.45    3.87
   2  -4   8    5.99    3.13
   2  -4   9    5.15    4.28
   2  -4   9    7.82    3.72
   2  -4  10   51.56    7.71
   2  -4  10   65.83   12.21
   2  -4  11   96.53   10.37
   2  -4  11   63.90   11.85
   2  -4  12   83.76   14.08
   2  -4  13   17.80    7.56
   2  -4  14    5.40    5.31
   2  -4  15   10.33    7.28
   2  -4  16   79.68   16.27
   2  -3 -12    2.70    2.23
   2  -3 -11    1.03    1.82
   2  -3 -11    1.57    3.58
   2  -3 -10   36.07    6.58
   2  -3 -10   34.34    8.23
   2  -3  -9  144.47   11.52
   2  -3  -9  153.81   15.31
   2  -3  -8  444.17   20.28
   2  -3  -8  437.76   24.66
   2  -3  -7   79.29    8.84
   2  -3  -7   73.30   10.48
   2  -3  -6   71.34    8.49
   2  -3  -6   85.49    6.55
   2  -3  -6   95.93   11.18
   2  -3  -5  222.16   14.55
   2  -3  -5  236.58    9.61
   2  -3  -5  221.75   16.03
   2  -3  -5  221.62   14.10
   2  -3  -4  341.63   17.86
   2  -3  -4  322.39   10.46
   2  -3  -4  306.31   18.20
   2  -3  -4  342.55   16.41
   2  -3  -3  811.80   27.40
   2  -3  -3  810.22   17.15
   2  -3  -3  762.57   27.23
   2  -3  -3  810.79   23.76
   2  -3  -2  146.35   12.13
   2  -3  -2  144.45    7.97
   2  -3  -2  153.51   11.89
   2  -3  -1  548.14   22.74
   2  -3  -1  511.71   16.35
   2  -3  -1  511.14   20.53
   2  -3   0    9.00    4.38
   2  -3   0    7.82    3.10
   2  -3   0   15.81    4.19
   2  -3   1   43.78    5.97
   2  -3   1   39.80    6.81
   2  -3   1   40.23    5.79
   2  -3   1   39.12    5.60
   2  -3   2  190.42   13.65
   2  -3   2  202.72   12.85
   2  -3   2  206.83   11.12
   2  -3   3 1137.61   32.84
   2  -3   3 1154.10   31.95
   2  -3   3 1170.53   24.21
   2  -3   4  959.72   30.19
   2  -3   4  952.81   30.73
   2  -3   4  962.42   19.86
   2  -3   5  125.51   11.14
   2  -3   5  128.12   12.14
   2  -3   5  130.53    6.36
   2  -3   6   61.92    9.06
   2  -3   6   80.18    9.03
   2  -3   7    3.58    3.80
   2  -3   7    4.51    3.62
   2  -3   8  266.00   15.86
   2  -3   8  261.85   19.83
   2  -3   9  646.32   24.31
   2  -3   9  626.01   31.80
   2  -3  10   40.29    6.00
   2  -3  10   51.13    9.96
   2  -3  11   64.29    7.34
   2  -3  11   67.73   11.66
   2  -3  12    6.01    5.21
   2  -3  13   15.88    6.72
   2  -3  14   37.32    9.83
   2  -3  15   54.38   13.04
   2  -3  16   54.09   12.98
   2  -3  17   10.05    5.95
   2  -2 -12   89.00    7.17
   2  -2 -12  118.76   14.07
   2  -2 -11  362.38   15.35
   2  -2 -11  330.78   22.61
   2  -2 -10   44.72    5.90
   2  -2 -10   28.95    7.08
   2  -2  -9   65.50    7.07
   2  -2  -9   60.59    9.84
   2  -2  -8   33.76    5.38
   2  -2  -8   32.52    6.88
   2  -2  -7   60.02    6.92
   2  -2  -7   71.17    9.94
   2  -2  -6  191.69   12.34
   2  -2  -6  172.09   13.99
   2  -2  -5 1685.54   30.40
   2  -2  -5 1715.07   41.72
   2  -2  -4  355.68   12.81
   2  -2  -4  339.57   18.13
   2  -2  -3 1030.53   19.96
   2  -2  -3 1066.17   24.87
   2  -2  -2    1.01    1.40
   2  -2  -2    1.12    1.97
   2  -2  -1   16.66    3.16
   2  -2   0  395.45   14.56
   2  -2   1   34.23    5.20
   2  -2   1   56.59    6.42
   2  -2   2  544.93   19.21
   2  -2   2  533.82   19.84
   2  -2   3  510.69   19.71
   2  -2   3  441.80   19.39
   2  -2   4   36.92    6.59
   2  -2   5  316.51   15.97
   2  -2   5  319.97   17.80
   2  -2   6  183.01   12.34
   2  -2   6  158.51   13.38
   2  -2   7  206.17   12.90
   2  -2   7  183.89   15.29
   2  -2   8  235.76   13.62
   2  -2   8  246.95   18.32
   2  -2   9  134.39   10.09
   2  -2   9  125.10   14.01
   2  -2  10  101.74    8.68
   2  -2  10  109.15   13.66
   2  -2  11  125.40    9.08
   2  -2  11  155.23   16.70
   2  -2  12   74.84    6.48
   2  -2  12   50.85   10.51
   2  -2  13   86.69   13.81
   2  -2  14   86.06   14.52
   2  -2  15   26.45    9.13
   2  -2  16   -3.76    5.33
   2  -2  17   31.21   10.71
   2  -1 -13   63.73   10.63
   2  -1 -12  113.87    5.80
   2  -1 -12  124.21   13.97
   2  -1 -12  113.75    7.21
   2  -1 -11  110.87    7.17
   2  -1 -11  113.38   13.23
   2  -1 -11   99.46    6.37
   2  -1 -10  193.98   10.31
   2  -1 -10  207.38   16.72
   2  -1 -10  198.90    8.34
   2  -1  -9    5.43    2.49
   2  -1  -9   11.11    5.34
   2  -1  -9    6.41    1.55
   2  -1  -8   39.73    5.21
   2  -1  -8   36.13    3.06
   2  -1  -8   38.40    7.51
   2  -1  -7  345.18   19.39
   2  -1  -7  374.31    8.90
   2  -1  -6  224.45    6.53
   2  -1  -5 1655.63   18.14
   2  -1  -3 2096.44   32.75
   2  -1  -2   26.43    3.90
   2  -1  -1  103.69    6.58
   2  -1  -1  110.63    5.74
   2  -1   0  162.34    8.68
   2  -1   1   44.34    5.35
   2  -1   2  167.64    9.85
   2  -1   2  176.08   10.92
   2  -1   3   89.64    7.97
   2  -1   3   90.91    8.53
   2  -1   4 1297.48   30.98
   2  -1   4 1280.39   32.81
   2  -1   5 1627.69   36.78
   2  -1   6  435.77   20.51
   2  -1   7  191.56   14.76
   2  -1   8   34.07    4.99
   2  -1   8   34.02    7.14
   2  -1   9   17.40    3.65
   2  -1   9   10.95    5.33
   2  -1   9   17.70    2.16
   2  -1  10  106.70    7.99
   2  -1  10  115.58   13.25
   2  -1  11  112.98    7.65
   2  -1  11   95.26   12.78
   2  -1  12  623.36   15.25
   2  -1  12  644.82   33.79
   2  -1  13    8.73    5.92
   2  -1  14    2.93    5.70
   2  -1  15   23.62    8.62
   2  -1  16   29.37    9.63
   2  -1  17   44.60   11.86
   2  -1  18   32.13   10.44
   2   0 -13  106.07   12.53
   2   0 -12   37.36    8.21
   2   0 -11   15.75    2.20
   2   0 -11   18.86    5.34
   2   0 -10  166.06    8.36
   2   0 -10  143.22   13.43
   2   0  -9  206.48   15.56
   2   0  -8  322.16   18.89
   2   0  -8  334.45   12.52
   2   0  -7  135.00    7.49
   2   0  -6    0.89    1.20
   2   0  -5    2.77    1.52
   2   0  -4 2257.07   26.85
   2   0  -3  651.05   14.29
   2   0  -2 7978.06   66.77
   2   0  -2 9995.39   57.20
   2   0  -1  152.88    8.55
   2   0  -1  151.03    7.61
   2   0   0  436.93   13.77
   2   0   1   25.20    3.74
   2   0   2    5.04    2.38
   2   0   2    4.29    2.58
   2   0   3 1809.30   30.75
   2   0   3 1810.83   33.97
   2   0   4  935.14   23.79
   2   0   4  907.09   25.93
   2   0   5  327.43   15.47
   2   0   5  303.98   16.16
   2   0   6  296.74   15.81
   2   0   6  294.36   17.06
   2   0   7   66.86    8.30
   2   0   8   79.85    9.53
   2   0   9  140.53   13.14
   2   0  10   82.07    6.49
   2   0  10   85.66   11.17
   2   0  10   78.55    6.47
   2   0  11   39.28    4.26
   2   0  11   47.82    8.96
   2   0  11   36.76    4.55
   2   0  12   12.18    1.81
   2   0  12    5.86    4.51
   2   0  13   13.50    6.29
   2   0  14  227.63   21.02
   2   0  15  182.81   19.78
   2   0  16  100.24   15.28
   2   0  17   20.71    7.97
   2   0  18    8.18    6.74
   2   0  19   -0.92    5.67
   2   1 -13   38.46    7.37
   2   1 -12   57.79    8.81
   2   1 -11  328.44   19.81
   2   1 -10  168.05    7.50
   2   1 -10  180.50   14.37
   2   1  -9  192.88   14.34
   2   1  -6  232.55   11.26
   2   1  -5  715.35   18.88
   2   1  -4  522.29   15.56
   2   1  -3   37.97    4.29
   2   1  -2  194.72    9.23
   2   1  -1 1364.04   28.06
   2   1  -1 1434.90   24.72
   2   1   0 1927.15   30.81
   2   1   0 2066.14   29.84
   2   1   1    1.70    2.14
   2   1   1    1.37    1.64
   2   1   2  950.72   21.10
   2   1   3   27.62    4.28
   2   1   3   28.83    3.66
   2   1   4    2.03    2.13
   2   1   4    1.52    2.55
   2   1   5   30.91    5.20
   2   1   5   31.46    4.70
   2   1   6 2641.24   42.81
   2   1   6 2689.82   48.65
   2   1   7  155.74   11.55
   2   1   8  217.61   14.38
   2   1   9    4.02    3.03
   2   1  10   22.51    5.88
   2   1  11   46.67    4.40
   2   1  11   41.27    8.25
   2   1  11   61.44    6.93
   2   1  12   33.05    3.07
   2   1  12   35.25    3.19
   2   1  12   37.05    7.64
   2   1  12   28.46    5.13
   2   1  13  246.44   21.40
   2   1  14   39.22    9.38
   2   1  15   75.53   12.50
   2   1  16    6.66    5.47
   2   1  17    2.48    5.03
   2   1  18   30.16    9.19
   2   1  19   42.36   11.24
   2   1  20   28.61    9.12
   2   2 -13   46.61    7.79
   2   2 -12   25.99    5.89
   2   2 -11   59.75    8.50
   2   2 -10    1.92    1.59
   2   2 -10    4.37    3.23
   2   2  -9   55.21    5.21
   2   2  -9   58.15    7.32
   2   2  -8  209.94   10.32
   2   2  -8  226.31   13.23
   2   2  -7  255.18   12.82
   2   2  -4   19.73    3.70
   2   2  -3   38.90    4.92
   2   2  -2   88.44    7.31
   2   2  -1 1361.69   27.24
   2   2   0   53.24    6.22
   2   2   0   50.87    5.42
   2   2   1 1012.91   22.80
   2   2   1 1050.02   23.37
   2   2   2   84.16    6.40
   2   2   2   83.64    6.75
   2   2   2   69.41    4.82
   2   2   3   54.18    5.27
   2   2   3   58.96    6.14
   2   2   4  813.84   24.71
   2   2   4  808.67   17.18
   2   2   4  826.98   21.65
   2   2   5  292.38   16.23
   2   2   5  297.66   11.74
   2   2   5  289.52   14.00
   2   2   6 1445.49   38.35
   2   2   6 1449.50   28.62
   2   2   6 1429.58   33.30
   2   2   7  500.76   18.55
   2   2   7  497.12   24.18
   2   2   7  494.88   20.98
   2   2   8    4.82    3.34
   2   2   8    2.99    3.73
   2   2   9   96.02    9.67
   2   2  10   22.04    3.69
   2   2  10   20.48    5.20
   2   2  11  152.06    8.68
   2   2  11  159.32   13.96
   2   2  11  138.19   11.81
   2   2  12  127.50    7.25
   2   2  12  127.89   13.39
   2   2  12  137.67   12.04
   2   2  13   45.36    8.43
   2   2  13   55.77    8.14
   2   2  14    4.29    4.42
   2   2  15   28.94    8.31
   2   2  16   95.24   13.97
   2   2  17   44.72   10.26
   2   2  18   36.26    9.73
   2   2  19   39.00   10.22
   2   2  20    0.22    4.98
   2   3 -12    3.16    3.11
   2   3 -11   20.60    5.14
   2   3 -10  208.97   10.55
   2   3  -9  128.79   10.80
   2   3  -9  120.09    8.51
   2   3  -8  344.28   16.14
   2   3  -8  316.58   14.06
   2   3  -7  551.78   18.53
   2   3  -7  526.27   23.50
   2   3  -7  511.51   18.03
   2   3  -6    1.59    2.05
   2   3  -6    2.12    3.57
   2   3  -6    1.12    1.77
   2   3  -5   28.58    3.52
   2   3  -5   23.85    5.65
   2   3  -5   26.28    4.33
   2   3  -4  239.49    7.81
   2   3  -4  238.46   12.55
   2   3  -4  231.36   13.96
   2   3  -3  399.74   17.51
   2   3  -3  423.77   17.42
   2   3  -2  109.14    9.01
   2   3  -2  136.36    9.71
   2   3  -1  189.11   11.11
   2   3  -1  183.50   11.12
   2   3   0  184.43    6.34
   2   3   0  174.80   10.17
   2   3   0  149.77    9.86
   2   3   1  139.86    7.13
   2   3   1  130.98    8.25
   2   3   1  144.29    9.47
   2   3   1  148.49    9.92
   2   3   2  415.12   14.11
   2   3   2  415.09   14.76
   2   3   2  398.44   13.10
   2   3   2  424.80   16.45
   2   3   3  187.82   10.77
   2   3   3  188.07    9.57
   2   3   3  174.66    8.07
   2   3   3  209.27   11.42
   2   3   3  180.89    9.75
   2   3   4 1518.64   33.42
   2   3   4 1536.42   18.83
   2   3   4 1528.65   27.66
   2   3   4 1536.81   21.23
   2   3   4 1474.97   30.27
   2   3   5  261.88   15.44
   2   3   5  264.81    9.42
   2   3   5  263.77   12.43
   2   3   5  271.59    7.83
   2   3   5  272.82   13.39
   2   3   6  432.09   21.18
   2   3   6  446.72   14.04
   2   3   6  440.34   17.37
   2   3   7  144.43   13.41
   2   3   7  159.10    9.45
   2   3   7  169.96   11.88
   2   3   7  164.90   10.73
   2   3   8   71.39    7.19
   2   3   8   88.16   11.51
   2   3   8   76.56    8.71
   2   3   8   79.10    7.51
   2   3   9  616.36   20.58
   2   3   9  616.22   22.15
   2   3   9  594.09   29.60
   2   3  10  101.97    8.28
   2   3  10  119.74   10.84
   2   3  10  107.76   13.67
   2   3  11   48.25    5.62
   2   3  11   46.93    9.48
   2   3  11   59.52    8.12
   2   3  12   34.81    4.58
   2   3  12   46.96   10.47
   2   3  12   40.74    7.52
   2   3  13   87.07   11.13
   2   3  14  151.62   15.32
   2   3  15  136.27   15.41
   2   3  16   87.37   12.68
   2   3  17   20.77    6.84
   2   3  18    0.48    3.26
   2   3  19   11.53    6.55
   2   3  20   33.27   10.92
   2   4 -11   55.63    7.52
   2   4 -10  153.26   15.13
   2   4  -9   27.81    5.41
   2   4  -9   29.39    6.70
   2   4  -9   29.84    4.94
   2   4  -8   27.38    5.02
   2   4  -8   21.36    5.69
   2   4  -8   18.33    3.91
   2   4  -7   20.36    3.89
   2   4  -7   17.13    6.00
   2   4  -7   18.20    4.18
   2   4  -6  224.76   11.15
   2   4  -6  218.88   15.74
   2   4  -6  199.10   12.76
   2   4  -5 1048.08   21.29
   2   4  -5 1049.87   32.58
   2   4  -5 1042.88   28.81
   2   4  -4  595.38   13.84
   2   4  -4  586.50   23.62
   2   4  -4  556.19   21.13
   2   4  -3   27.67    5.67
   2   4  -3   17.74    4.33
   2   4  -3   29.81    5.35
   2   4  -2   19.14    4.33
   2   4  -2   17.30    4.65
   2   4  -2   25.72    5.08
   2   4  -2   23.41    5.34
   2   4  -1  197.74   12.82
   2   4  -1  200.64   12.94
   2   4  -1  194.97   12.28
   2   4  -1  196.06   12.49
   2   4   0  948.47   16.16
   2   4   0 1001.86   28.30
   2   4   0  991.21   27.94
   2   4   0  902.08   24.88
   2   4   0  942.34   26.75
   2   4   1  539.62   14.31
   2   4   1  558.37   21.28
   2   4   1  499.35   19.87
   2   4   1  534.51   18.39
   2   4   1  491.34   18.53
   2   4   1  546.80   20.30
   2   4   2 1085.33   23.33
   2   4   2 1089.94   29.58
   2   4   2 1076.60   29.24
   2   4   2 1085.77   25.77
   2   4   2 1060.46   24.38
   2   4   2 1074.16   28.58
   2   4   3  124.60    8.86
   2   4   3  139.08   10.75
   2   4   3  136.65   10.47
   2   4   3  147.40    8.95
   2   4   3  134.19    8.44
   2   4   3  128.60    9.88
   2   4   3  123.71    9.34
   2   4   4    1.12    2.64
   2   4   4   -1.66    2.43
   2   4   4   -0.09    1.79
   2   4   4    1.44    1.91
   2   4   4    3.30    1.91
   2   4   4    1.77    2.74
   2   4   4    0.64    2.25
   2   4   5   11.58    4.29
   2   4   5   13.29    1.83
   2   4   5    9.48    3.62
   2   4   5   15.70    4.25
   2   4   5    9.71    2.78
   2   4   5   11.49    2.68
   2   4   5   18.78    4.33
   2   4   6  134.84   12.06
   2   4   6  131.90    6.43
   2   4   6  143.11   11.06
   2   4   6  133.35    6.67
   2   4   6  129.77    9.05
   2   4   6  150.95   10.62
   2   4   7  925.41   33.24
   2   4   7  909.71   19.55
   2   4   7  933.42   27.86
   2   4   7  916.08   14.76
   2   4   7  970.75   26.26
   2   4   7  960.01   26.98
   2   4   8  215.88   17.26
   2   4   8  213.78   10.87
   2   4   8  223.67   13.57
   2   4   8  233.01   14.01
   2   4   9   67.59    6.96
   2   4   9   57.70    9.87
   2   4   9   61.28    7.26
   2   4  10   17.54    4.14
   2   4  10   13.34    6.26
   2   4  10   16.44    3.87
   2   4  11  176.88   12.99
   2   4  11  170.98   17.95
   2   4  11  185.85   12.44
   2   4  12  504.58   23.44
   2   4  12  532.72   32.56
   2   4  12  495.70   19.64
   2   4  13  177.14   14.83
   2   4  13  160.76   18.95
   2   4  14  210.63   17.14
   2   4  14  235.11   23.59
   2   4  15   15.28    5.98
   2   4  15   13.65    7.33
   2   4  16    4.50    4.22
   2   4  17   33.63    8.84
   2   4  18   24.35    7.78
   2   4  19   32.13    8.77
   2   5 -11   49.57    9.96
   2   5 -10    9.09    5.22
   2   5  -9    1.10    1.84
   2   5  -9   -0.44    3.85
   2   5  -8  110.39    9.86
   2   5  -8  107.60   12.67
   2   5  -8  117.22   10.74
   2   5  -7  343.76   15.92
   2   5  -7  343.35   21.32
   2   5  -7  372.27   19.19
   2   5  -6  487.79   17.56
   2   5  -6  509.19   24.98
   2   5  -6  497.31   22.25
   2   5  -5  472.03   15.81
   2   5  -5  460.41   21.02
   2   5  -5  493.20   21.96
   2   5  -5  482.87   23.90
   2   5  -4  367.94   18.77
   2   5  -4  402.60   19.82
   2   5  -4  400.74   21.12
   2   5  -3   87.82    9.39
   2   5  -3   76.77    8.78
   2   5  -3   75.99    9.58
   2   5  -2  288.35   16.81
   2   5  -2  272.69   16.03
   2   5  -2  249.31   15.76
   2   5  -1  212.72   14.57
   2   5  -1  246.08   15.43
   2   5  -1  217.51   14.23
   2   5  -1  218.21   14.44
   2   5   0 1506.57   37.94
   2   5   0 1558.27   37.85
   2   5   0 1534.86   35.58
   2   5   0 1579.94   37.74
   2   5   1   16.23    4.98
   2   5   1   19.04    4.90
   2   5   1   25.00    5.23
   2   5   1   16.90    4.32
   2   5   2   17.27    3.62
   2   5   2   18.55    4.89
   2   5   2   28.59    5.99
   2   5   2   29.01    4.92
   2   5   2   15.00    3.99
   2   5   2   22.70    4.92
   2   5   3  740.49   22.46
   2   5   3  778.34   27.47
   2   5   3  793.32   26.95
   2   5   3  787.19   22.65
   2   5   3  765.81   21.49
   2   5   3  770.64   25.79
   2   5   3  788.55   25.78
   2   5   4  991.63   28.19
   2   5   4 1001.87   31.26
   2   5   4 1041.59   31.04
   2   5   4 1027.80   23.17
   2   5   4 1002.33   29.37
   2   5   4  997.27   29.59
   2   5   5 1257.51   34.30
   2   5   5 1260.52   34.96
   2   5   5 1273.35   34.23
   2   5   5 1213.86   24.64
   2   5   5 1197.57   31.69
   2   5   5 1287.73   34.55
   2   5   6  238.13   16.05
   2   5   6  212.62   14.70
   2   5   6  218.89   14.46
   2   5   6  211.18   10.89
   2   5   6  205.57   13.11
   2   5   7  163.82   14.32
   2   5   7  161.59    6.61
   2   5   7  158.08   12.24
   2   5   7  159.52   12.75
   2   5   7  167.63   10.47
   2   5   7  171.23   11.77
   2   5   8   95.37   11.83
   2   5   8   88.89    6.10
   2   5   8  106.19   10.11
   2   5   8  107.34   10.60
   2   5   8  103.71    8.94
   2   5   8  108.19    9.57
   2   5   9   13.26    2.88
   2   5   9   15.06    5.83
   2   5   9   17.58    4.55
   2   5   9   11.73    3.63
   2   5   9   16.80    2.41
   2   5  10  193.43   18.38
   2   5  10  184.21   11.24
   2   5  10  192.91    5.87
   2   5  10  189.74   14.02
   2   5  11  113.54    9.64
   2   5  11  155.55   17.54
   2   5  11  118.25   11.01
   2   5  12  107.36   10.34
   2   5  12  124.19   16.19
   2   5  12   90.47    9.57
   2   5  13  287.46   17.75
   2   5  13  266.27   24.29
   2   5  14    3.59    5.02
   2   5  14    0.01    2.85
   2   5  15   11.49    5.42
   2   5  15    8.94    5.02
   2   5  16   73.42   10.90
   2   5  16   98.36   17.10
   2   5  17   85.10   12.25
   2   5  17   79.94   16.20
   2   6 -12    2.63    4.62
   2   6 -11   10.50    5.88
   2   6 -10   44.75    9.31
   2   6  -9  228.05   15.45
   2   6  -9  240.75   19.91
   2   6  -8   86.23    9.09
   2   6  -8   89.38   12.11
   2   6  -7   98.86    9.05
   2   6  -7  116.36   13.65
   2   6  -6    2.91    2.04
   2   6  -6    5.33    4.30
   2   6  -5   36.91    7.91
   2   6  -4  518.10   25.75
   2   6  -3   76.65   10.00
   2   6  -2  101.59   10.96
   2   6  -1   68.53    9.06
   2   6   0    3.98    3.52
   2   6   1  384.04   18.95
   2   6   2  823.11   28.87
   2   6   3 1140.78   29.61
   2   6   3 1173.81   28.62
   2   6   3 1175.01   34.16
   2   6   4   64.43    7.53
   2   6   4   56.01    6.00
   2   6   4   50.54    7.35
   2   6   4   49.43    7.35
   2   6   5  127.61   11.47
   2   6   5  113.32    7.72
   2   6   5  120.32   10.88
   2   6   6  123.53   12.02
   2   6   6  140.91    8.63
   2   6   6  133.14   11.42
   2   6   7   63.85    9.38
   2   6   7   56.43    5.87
   2   6   7   45.34    6.54
   2   6   8   53.04    3.59
   2   6   8   41.50    8.22
   2   6   8   45.78    5.80
   2   6   8   51.73    6.80
   2   6   9  119.88   14.05
   2   6   9  120.19    6.98
   2   6   9  114.15    9.49
   2   6   9  137.86   11.25
   2   6  10   59.33    5.68
   2   6  10   59.92   10.59
   2   6  11   36.98    5.20
   2   6  11   54.18   10.49
   2   6  12    5.30    5.44
   2   6  12   10.73    3.41
   2   6  12    6.98    1.36
   2   6  13  109.74   10.45
   2   6  13  111.18   16.38
   2   6  14   18.31    7.43
   2   6  14   19.79    4.98
   2   6  15   86.84   10.53
   2   6  15   85.09   15.54
   2   6  16   52.11    8.66
   2   6  16   74.47   15.28
   2   6  17   86.13   17.68
   2   6  18    1.82    4.81
   2   6  19    0.97    6.50
   2   7 -13   11.20    6.46
   2   7 -12   61.62   12.28
   2   7 -11   99.72   14.83
   2   7 -10   25.88    7.39
   2   7  -9   37.59    8.89
   2   7  -8   -1.06    2.13
   2   7  -8    2.44    4.15
   2   7  -7   51.28    7.07
   2   7  -7   53.61   10.02
   2   7  -6  131.17   14.73
   2   7  -5  239.11   19.38
   2   7  -4  130.08   13.93
   2   7  -3   67.07   10.13
   2   7  -2    1.18    3.35
   2   7  -1   39.62    7.66
   2   7   3  278.51   14.85
   2   7   4   18.87    4.69
   2   7   4   21.96    4.16
   2   7   5  261.52   16.76
   2   7   5  281.32   12.62
   2   7   6  166.41   14.10
   2   7   6  158.69    9.13
   2   7   7  207.89   16.85
   2   7   7  189.39   10.07
   2   7   8  137.02   14.61
   2   7   8  121.81    8.64
   2   7   9  205.31   18.58
   2   7   9  207.29    5.59
   2   7   9  213.43   11.98
   2   7  10   -1.23    2.83
   2   7  10    1.24    1.35
   2   7  11  213.21   20.83
   2   7  11  199.44   10.06
   2   7  12   43.68    5.58
   2   7  12   53.72   10.99
   2   7  13  305.16   26.88
   2   7  13  265.26   14.49
   2   7  14  123.27   10.83
   2   7  14   80.58   14.74
   2   7  15   15.99    7.50
   2   7  16    7.24    6.22
   2   7  17    0.30    4.03
   2   7  18   54.20   13.59
   2   8 -14   23.04    8.90
   2   8 -13   64.23   13.50
   2   8 -12   59.58   12.51
   2   8 -11   16.92    7.06
   2   8 -10   24.34    8.16
   2   8  -9   37.63    9.51
   2   8  -8   72.92   12.34
   2   8  -7  162.45   17.56
   2   8  -6  204.54   19.09
   2   8  -5   49.64   10.21
   2   8  -4    1.95    5.17
   2   8  -3  195.10   17.48
   2   8  -2   64.73   10.34
   2   8  -1  145.25   11.27
   2   8  -1  134.65   13.99
   2   8   0  220.75   12.71
   2   8   3   10.18    3.60
   2   8   4  360.49   16.58
   2   8   5  447.04   22.95
   2   8   5  459.64   17.00
   2   8   6  296.92   19.74
   2   8   6  263.60   11.94
   2   8   7   78.92   10.90
   2   8   7   68.04    6.06
   2   8   8   13.10    4.96
   2   8   8   19.67    3.36
   2   8   9   77.97   11.90
   2   8   9   88.64    7.53
   2   8  10   24.11    7.50
   2   8  10   15.02    3.31
   2   8  11  440.91   30.30
   2   8  11  421.10   10.24
   2   8  12  119.31    7.25
   2   8  12  136.52   17.78
   2   8  13    1.75    5.11
   2   8  14    4.44    5.48
   2   8  15    6.69    7.24
   2   8  16   30.72   10.59
   2   8  17   55.00   13.86
   2   8  18   54.27   14.87
   2   9 -14   19.03    8.87
   2   9 -13   -0.75    4.69
   2   9 -12    1.56    4.71
   2   9 -11   -7.04    5.36
   2   9 -10   46.95   10.89
   2   9  -9   52.66   11.22
   2   9  -8  110.75   15.97
   2   9  -7    5.31    5.61
   2   9  -6    3.85    4.03
   2   9  -5   24.63    7.79
   2   9  -4   16.34    5.85
   2   9  -3  241.70   20.65
   2   9  -2   61.39   10.81
   2   9  -1   -0.94    3.56
   2   9   0   22.19    4.80
   2   9   1  147.92   10.27
   2   9   4  190.04   12.80
   2   9   5   62.58    9.21
   2   9   5   54.82    6.36
   2   9   6   -0.83    3.39
   2   9   6   -0.17    1.26
   2   9   7    1.89    3.99
   2   9   7    2.42    1.63
   2   9   8  110.45   13.92
   2   9   8  110.37    7.54
   2   9   9  109.28   14.23
   2   9   9  108.25    7.63
   2   9  10  133.14   16.33
   2   9  11   56.17   11.59
   2   9  12    3.95    4.65
   2   9  13   76.76   14.66
   2   9  14  131.85   19.18
   2   9  15   44.00   11.94
   2   9  16   47.55   13.06
   2   9  17   12.84    7.88
   2   9  18   -0.77    4.63
   2  10 -12   20.01    8.51
   2  10 -11    6.32    6.47
   2  10 -10   -2.87    6.91
   2  10  -9   20.21    8.61
   2  10  -8    0.20    4.77
   2  10  -7   -2.26    5.05
   2  10  -6   59.86   11.78
   2  10  -5   59.76   11.32
   2  10  -4   61.57   11.70
   2  10  -3   31.74    8.45
   2  10  -2   77.53   12.67
   2  10   1  142.32   10.86
   2  10   2  164.91   10.63
   2  10   4   11.73    3.56
   2  10   5  191.78   12.32
   2  10   6   35.64    7.67
   2  10   6   21.29    3.78
   2  10   7  173.20   17.06
   2  10   7  184.54    9.90
   2  10   8   31.06    8.05
   2  10   8   30.32    3.89
   2  10   9   37.16    9.12
   2  10   9   38.86    4.37
   2  10  10    9.10    4.97
   2  10  11   14.62    6.17
   2  10  12  112.79   17.01
   2  10  13   75.33   14.54
   2  10  14  155.17   21.46
   2  10  15   27.84   10.19
   2  10  16    3.77    4.64
   2  10  17   14.64    8.55
   2  11 -10   16.93    8.49
   2  11  -9   -0.55    3.82
   2  11  -8   42.80   11.20
   2  11  -7   62.35   13.49
   2  11  -6   78.58   14.32
   2  11  -5   43.32   10.66
   2  11  -4   15.62    6.89
   2  11  -3   19.17    7.86
   2  11  -2   77.97   13.11
   2  11  -1  126.05   16.46
   2  11   4   71.98    8.76
   2  11   5   98.93    9.28
   2  11   6   64.49   10.66
   2  11   6   61.58    6.56
   2  11   7   35.67    8.59
   2  11   7   24.70    3.75
   2  11   8   18.32    7.06
   2  11   9   46.26   10.13
   2  11  10   62.48   11.98
   2  11  11  146.84   18.88
   2  11  12   32.32    9.59
   2  11  13   13.63    7.82
   2  11  14   14.00    8.53
   2  11  15    9.56    6.07
   2  11  16   21.81    8.99
   2  12  -8   79.23   15.81
   2  12  -7   12.47    8.34
   2  12  -6    6.87    6.37
   2  12  -5   50.31   12.39
   2  12  -4   58.24   13.10
   2  12  -3   36.88   10.83
   2  12  -2   50.92   12.02
   2  12  -1   12.80    8.03
   2  12   4  101.53   10.80
   2  12   5   -1.21    1.41
   2  12   6   12.46    5.57
   2  12   7   -2.36    3.82
   2  12   8   78.15   12.96
   2  12   9   95.54   14.83
   2  12  10   21.04    7.65
   2  12  11    3.16    4.74
   2  12  12   -5.39    6.36
   2  12  13   26.21    9.69
   2  12  14   44.77   12.64
   2  12  15   35.52   11.73
   2  13  -6   42.01   12.75
   2  13  -5   92.30   16.91
   2  13  -4    8.75    7.00
   2  13  -3   23.08    8.78
   2  13  -2   -8.55    7.07
   2  13  -1   20.96    8.45
   2  13   7   22.20    7.09
   2  13   8   25.83    7.84
   2  13   9   23.49    8.29
   2  13  10    5.40    4.63
   2  13  11   48.46   11.97
   2  13  12   44.05   11.84
   2  13  13   20.07    8.22
   2  13  14   38.64   11.83
   2  14  -3   35.77   11.50
   2  14  -2   14.61    7.06
   2  14  -1   28.35    9.64
   2  14   0   11.00    6.55
   2  14   6   -3.92    3.81
   2  14   7   21.00    7.30
   2  14   8    1.94    3.17
   2  14   9   25.32    8.64
   2  14  10   20.96    8.63
   2  14  11   65.84   14.02
   2  14  12   53.76   13.69
   2  14  13    6.05    4.65
   2  15   1    3.71    5.33
   2  15   6   12.69    6.61
   2  15   7    7.23    4.77
   2  15   8   36.13    9.83
   2  15   9   19.11    7.82
   2  15  10   38.15   10.87
   2  15  11   11.61    7.61
   2  16   6   36.49   10.19
   2  16   7   26.16    9.16
   2  16   8   20.96    8.52
   2  16   9   -2.88    5.71
   3 -13  -8   12.83    8.00
   3 -13  -7   -0.86    5.40
   3 -13  -6   -4.23    5.93
   3 -13  -5   25.43   10.59
   3 -13  -4   11.54    8.00
   3 -13  -3    5.00    5.19
   3 -13  -2   14.90    8.99
   3 -12 -14   -3.97    5.45
   3 -12 -13   17.16    8.57
   3 -12 -12   19.28    9.94
   3 -12 -11   -5.72    5.54
   3 -12 -10   12.41    7.92
   3 -12  -9   -2.85    7.20
   3 -12  -8    4.26    5.42
   3 -12  -7   61.68   14.58
   3 -12  -6    7.73    6.58
   3 -12  -5   26.19   10.28
   3 -12  -4   19.86    9.98
   3 -12  -3   -0.37    5.17
   3 -12  -2    7.37    5.99
   3 -12  -1   21.95   10.02
   3 -12   0    8.97    7.56
   3 -12   1   10.26    9.15
   3 -12   2   11.42    8.57
   3 -12   3    3.32    6.03
   3 -12   4   15.64    8.78
   3 -12   4    9.52    5.72
   3 -12   5   27.26   11.43
   3 -12   5    2.17    3.85
   3 -12   6    6.28    7.09
   3 -11 -14   11.75    6.90
   3 -11 -13   11.03    7.09
   3 -11 -12   11.25    7.60
   3 -11 -11   12.30    7.13
   3 -11 -10    4.24    4.79
   3 -11  -9   93.91   17.12
   3 -11  -8   18.29    8.68
   3 -11  -7   27.12    9.78
   3 -11  -6   46.12   12.88
   3 -11  -5   38.82   10.88
   3 -11  -4   17.48    8.11
   3 -11  -3   61.05   13.84
   3 -11  -2   23.52   10.37
   3 -11  -1   25.27    9.95
   3 -11   0   -7.81    6.83
   3 -11   1    4.12    7.00
   3 -11   2   37.54   12.28
   3 -11   3   11.80    8.51
   3 -11   4   42.11   12.10
   3 -11   4   24.59    7.95
   3 -11   5    7.31    6.77
   3 -11   5   -2.88    4.90
   3 -11   6   24.84   10.48
   3 -11   6    0.52    4.82
   3 -11   7   -4.20    6.35
   3 -11   8    1.42    4.78
   3 -10 -15    7.97    5.50
   3 -10 -14    5.79    6.21
   3 -10 -14    9.87    7.17
   3 -10 -13   13.68    7.51
   3 -10 -12   32.91   10.54
   3 -10 -11   22.86    9.16
   3 -10 -10   63.55   13.94
   3 -10  -9    3.70    6.27
   3 -10  -8   11.74    7.45
   3 -10  -7   15.00    7.46
   3 -10  -6   22.88    9.22
   3 -10  -5   51.97   12.96
   3 -10  -4  140.16   20.66
   3 -10  -3    0.34    5.79
   3 -10  -2    6.30    6.93
   3 -10  -1   24.41    9.70
   3 -10   0   10.83    5.91
   3 -10   1   30.23   10.85
   3 -10   2   22.91    9.11
   3 -10   3   14.20    7.31
   3 -10   3   15.34    6.04
   3 -10   4   -2.26    4.22
   3 -10   4    5.16    4.63
   3 -10   5   -4.85    6.25
   3 -10   5   -0.60    3.61
   3 -10   6   11.29    7.15
   3 -10   6   22.36    8.81
   3 -10   7   20.85    8.09
   3 -10   7    3.76    4.99
   3 -10   8   13.54    6.90
   3 -10   8    9.97    6.56
   3  -9 -16   -4.30    6.32
   3  -9 -15   -0.97    4.47
   3  -9 -14   10.58    6.33
   3  -9 -14   14.49    7.94
   3  -9 -13   52.56   11.53
   3  -9 -13   55.40   13.15
   3  -9 -12   26.64    9.06
   3  -9 -12   27.15    9.01
   3  -9 -11   49.65   11.97
   3  -9 -10   -1.03    4.26
   3  -9  -9   10.83    8.00
   3  -9  -8   24.75    8.59
   3  -9  -7   10.42    6.31
   3  -9  -6   38.20   10.14
   3  -9  -5   67.30   13.40
   3  -9  -4   13.08    6.42
   3  -9  -3    8.86    7.90
   3  -9  -2  230.70   24.05
   3  -9  -1   18.12    8.08
   3  -9   0  110.80   16.78
   3  -9   1   10.77    6.73
   3  -9   2   12.60    5.38
   3  -9   2   16.25    9.28
   3  -9   3    6.25    4.44
   3  -9   3   -0.20    3.75
   3  -9   4   80.01   12.86
   3  -9   4   79.52   14.68
   3  -9   5   59.79   12.05
   3  -9   5   50.28   11.54
   3  -9   6   40.33   11.08
   3  -9   6   41.15    9.48
   3  -9   7   25.56    8.58
   3  -9   7   32.22    9.05
   3  -9   8    2.48    5.01
   3  -9   8   -7.42    6.19
   3  -9   9   -1.21    4.56
   3  -9   9    0.57    5.46
   3  -8 -16   40.50   11.69
   3  -8 -15   45.33   12.41
   3  -8 -14   22.47    7.70
   3  -8 -14   27.86   10.41
   3  -8 -13    6.34    4.77
   3  -8 -13    4.15    4.87
   3  -8 -12   27.23    8.56
   3  -8 -12   33.37    9.46
   3  -8 -11    0.01    3.72
   3  -8 -11   -5.45    4.88
   3  -8 -10   70.09   13.04
   3  -8 -10   98.99   14.83
   3  -8  -9   66.78   12.90
   3  -8  -8   10.31    6.08
   3  -8  -7   96.50   15.12
   3  -8  -6    0.92    4.81
   3  -8  -5    4.04    6.44
   3  -8  -4   17.68    8.04
   3  -8  -3  210.65   21.76
   3  -8  -2   74.92   13.51
   3  -8  -1  100.49   14.94
   3  -8   0   -6.20    7.09
   3  -8   1    2.58    4.63
   3  -8   2   55.16   10.11
   3  -8   2   67.31   12.77
   3  -8   3   76.23   11.90
   3  -8   3   80.35   13.83
   3  -8   4   65.29   12.55
   3  -8   4   63.90   11.30
   3  -8   5   79.25   12.69
   3  -8   5   73.65   13.27
   3  -8   6    4.34    5.26
   3  -8   6   -3.31    5.11
   3  -8   7   25.16    8.13
   3  -8   7    7.78    5.93
   3  -8   8   57.87   12.46
   3  -8   8   46.75   10.62
   3  -8   9   27.92    8.80
   3  -8   9   21.63   10.01
   3  -8  10   29.57    9.08
   3  -8  10   31.30    9.16
   3  -8  11   -7.57    6.01
   3  -7 -17   36.01   11.57
   3  -7 -16   15.13    8.11
   3  -7 -15   36.80   10.71
   3  -7 -14  -10.40    5.08
   3  -7 -14   -0.38    5.85
   3  -7 -13   -2.36    3.76
   3  -7 -13    2.61    4.06
   3  -7 -12   47.05   10.15
   3  -7 -12   31.19    9.19
   3  -7 -11  108.48   15.09
   3  -7 -11  134.94   17.05
   3  -7 -10   72.81   12.30
   3  -7 -10   86.61   13.42
   3  -7  -9   67.37   12.12
   3  -7  -9   91.14   13.69
   3  -7  -8   -1.10    4.42
   3  -7  -8    7.02    5.01
   3  -7  -7   10.56    7.06
   3  -7  -6  117.50   15.46
   3  -7  -5  102.34   14.79
   3  -7  -4  165.61   18.10
   3  -7  -3    8.32    5.61
   3  -7  -2   13.01    6.90
   3  -7  -1   27.83    8.25
   3  -7   0   59.97   11.52
   3  -7   1   91.00   13.41
   3  -7   2   85.54   13.23
   3  -7   2  108.94   12.65
   3  -7   3   48.06    9.31
   3  -7   3   30.60    8.54
   3  -7   4   13.53    6.35
   3  -7   4    8.39    6.33
   3  -7   5   75.30   11.86
   3  -7   5   98.21   14.60
   3  -7   6   55.94   10.67
   3  -7   6   68.06   12.21
   3  -7   7  154.76   17.99
   3  -7   7  141.00   17.15
   3  -7   8   42.18   10.34
   3  -7   8   26.03    8.33
   3  -7   9   12.35    6.94
   3  -7   9   14.12    6.32
   3  -7  10    0.25    4.87
   3  -7  10   15.18    7.69
   3  -7  11   45.51   11.83
   3  -7  12   26.11    9.82
   3  -6 -17   -7.48    4.98
   3  -6 -16   13.74    6.94
   3  -6 -15   17.27    7.51
   3  -6 -14   15.47    7.05
   3  -6 -13  105.69   13.60
   3  -6 -13  101.18   16.06
   3  -6 -12  116.59   14.64
   3  -6 -12  111.76   15.87
   3  -6 -11   84.63   12.33
   3  -6 -11   86.11   13.83
   3  -6 -10    3.92    4.65
   3  -6 -10    1.52    5.20
   3  -6  -9   22.14    7.40
   3  -6  -9   37.24    3.75
   3  -6  -9   37.98    9.54
   3  -6  -9   31.28    7.66
   3  -6  -8   26.78    7.88
   3  -6  -8   27.63    3.30
   3  -6  -8   22.05    7.98
   3  -6  -8   37.76    8.30
   3  -6  -7  146.61   16.50
   3  -6  -7  166.88    8.57
   3  -6  -7  162.27   18.16
   3  -6  -7  161.07   16.09
   3  -6  -6   92.64   13.20
   3  -6  -6   95.09    6.98
   3  -6  -6   86.68   13.19
   3  -6  -6   91.21   11.71
   3  -6  -5   86.65   12.89
   3  -6  -5   88.05    7.19
   3  -6  -5   74.67   11.99
   3  -6  -4   16.32    7.36
   3  -6  -4    2.53    1.87
   3  -6  -4    5.29    4.84
   3  -6  -3   18.17    6.91
   3  -6  -3   18.76    3.94
   3  -6  -3   17.65    6.34
   3  -6  -2  560.80   31.14
   3  -6  -2  533.41   28.16
   3  -6  -1   57.92   10.88
   3  -6  -1   55.30    9.34
   3  -6   0   76.06   12.20
   3  -6   0   70.83    9.88
   3  -6   1   38.50    9.65
   3  -6   1   34.82    6.96
   3  -6   2   25.75    6.51
   3  -6   2   13.88    5.83
   3  -6   3   -2.20    3.75
   3  -6   3   -3.66    5.17
   3  -6   4   61.16   10.28
   3  -6   4   52.82   10.20
   3  -6   5   85.44   11.84
   3  -6   5   63.93   10.82
   3  -6   6  463.46   28.99
   3  -6   6  500.96   29.53
   3  -6   7    4.20    4.30
   3  -6   7   15.54    6.39
   3  -6   8    8.94    4.98
   3  -6   8    7.40    5.67
   3  -6   9   27.77    7.81
   3  -6   9   22.97    8.63
   3  -6  10   14.19    6.51
   3  -6  10    5.77    3.04
   3  -6  11   55.42   12.19
   3  -6  12   23.45    9.50
   3  -6  13    5.58    5.79
   3  -5 -17   -0.74    5.76
   3  -5 -16   83.40   16.22
   3  -5 -15   37.24   10.55
   3  -5 -14   45.71   11.25
   3  -5 -13   56.89    9.35
   3  -5 -13   42.06   10.23
   3  -5 -12    1.03    3.70
   3  -5 -12    6.51    7.17
   3  -5 -12    4.15    3.61
   3  -5 -11   18.83    5.97
   3  -5 -11    9.24    2.79
   3  -5 -11   16.21    7.26
   3  -5 -11   25.78    8.25
   3  -5 -10   50.90    9.54
   3  -5 -10   65.98    6.18
   3  -5 -10   75.70   13.11
   3  -5 -10   69.97   11.54
   3  -5  -9   31.88    7.72
   3  -5  -9   30.50    4.08
   3  -5  -9   29.85    8.90
   3  -5  -9   36.54    8.37
   3  -5  -8   30.12    7.53
   3  -5  -8   36.65    4.25
   3  -5  -8   44.36   10.32
   3  -5  -8   56.95   10.03
   3  -5  -7   32.82    8.06
   3  -5  -7   39.60    4.36
   3  -5  -7   21.02    6.96
   3  -5  -7   34.33    7.11
   3  -5  -6   51.28    9.81
   3  -5  -6   40.73    4.62
   3  -5  -6   43.28    9.73
   3  -5  -6   44.44    8.28
   3  -5  -5  179.52   16.82
   3  -5  -5  159.36    9.39
   3  -5  -5  174.91   16.99
   3  -5  -5  164.78   14.13
   3  -5  -4   68.35   10.89
   3  -5  -4   67.27    6.42
   3  -5  -4   68.97   10.78
   3  -5  -3  261.54   20.30
   3  -5  -3  268.86   13.71
   3  -5  -3  240.39   18.71
   3  -5  -2  520.04   28.38
   3  -5  -2  479.71   19.47
   3  -5  -2  494.99   25.96
   3  -5  -1  135.36   14.56
   3  -5  -1  115.87   10.21
   3  -5  -1  125.07   12.63
   3  -5   0    6.15    5.18
   3  -5   0   11.55    3.97
   3  -5   0   11.34    4.10
   3  -5   1   18.33    6.82
   3  -5   1    5.13    4.41
   3  -5   2  203.30   18.12
   3  -5   2  222.86   16.44
   3  -5   2  216.89   15.04
   3  -5   3   48.86    8.41
   3  -5   3   36.65    8.28
   3  -5   3   38.33    6.22
   3  -5   4  157.35   15.97
   3  -5   4  152.07   14.84
   3  -5   4  141.33   11.10
   3  -5   5  131.48   14.46
   3  -5   5  119.91   13.76
   3  -5   6   27.66    7.29
   3  -5   6   24.93    7.18
   3  -5   7   11.63    5.69
   3  -5   7    9.19    5.78
   3  -5   8   31.45    8.52
   3  -5   8   32.57    7.84
   3  -5   9   51.96   10.88
   3  -5   9   59.00   10.12
   3  -5  10   27.96    8.75
   3  -5  10   26.45    7.39
   3  -5  11   36.99   10.59
   3  -5  11   10.51    4.08
   3  -5  12    2.15    4.56
   3  -5  13    9.03    6.60
   3  -5  14   77.88   15.36
   3  -4 -13   -2.57    3.29
   3  -4 -13   -2.19    4.50
   3  -4 -12   92.91   11.20
   3  -4 -12   62.21    8.29
   3  -4 -12   84.50   14.34
   3  -4 -11  123.85   13.09
   3  -4 -11  138.51   11.45
   3  -4 -11   96.67   15.01
   3  -4 -10   87.94   11.57
   3  -4 -10   87.87    8.70
   3  -4 -10   67.15   11.98
   3  -4 -10   81.90   12.03
   3  -4  -9   45.28    8.30
   3  -4  -9   42.29    5.66
   3  -4  -9   41.39    9.85
   3  -4  -9   48.44    9.87
   3  -4  -8    6.41    4.42
   3  -4  -8   10.26    2.75
   3  -4  -8    7.39    6.07
   3  -4  -8    8.42    4.97
   3  -4  -7   17.07    5.76
   3  -4  -7   12.35    2.72
   3  -4  -7   16.88    6.93
   3  -4  -7   16.07    5.59
   3  -4  -6  288.17   19.99
   3  -4  -6  264.26   11.78
   3  -4  -6  299.22   22.15
   3  -4  -6  267.35   17.63
   3  -4  -5  119.15   13.08
   3  -4  -5  112.43    7.65
   3  -4  -5   99.47   12.35
   3  -4  -5  122.39   11.60
   3  -4  -4  345.95   22.00
   3  -4  -4  348.95   13.98
   3  -4  -4  344.87   22.16
   3  -4  -4  334.91   18.29
   3  -4  -3  358.98   22.09
   3  -4  -3  380.44   15.49
   3  -4  -3  347.17   21.54
   3  -4  -2   28.27    7.34
   3  -4  -2   27.53    4.76
   3  -4  -2   24.85    6.46
   3  -4  -1   83.68   11.19
   3  -4  -1   80.90    8.35
   3  -4  -1  104.35   11.32
   3  -4   0  222.27   17.74
   3  -4   0  236.23   14.70
   3  -4   0  251.79   16.66
   3  -4   1  655.86   30.07
   3  -4   1  597.02   24.76
   3  -4   1  652.19   25.71
   3  -4   2   47.49    8.63
   3  -4   2   62.45    8.67
   3  -4   2   59.48    8.36
   3  -4   2   49.52    7.54
   3  -4   3    6.20    4.97
   3  -4   3    3.68    3.30
   3  -4   3    6.08    3.23
   3  -4   4  125.82   13.80
   3  -4   4  127.25   12.77
   3  -4   4  132.22   10.27
   3  -4   5   38.34    8.47
   3  -4   5   48.95    9.10
   3  -4   5   36.77    5.17
   3  -4   6  273.30   19.69
   3  -4   6  248.07   19.20
   3  -4   6  284.34   12.15
   3  -4   7  479.14   26.00
   3  -4   7  528.41   28.88
   3  -4   8   30.16    7.59
   3  -4   8   33.45    7.41
   3  -4   9    9.37    5.14
   3  -4   9   28.93    6.76
   3  -4  10   15.12    7.87
   3  -4  10    2.63    3.40
   3  -4  11   -1.05    4.98
   3  -4  11    5.12    3.98
   3  -4  12   24.68    9.46
   3  -4  13   59.78   12.65
   3  -4  14   63.52   13.63
   3  -4  15   51.63   12.37
   3  -3 -14   66.30   12.72
   3  -3 -13  180.02   13.86
   3  -3 -13  240.67   23.11
   3  -3 -12  115.43   11.63
   3  -3 -12   89.90   14.02
   3  -3 -11  111.43   11.46
   3  -3 -11  142.04   17.22
   3  -3 -10   -1.70    2.64
   3  -3 -10    0.51    4.85
   3  -3  -9    9.40    4.27
   3  -3  -9    0.22    1.99
   3  -3  -9    6.89    4.99
   3  -3  -8  122.66   12.58
   3  -3  -8  132.92   10.54
   3  -3  -8  122.00   14.72
   3  -3  -7  234.75   17.12
   3  -3  -7  258.10   13.61
   3  -3  -7  228.87   19.01
   3  -3  -6  133.49   13.02
   3  -3  -6  140.40    9.56
   3  -3  -6  120.83   13.81
   3  -3  -6  135.26   12.25
   3  -3  -5  105.79   11.68
   3  -3  -5  107.29    7.92
   3  -3  -5  112.44   12.72
   3  -3  -5  101.80   10.12
   3  -3  -4   69.81    6.32
   3  -3  -4   73.50   10.33
   3  -3  -4   72.07    8.19
   3  -3  -3   85.33    7.16
   3  -3  -3   80.66    8.01
   3  -3  -2  400.02   15.99
   3  -3  -1  326.33   15.27
   3  -3   0  797.35   25.25
   3  -3   1  210.60   13.93
   3  -3   2   28.17    6.14
   3  -3   2   21.83    5.43
   3  -3   3  146.95   12.59
   3  -3   3  151.47   13.36
   3  -3   3  133.93   13.21
   3  -3   4    0.98    3.22
   3  -3   4    0.49    2.63
   3  -3   4   -1.52    3.54
   3  -3   5  588.77   27.08
   3  -3   5  569.09   26.28
   3  -3   6  135.53   13.33
   3  -3   6  152.01   14.39
   3  -3   6  158.68    9.06
   3  -3   7  219.58   16.69
   3  -3   7  226.81   18.23
   3  -3   7  225.99    9.17
   3  -3   8   -1.57    3.83
   3  -3   8    3.07    3.94
   3  -3   9  105.55   13.50
   3  -3   9  118.05   12.17
   3  -3  10   37.30    9.25
   3  -3  10   28.45    6.12
   3  -3  11   81.00   13.29
   3  -3  11   71.83    9.19
   3  -3  12   58.08   11.42
   3  -3  13   10.38    7.13
   3  -3  14    7.75    6.01
   3  -3  15   37.69   11.11
   3  -3  16   43.49   11.72
   3  -2 -15   81.13   13.87
   3  -2 -14   73.80   13.24
   3  -2 -13   59.53   11.57
   3  -2 -12   30.73    5.68
   3  -2 -12   30.85    8.42
   3  -2 -11   57.07    7.75
   3  -2 -11   73.29   12.09
   3  -2 -10   70.17    8.72
   3  -2 -10   58.32   10.58
   3  -2  -9   77.36    9.24
   3  -2  -9   94.54   12.91
   3  -2  -8  191.06   14.39
   3  -2  -8  195.10   17.59
   3  -2  -7   49.15    6.83
   3  -2  -7   58.97   10.10
   3  -2  -6   62.99    7.15
   3  -2  -5  583.69   20.33
   3  -2  -4  276.32   13.30
   3  -2  -4  279.25   14.69
   3  -2  -3  152.01    9.53
   3  -2  -3  134.42    9.47
   3  -2  -2  578.22   18.52
   3  -2  -2  581.67   17.79
   3  -2  -1   29.53    4.61
   3  -2   0  106.76    9.00
   3  -2   1  121.79   10.27
   3  -2   2  185.79   13.30
   3  -2   3  322.50   17.20
   3  -2   3  345.71   19.09
   3  -2   4  529.29   22.84
   3  -2   4  495.98   24.02
   3  -2   5  109.47   11.44
   3  -2   5  112.12   12.22
   3  -2   6   29.93    6.84
   3  -2   7   96.99   10.63
   3  -2   7  117.28   12.57
   3  -2   8   39.61    8.34
   3  -2   8   42.71    7.11
   3  -2   9  579.61   25.08
   3  -2   9  547.16   29.13
   3  -2  10  100.35   10.43
   3  -2  10  120.53   14.48
   3  -2  11   10.89    5.57
   3  -2  11    0.71    2.62
   3  -2  12   21.93    8.05
   3  -2  12   11.97    3.99
   3  -2  13   16.50    7.55
   3  -2  14   38.20    9.75
   3  -2  15   89.89   15.05
   3  -2  16   38.21   10.93
   3  -2  17   17.56    7.84
   3  -1 -15   42.10    9.57
   3  -1 -14    1.08    5.17
   3  -1 -13   -2.70    4.27
   3  -1 -12  160.48   11.33
   3  -1 -12  171.41   18.10
   3  -1 -11  119.43   10.33
   3  -1 -11  136.23   16.05
   3  -1 -11  129.81    5.83
   3  -1 -10   70.64    8.24
   3  -1 -10   84.53    4.77
   3  -1 -10   70.40   11.41
   3  -1  -9   56.91    4.02
   3  -1  -9   59.00    9.88
   3  -1  -8    4.06    1.25
   3  -1  -7  137.36    6.67
   3  -1  -5 1433.55   35.03
   3  -1  -4 1979.50   38.57
   3  -1  -3  148.56   10.15
   3  -1  -2    0.27    2.39
   3  -1  -1   38.99    5.31
   3  -1  -1   52.16    4.28
   3  -1   0   72.59    7.19
   3  -1   1   90.14    8.27
   3  -1   2  454.11   19.35
   3  -1   3    3.79    2.91
   3  -1   3    1.96    3.12
   3  -1   4  130.49   10.96
   3  -1   4  109.61   11.05
   3  -1   5    9.50    4.50
   3  -1   5    6.14    4.43
   3  -1   6  346.46   19.36
   3  -1   6  327.68   20.70
   3  -1   7  232.20   16.54
   3  -1   8  280.57   19.04
   3  -1   9   15.13    6.24
   3  -1  10   15.45    5.86
   3  -1  10   10.67    3.74
   3  -1  11  159.15   12.09
   3  -1  11  147.15   15.89
   3  -1  12  130.34   10.54
   3  -1  12  175.20   18.12
   3  -1  13  166.95   18.63
   3  -1  14   67.34   13.09
   3  -1  15   31.46    9.57
   3  -1  16    6.47    4.71
   3  -1  17   11.78    7.57
   3  -1  18   25.99    9.24
   3   0 -15    9.96    4.90
   3   0 -14  105.84   14.32
   3   0 -13  128.26   15.16
   3   0 -12  244.91   12.77
   3   0 -12  219.97   19.44
   3   0 -11   95.49    7.49
   3   0 -11  104.19   13.17
   3   0 -10   20.20    3.43
   3   0 -10   11.02    5.08
   3   0  -9   39.20    4.59
   3   0  -8  258.18   11.31
   3   0  -7  160.95    8.79
   3   0  -6  264.47   11.10
   3   0  -5  235.53   10.38
   3   0  -4  169.46   12.34
   3   0  -4  148.74    8.45
   3   0  -3   39.27    5.80
   3   0  -3   47.21    5.01
   3   0  -2  480.31   18.89
   3   0  -2  486.78   16.23
   3   0  -1  542.69   19.16
   3   0   0   64.39    6.76
   3   0   1   96.14    8.21
   3   0   2    5.15    2.85
   3   0   3  908.49   24.80
   3   0   3  880.88   26.87
   3   0   4  828.03   24.73
   3   0   4  844.62   27.71
   3   0   5  962.01   28.32
   3   0   5  977.74   31.63
   3   0   6   83.56    9.24
   3   0   6   85.41   10.24
   3   0   7   16.75    5.89
   3   0   7   28.28    6.02
   3   0   8   14.02    5.30
   3   0   9   85.45   10.84
   3   0  10  298.19   20.51
   3   0  11  103.63   12.92
   3   0  12  146.51   10.70
   3   0  12  169.88   16.98
   3   0  13   16.78    6.22
   3   0  14    3.45    5.53
   3   0  15   11.39    6.56
   3   0  16   35.25    9.89
   3   0  17   40.97   11.52
   3   0  18   39.05   10.40
   3   1 -14   80.62   12.23
   3   1 -13   13.24    5.85
   3   1 -12    3.68    4.12
   3   1 -11   52.91    9.38
   3   1 -11   54.92    6.82
   3   1 -10   73.09    7.58
   3   1  -9  127.20    9.60
   3   1  -8  112.26    8.80
   3   1  -7   11.22    2.94
   3   1  -6    1.72    1.57
   3   1  -5   92.94    7.48
   3   1  -4  613.28   18.99
   3   1  -3 1256.49   34.01
   3   1  -3 1338.56   27.68
   3   1  -2 1975.05   40.47
   3   1  -2 1999.91   33.88
   3   1  -1   20.13    4.66
   3   1  -1   19.51    3.89
   3   1   0   63.08    6.81
   3   1   0   54.01    6.16
   3   1   1  155.35   10.42
   3   1   1  167.02   10.87
   3   1   2  486.51   18.08
   3   1   3  518.17   19.66
   3   1   4  352.32   14.99
   3   1   4  362.56   17.31
   3   1   5  310.22   14.80
   3   1   5  316.25   17.25
   3   1   6  106.22    9.35
   3   1   6  117.59   11.34
   3   1   7   98.33    9.55
   3   1   7   93.71   10.75
   3   1   8   79.93    9.28
   3   1   8   79.89   10.65
   3   1   9  274.57   17.66
   3   1  10    4.45    3.28
   3   1  11   45.24    8.45
   3   1  12   11.44    4.61
   3   1  13   38.00    9.06
   3   1  14  112.84   14.59
   3   1  15   81.91   13.10
   3   1  16   95.20   14.78
   3   1  17    8.99    5.39
   3   1  18  -11.51    6.47
   3   1  19    1.12    4.26
   3   2 -13   22.54    6.51
   3   2 -12   79.53   11.51
   3   2 -10  278.73   16.45
   3   2  -9   27.48    5.19
   3   2  -8   38.15    5.92
   3   2  -7  109.79    9.44
   3   2  -6  140.56   10.44
   3   2  -5   89.86    8.21
   3   2  -4  819.57   24.38
   3   2  -3   96.11    8.21
   3   2  -2  305.35   17.18
   3   2  -2  302.10   14.39
   3   2  -1  139.02   11.19
   3   2  -1  134.95    9.65
   3   2   0    9.29    3.82
   3   2   0   13.83    3.75
   3   2   1  311.92   14.90
   3   2   1  307.79   14.65
   3   2   2  235.37   12.77
   3   2   2  222.03   12.83
   3   2   2  229.10    7.99
   3   2   3   80.07    7.78
   3   2   3   83.10    8.32
   3   2   4   56.98    7.09
   3   2   5   87.25    7.34
   3   2   5   74.12    8.18
   3   2   6  602.15   20.04
   3   2   6  583.59   23.72
   3   2   7  462.55   18.87
   3   2   7  492.20   23.01
   3   2   8  234.17   14.43
   3   2   8  210.31   15.83
   3   2   9   90.53    9.76
   3   2   9   96.77   11.53
   3   2  10   16.00    5.17
   3   2  11    1.00    3.10
   3   2  12  124.42   13.38
   3   2  13   75.12   11.17
   3   2  14  139.13   15.57
   3   2  15   39.70    9.07
   3   2  16    1.52    3.42
   3   2  17    8.76    5.29
   3   2  18   39.08    9.97
   3   2  19   35.28    9.55
   3   2  20   13.84    7.20
   3   3 -13   56.14    9.58
   3   3 -12   32.59    7.22
   3   3  -9    0.44    1.48
   3   3  -8  357.43   17.23
   3   3  -7  370.31   19.15
   3   3  -6   77.04    8.66
   3   3  -5   22.65    4.90
   3   3  -4    0.47    2.42
   3   3  -3  128.67   10.40
   3   3  -2  169.26   11.82
   3   3  -1  427.33   20.18
   3   3  -1  461.65   19.30
   3   3   0  284.20   15.99
   3   3   0  273.43   14.79
   3   3   1   81.36    8.11
   3   3   1   60.73    7.13
   3   3   2    7.26    3.41
   3   3   2    7.67    3.01
   3   3   3   82.81    7.85
   3   3   3   96.50    8.99
   3   3   3   91.03    6.82
   3   3   4  495.59   18.93
   3   3   4  504.36   20.60
   3   3   5  940.97   26.92
   3   3   5  955.66   28.93
   3   3   6  455.59   15.44
   3   3   6  435.90   19.50
   3   3   7  576.10   19.02
   3   3   7  581.64   24.02
   3   3   8    1.76    3.08
   3   3   8    1.56    2.08
   3   3   9  168.27   12.14
   3   3   9  157.07   13.92
   3   3  10  471.90   21.46
   3   3  10  433.49   24.03
   3   3  11  220.29   15.66
   3   3  11  231.35   14.33
   3   3  12  110.17   11.82
   3   3  12  106.72    9.59
   3   3  13   10.42    5.14
   3   3  14   16.13    6.14
   3   3  15   30.14    8.01
   3   3  16  125.08   15.43
   3   3  17   13.08    5.93
   3   3  18   50.68   11.20
   3   3  19   17.17    6.95
   3   4  -9  112.02   10.32
   3   4  -8  205.29   13.89
   3   4  -7  147.75   11.95
   3   4  -6   18.60    4.42
   3   4  -6   15.61    5.34
   3   4  -5   58.98    9.44
   3   4  -4  324.31   19.04
   3   4  -3  930.72   30.85
   3   4  -3  967.40   30.61
   3   4  -2  217.20   14.58
   3   4  -2  190.25   13.49
   3   4  -1  145.62   11.61
   3   4  -1  150.77   11.97
   3   4   0   89.23    9.75
   3   4   0   94.06    9.09
   3   4   0  104.93    9.98
   3   4   1    1.04    2.86
   3   4   1    3.99    3.34
   3   4   1    1.19    1.87
   3   4   2  732.95   20.66
   3   4   2  798.56   25.38
   3   4   2  756.19   22.54
   3   4   2  788.60   26.61
   3   4   3 1777.73   35.68
   3   4   3 1769.45   32.46
   3   4   3 1761.14   36.17
   3   4   3 1822.59   40.41
   3   4   3 1729.80   33.92
   3   4   4  243.59   14.72
   3   4   4  252.43   11.60
   3   4   4  251.09   13.38
   3   4   4  271.44   15.58
   3   4   4  254.86   13.29
   3   4   5  148.28   12.47
   3   4   5  138.07   10.16
   3   4   5  144.11   11.52
   3   4   6   21.24    5.61
   3   4   6   13.97    3.81
   3   4   6   13.96    4.31
   3   4   7  263.08   18.49
   3   4   7  251.17   10.99
   3   4   7  257.15   15.39
   3   4   8  203.86   17.30
   3   4   8  236.82   11.86
   3   4   8  213.11   14.75
   3   4   9  424.82   26.00
   3   4   9  408.78   16.99
   3   4   9  389.60   21.18
   3   4   9  400.02   19.99
   3   4  10   67.03   11.31
   3   4  10   70.74    9.49
   3   4  10   55.71    7.03
   3   4  10   66.29    8.22
   3   4  11  129.41   16.04
   3   4  11  139.96   11.69
   3   4  11  128.78   11.35
   3   4  12   15.27    4.64
   3   4  12   10.67    3.69
   3   4  13   45.51    7.89
   3   4  14  211.85   17.23
   3   4  15   73.64   10.92
   3   4  16   19.52    6.35
   3   4  17   -3.33    3.26
   3   4  18    7.70    4.59
   3   5  -8   19.56    6.85
   3   5  -8   13.33    4.17
   3   5  -7  185.23   16.65
   3   5  -7  174.33   14.03
   3   5  -6  228.15   17.69
   3   5  -5  845.74   33.00
   3   5  -4  246.75   17.38
   3   5  -3   88.36   10.64
   3   5  -2   -2.16    3.22
   3   5  -1  256.37    6.49
   3   5  -1  249.37   15.76
   3   5   0 1134.24   19.26
   3   5   0 1148.98   32.52
   3   5   1  238.13   10.68
   3   5   1  218.22   14.74
   3   5   1  222.74   13.77
   3   5   2  362.64   14.88
   3   5   2  364.23   17.02
   3   5   2  420.54   19.39
   3   5   2  415.61   20.63
   3   5   3   19.98    4.17
   3   5   3   16.39    4.21
   3   5   3   15.84    3.86
   3   5   3   15.20    4.94
   3   5   3   10.43    3.59
   3   5   4   15.28    4.29
   3   5   4   25.75    4.88
   3   5   4   15.24    3.44
   3   5   4   16.34    3.98
   3   5   5    8.57    3.73
   3   5   5    8.10    3.30
   3   5   5    4.24    2.18
   3   5   5    6.19    2.99
   3   5   6  300.76   18.75
   3   5   6  315.45   15.66
   3   5   6  292.77   12.40
   3   5   7  208.28   16.57
   3   5   7  212.47    9.62
   3   5   7  216.29   13.59
   3   5   8   73.45    5.72
   3   5   8   80.80   11.13
   3   5   8   82.14    9.16
   3   5   9   91.21   12.55
   3   5   9   93.90    7.29
   3   5   9   81.91    9.51
   3   5  10   23.02    6.95
   3   5  10   26.11    6.02
   3   5  10   26.75    4.69
   3   5  11  218.84   20.65
   3   5  11  217.17   13.28
   3   5  11  227.45   17.27
   3   5  12   57.80   11.65
   3   5  12   37.17    6.18
   3   5  13  134.68   12.18
   3   5  13  130.08   17.50
   3   5  14   88.26   15.28
   3   5  14   79.20   10.00
   3   5  15   26.14    6.65
   3   5  16   30.13    7.28
   3   5  17   46.56    9.00
   3   6 -10    3.75    3.78
   3   6  -9   81.41   12.58
   3   6  -8   62.60    6.11
   3   6  -8   72.62   11.62
   3   6  -7  318.45   11.90
   3   6  -7  337.08   23.26
   3   6  -6  196.18    8.04
   3   6  -6  203.75   17.67
   3   6  -5  102.20    4.78
   3   6  -5   79.95   10.96
   3   6  -4   -0.93    3.99
   3   6  -3  160.19   14.60
   3   6  -2  158.81    5.38
   3   6  -2  170.20   14.56
   3   6  -1  184.63    7.35
   3   6  -1  210.55   15.83
   3   6   0   30.95    3.83
   3   6   0   25.56    6.15
   3   6   1  204.23   10.41
   3   6   1  221.21   14.93
   3   6   1  212.06   15.09
   3   6   2   86.37    7.64
   3   6   2   98.25   10.06
   3   6   2  107.80   10.55
   3   6   3  315.92   15.77
   3   6   3  322.64   16.97
   3   6   3  318.58   16.71
   3   6   4  456.32   20.46
   3   6   4  456.62   19.07
   3   6   4  466.42   19.26
   3   6   4  480.35   22.30
   3   6   5  215.87   15.14
   3   6   5  239.15   13.43
   3   6   5  217.74   12.76
   3   6   6  225.56   16.60
   3   6   6  220.42   12.92
   3   6   6  235.67   12.54
   3   6   7   79.51   10.51
   3   6   7   78.82    8.17
   3   6   7   84.39    7.20
   3   6   8   58.52    9.72
   3   6   8   61.73    5.74
   3   6   8   55.50    7.11
   3   6   9   16.22    6.39
   3   6   9   10.43    2.26
   3   6   9   10.59    3.92
   3   6   9    7.92    1.95
   3   6  10  199.60   19.17
   3   6  10  191.60    9.87
   3   6  10  175.50   13.89
   3   6  11   49.22    5.75
   3   6  11   27.88    8.20
   3   6  11   51.28    8.24
   3   6  12  340.04   27.17
   3   6  12  338.17   16.02
   3   6  13   27.04    8.51
   3   6  13   43.01    6.43
   3   6  14    1.01    5.09
   3   6  14    0.95    2.95
   3   6  15   35.13   10.67
   3   6  15   41.26    7.26
   3   6  16   61.43   13.40
   3   7 -11   16.90    6.82
   3   7 -10  109.04   15.19
   3   7  -9   28.07    7.87
   3   7  -8   53.49   10.47
   3   7  -7   82.87    6.62
   3   7  -7   87.06   12.63
   3   7  -6   17.82    3.00
   3   7  -6   26.74    7.71
   3   7  -5   75.52    5.33
   3   7  -5   61.56   10.12
   3   7  -4   93.20    5.60
   3   7  -4   82.20   11.60
   3   7  -3  146.09   14.50
   3   7  -2  147.86   14.33
   3   7  -1   20.85    3.22
   3   7  -1   11.97    4.70
   3   7   0  101.18    7.29
   3   7   0   91.80   10.94
   3   7   1   25.59    4.25
   3   7   1   25.36    6.32
   3   7   2  150.28   10.55
   3   7   2  175.93   14.63
   3   7   2  161.72   13.45
   3   7   3 1067.44   30.01
   3   7   3 1035.42   32.73
   3   7   3 1035.00   31.70
   3   7   4  132.77   11.36
   3   7   4  105.69   10.19
   3   7   4  123.37   10.44
   3   7   5  416.44   21.49
   3   7   5  428.54   19.60
   3   7   5  405.65   17.95
   3   7   6   18.75    5.35
   3   7   6   38.15    5.69
   3   7   6   30.32    5.46
   3   7   7   14.26    5.43
   3   7   7   26.53    4.92
   3   7   7   23.58    4.60
   3   7   8  188.64   17.19
   3   7   8  185.42   11.42
   3   7   8  192.72   12.76
   3   7   9  283.34   21.90
   3   7   9  295.53   13.67
   3   7   9  290.90   16.36
   3   7  10   30.44    8.59
   3   7  10   17.86    4.64
   3   7  10   22.72    3.70
   3   7  11    3.28    5.36
   3   7  11    1.72    1.59
   3   7  11    3.60    3.25
   3   7  11    2.02    1.38
   3   7  12   37.65   10.09
   3   7  12   31.49    4.56
   3   7  13   13.40    6.69
   3   7  13   13.56    3.51
   3   7  14   71.05   13.89
   3   7  15   50.16   12.66
   3   7  16   74.65   15.71
   3   7  17    8.04    6.42
   3   7  18   -1.11    5.94
   3   8 -12   25.70    8.97
   3   8 -11  172.36   20.84
   3   8 -10   16.40    7.24
   3   8  -9    9.08    5.63
   3   8  -8   -1.13    3.86
   3   8  -7    9.85    6.74
   3   8  -6  213.72   20.08
   3   8  -5  277.54   12.11
   3   8  -5  268.14   21.81
   3   8  -4   88.20   12.36
   3   8  -3   32.61    8.09
   3   8  -2   12.02    4.99
   3   8  -1   11.51    4.59
   3   8   0  173.81   15.58
   3   8   1  286.42   14.37
   3   8   1  276.49   19.47
   3   8   2   95.35    8.98
   3   8   2   81.78   10.22
   3   8   2   97.24   11.38
   3   8   3   95.48    9.63
   3   8   3  107.95   10.84
   3   8   3  111.83   11.85
   3   8   4   16.61    5.07
   3   8   4   14.12    4.20
   3   8   4    7.87    3.52
   3   8   5  243.91   17.03
   3   8   5  233.79   14.10
   3   8   5  226.16   15.79
   3   8   6  320.83   20.42
   3   8   6  338.58   16.36
   3   8   6  360.53   19.24
   3   8   7  248.96   19.12
   3   8   7  205.17   14.03
   3   8   7  202.15   12.50
   3   8   8   95.86   13.26
   3   8   8   79.01    8.06
   3   8   8   88.57    9.19
   3   8   9   44.52    9.32
   3   8   9   60.38    7.34
   3   8   9   40.26    6.12
   3   8  10    4.44    3.46
   3   8  10    8.20    3.24
   3   8  10   14.44    3.82
   3   8  11  312.51   25.79
   3   8  11  318.05   18.10
   3   8  11  324.97   14.38
   3   8  12   91.09   14.61
   3   8  12  102.09    7.28
   3   8  13  163.15   20.35
   3   8  14   69.23   14.28
   3   8  15    5.36    6.08
   3   8  16   18.18    8.74
   3   8  17   33.12   11.91
   3   8  18   41.03   13.63
   3   9 -13   37.68   10.92
   3   9 -12   28.57   10.25
   3   9 -11   14.67    7.59
   3   9 -10    9.83    6.84
   3   9  -9   37.49   10.78
   3   9  -8    9.84    7.00
   3   9  -7  145.36   17.52
   3   9  -6   74.08   12.60
   3   9  -5   16.27    7.48
   3   9  -4   10.62    6.71
   3   9  -3  352.78   25.22
   3   9  -2   89.88   12.71
   3   9  -1   81.59   12.23
   3   9   0   39.11    8.05
   3   9   1  111.49   13.39
   3   9   2   -1.11    1.98
   3   9   2    0.06    2.42
   3   9   2   -0.50    3.34
   3   9   3   36.96    6.60
   3   9   3   42.67    7.30
   3   9   3   39.74    8.24
   3   9   4  398.29   21.47
   3   9   4  379.67   19.75
   3   9   4  433.96   23.91
   3   9   5  194.41   15.72
   3   9   5  147.70   13.55
   3   9   5  181.02   12.96
   3   9   6  170.35   15.46
   3   9   6  156.98   11.34
   3   9   6  159.21   13.96
   3   9   7    5.00    4.40
   3   9   7    7.66    2.89
   3   9   7   10.26    4.63
   3   9   8   22.61    6.98
   3   9   8    8.53    3.02
   3   9   8    6.14    4.05
   3   9   9   14.78    6.85
   3   9   9    9.71    3.35
   3   9   9   13.27    3.99
   3   9  10   44.46   10.12
   3   9  10   53.97    6.93
   3   9  10   47.81    7.06
   3   9  11  130.36   17.33
   3   9  11  133.33   10.79
   3   9  11  132.51   11.30
   3   9  12  161.60   19.73
   3   9  12  194.47   12.32
   3   9  13    6.43    5.30
   3   9  14   15.15    8.07
   3   9  15   42.82   11.31
   3   9  16   22.18    8.95
   3   9  17   42.55   12.66
   3  10 -12    1.87    6.05
   3  10 -11   13.90    8.41
   3  10 -10   19.74    8.33
   3  10  -9   16.53    7.81
   3  10  -8   37.14   10.26
   3  10  -7   34.43    9.34
   3  10  -6    6.92    4.67
   3  10  -5   49.82   11.22
   3  10  -4   63.61   11.92
   3  10  -3  141.27   17.01
   3  10  -2  163.13   17.98
   3  10  -1    4.50    6.50
   3  10   0   35.25    8.43
   3  10   1   93.74   12.98
   3  10   2   70.28    8.81
   3  10   2   62.13   11.07
   3  10   3   25.88    5.96
   3  10   3   26.38    6.21
   3  10   3   35.33    8.37
   3  10   4  275.30   18.84
   3  10   4  272.22   20.43
   3  10   4  275.91   17.55
   3  10   5   11.86    4.91
   3  10   5   14.87    4.25
   3  10   5   14.84    5.49
   3  10   6    5.13    2.97
   3  10   6    5.89    2.82
   3  10   6    0.93    2.59
   3  10   7  173.28   16.96
   3  10   7  188.27   12.28
   3  10   7  189.84   16.20
   3  10   8   44.18    9.18
   3  10   8   42.53    5.83
   3  10   8   45.37    8.07
   3  10   9  112.77   15.16
   3  10   9   81.19   10.26
   3  10   9   89.17    8.47
   3  10  10  120.27   16.23
   3  10  10  147.03   11.08
   3  10  10  129.70   12.49
   3  10  11   19.14    7.53
   3  10  11    6.21    3.91
   3  10  12    4.85    6.25
   3  10  12    4.84    2.88
   3  10  13   13.53    7.22
   3  10  14  157.92   21.61
   3  10  15   80.94   16.35
   3  10  16   40.20   12.91
   3  10  17    5.38    6.91
   3  11 -10   10.65    6.69
   3  11  -9   -4.64    6.62
   3  11  -8    3.19    6.38
   3  11  -7    5.92    6.05
   3  11  -6   56.20   13.36
   3  11  -5   93.23   15.30
   3  11  -4   27.85    9.96
   3  11  -3   42.42   10.50
   3  11  -2   19.53    7.92
   3  11  -1   27.09    8.31
   3  11   0  274.70   23.61
   3  11   1   56.18   10.71
   3  11   2  149.97   17.00
   3  11   3   53.20    8.57
   3  11   3   37.49    7.47
   3  11   3   30.81    7.91
   3  11   4    5.99    3.93
   3  11   4    5.37    3.44
   3  11   4   -1.19    4.29
   3  11   5   45.57    8.40
   3  11   5   44.32    7.05
   3  11   5   44.43    9.15
   3  11   6  298.06   22.16
   3  11   6  316.72   17.12
   3  11   6  337.14   23.39
   3  11   7   58.11   10.33
   3  11   7   76.47    7.96
   3  11   7   60.89   10.03
   3  11   8   49.48   10.12
   3  11   8   45.49    6.02
   3  11   8   46.52    8.79
   3  11   9    2.57    3.77
   3  11   9   11.83    5.91
   3  11  10   -1.89    4.12
   3  11  10    7.51    5.05
   3  11  11   30.83    9.55
   3  11  11   29.07    6.49
   3  11  12   65.49   13.34
   3  11  13  127.59   19.08
   3  11  14   48.19   12.88
   3  11  15    6.45    6.19
   3  11  16    3.63    6.00
   3  12  -8   48.68   12.51
   3  12  -7   36.63   10.47
   3  12  -6   59.08   13.69
   3  12  -5    3.49    5.57
   3  12  -4    9.06    7.64
   3  12  -3   57.78   12.95
   3  12  -2   71.46   13.46
   3  12  -1   72.85   13.89
   3  12   0   55.79   11.80
   3  12   1   14.82    6.10
   3  12   2   32.86    9.42
   3  12   3    4.61    3.75
   3  12   3   11.33    5.19
   3  12   3   11.23    6.80
   3  12   4   71.58   10.73
   3  12   4   64.25    9.30
   3  12   4   85.15   13.23
   3  12   5  192.11   17.88
   3  12   5  204.68   20.18
   3  12   5  201.99   15.24
   3  12   6   42.28    8.83
   3  12   6   43.90    6.63
   3  12   6   45.12    9.52
   3  12   7    4.73    3.19
   3  12   7   14.61    3.75
   3  12   7   10.89    3.90
   3  12   8   48.42   10.43
   3  12   8   51.99    9.51
   3  12   9   30.47    8.41
   3  12   9   37.72    8.32
   3  12  10   85.79   14.31
   3  12  10  103.51   13.19
   3  12  11   29.11    9.42
   3  12  11   31.67    7.61
   3  12  12    3.95    5.85
   3  12  13   -2.26    4.02
   3  12  14   -1.90    3.84
   3  12  15   23.41    9.57
   3  13  -6    9.45    6.93
   3  13  -5    8.17    6.71
   3  13  -4   41.80   12.56
   3  13  -3   31.14    9.56
   3  13  -2   47.81   12.43
   3  13  -1   -5.10    6.57
   3  13   0   12.09    8.15
   3  13   1   71.06   13.53
   3  13   2   73.19   11.68
   3  13   2   66.99   12.62
   3  13   3   49.76    9.38
   3  13   3   50.52    9.22
   3  13   3   52.74   11.06
   3  13   4   69.76   11.15
   3  13   4   69.98   10.04
   3  13   4   89.98   14.72
   3  13   5    2.72    3.58
   3  13   5   14.57    6.82
   3  13   6   15.41    6.12
   3  13   6   -0.01    4.28
   3  13   7   16.32    6.45
   3  13   7   29.78    8.55
   3  13   8   24.11    7.21
   3  13   8   39.33    9.07
   3  13   9   50.76   11.07
   3  13   9   73.74   12.09
   3  13  10    9.18    5.59
   3  13  10   15.25    6.30
   3  13  11    9.56    6.84
   3  13  11   -2.72    4.11
   3  13  12   12.66    7.79
   3  13  13   35.57   11.48
   3  13  14   22.90    9.83
   3  14  -3   -4.14    6.56
   3  14  -2    8.50    7.11
   3  14  -1    3.03    6.23
   3  14   0   23.64    8.20
   3  14   1   36.38   11.81
   3  14   2   24.31    7.18
   3  14   2   50.79   12.53
   3  14   3   21.45    8.65
   3  14   4   -3.86    4.00
   3  14   4    0.58    6.01
   3  14   5   21.82    7.05
   3  14   5   26.34    8.50
   3  14   6   20.22    7.72
   3  14   6   38.40   10.41
   3  14   7   32.52    8.76
   3  14   7   23.84    7.66
   3  14   8   47.16   10.74
   3  14   8   47.48   10.45
   3  14   9    0.42    3.57
   3  14   9    9.05    4.83
   3  14  10    2.25    4.10
   3  14  10   11.81    5.93
   3  14  11   27.26    9.67
   3  14  11   32.51    8.77
   3  14  12   30.43   10.30
   3  14  13   36.62   12.18
   3  15   1   14.01    8.94
   3  15   2    3.56    6.79
   3  15   3   13.42    8.02
   3  15   4   52.52   12.73
   3  15   5   35.92   10.41
   3  15   6   10.99    5.77
   3  15   6   24.30    8.86
   3  15   7  -13.82    6.40
   3  15   7    0.72    5.27
   3  15   8    6.50    4.65
   3  15   8   -2.17    4.78
   3  15   9   25.84    8.66
   3  15   9    7.86    4.26
   3  15  10    6.34    5.02
   3  15  10   20.08    7.34
   3  15  11   46.74   12.09
   3  15  12   13.54    7.24
   3  16   6    6.72    6.96
   3  16   7   14.64    7.24
   3  16   8   36.55   10.10
   3  16   9   24.16    8.54
   3  16   9   29.07    9.81
   3  16  10   -0.85    4.15
   3  16  10    0.10    4.06
   4 -12  -9   18.41    8.86
   4 -12  -8    2.76    6.86
   4 -12  -7   30.12   12.33
   4 -12  -6    7.07    8.10
   4 -12  -5   20.04   10.24
   4 -12  -4   15.31    9.50
   4 -12  -3    2.64    6.75
   4 -12  -2   11.20    8.09
   4 -12  -1   15.69    9.13
   4 -12   0   13.01    9.31
   4 -11 -14    3.48    7.69
   4 -11 -13   11.73    7.60
   4 -11 -12    7.62    6.80
   4 -11 -11    4.98    7.54
   4 -11 -10    2.84    6.19
   4 -11  -9   17.75    8.77
   4 -11  -8   19.95    9.19
   4 -11  -7   29.50   11.30
   4 -11  -6   15.77    8.25
   4 -11  -5   10.96    8.84
   4 -11  -4    6.64    8.95
   4 -11  -3   14.37    9.79
   4 -11  -2   51.48   13.80
   4 -11  -1   26.80   10.82
   4 -11   0   40.29   12.47
   4 -11   1   22.52   10.62
   4 -11   2    0.88    6.53
   4 -11   3    3.05    6.06
   4 -11   4   12.97    8.66
   4 -11   5   10.09    7.65
   4 -11   6    6.41    7.69
   4 -11   7    2.54    6.47
   4 -10 -14   10.58    6.87
   4 -10 -13    2.78    6.14
   4 -10 -12   10.38    7.09
   4 -10 -11    8.67    7.04
   4 -10 -10   37.14   11.38
   4 -10  -9   29.58   10.26
   4 -10  -8   12.43    7.83
   4 -10  -7    8.04    6.97
   4 -10  -6   11.55    8.32
   4 -10  -5   18.32   11.18
   4 -10  -4   50.88   15.47
   4 -10  -3   10.10    6.52
   4 -10  -2   33.91   11.08
   4 -10  -1   31.13   10.55
   4 -10   0   16.77    8.89
   4 -10   1   12.83    7.05
   4 -10   2    4.91    7.54
   4 -10   3   18.77    7.95
   4 -10   4    7.20    6.09
   4 -10   5   16.91    9.48
   4 -10   5    9.28    6.07
   4 -10   6    5.08    5.46
   4 -10   6    9.19    6.84
   4 -10   7    5.23    5.79
   4 -10   8   -2.28    5.21
   4  -9 -15   16.63    9.09
   4  -9 -14    2.91    4.56
   4  -9 -14    0.42    5.63
   4  -9 -13    3.17    5.00
   4  -9 -13    1.28    4.97
   4  -9 -12   12.53    8.32
   4  -9 -11   18.57    7.65
   4  -9 -10   21.49    8.70
   4  -9  -9   12.63    7.17
   4  -9  -8   -3.54    5.54
   4  -9  -7    9.07    7.42
   4  -9  -6    5.68    5.03
   4  -9  -5    9.67    8.02
   4  -9  -4  132.21   19.24
   4  -9  -3   27.19    9.39
   4  -9  -2    4.14    4.24
   4  -9  -1    3.09    4.67
   4  -9   0   58.97   13.49
   4  -9   1   35.27   10.24
   4  -9   2   57.23   13.23
   4  -9   3   -4.32    6.69
   4  -9   4    4.55    5.36
   4  -9   5   16.97    7.47
   4  -9   5   17.32    8.20
   4  -9   6    7.15    7.24
   4  -9   6   -1.83    4.50
   4  -9   7   46.08   11.42
   4  -9   7   40.48   11.48
   4  -9   8   32.19   10.13
   4  -9   8   46.06   12.34
   4  -9   9   13.86    7.67
   4  -8 -16    5.61    6.48
   4  -8 -15    9.16    6.31
   4  -8 -14   26.57    9.39
   4  -8 -13   12.55    6.78
   4  -8 -13   32.08   10.23
   4  -8 -12   55.56   12.64
   4  -8 -12   56.47   12.42
   4  -8 -11   -0.43    4.31
   4  -8 -11    4.00    5.80
   4  -8 -10   12.49    6.01
   4  -8 -10    0.18    3.98
   4  -8  -9   13.70    7.76
   4  -8  -8   46.86   11.85
   4  -8  -7   39.56   10.96
   4  -8  -6   19.41    8.79
   4  -8  -5   22.78    7.85
   4  -8  -4    5.92    6.75
   4  -8  -3    8.22    6.74
   4  -8  -2   45.49   11.10
   4  -8  -1  136.91   18.60
   4  -8   0   84.34   14.81
   4  -8   1   17.02    8.32
   4  -8   2    0.39    6.11
   4  -8   3   29.23    9.46
   4  -8   4  140.21   19.08
   4  -8   4  146.00   17.42
   4  -8   5   22.02    7.31
   4  -8   5   28.87    9.20
   4  -8   6   33.96    9.20
   4  -8   6   50.38   11.64
   4  -8   7    9.55    6.39
   4  -8   7   34.41   10.11
   4  -8   8   -6.06    5.40
   4  -8   8   -4.38    5.26
   4  -8   9   17.11    8.08
   4  -8   9   13.24    7.23
   4  -7 -16   21.84    8.94
   4  -7 -15   45.49   12.25
   4  -7 -14   14.13    7.66
   4  -7 -13   18.73    7.22
   4  -7 -13   17.43    6.83
   4  -7 -12    1.34    3.95
   4  -7 -12   -4.58    4.55
   4  -7 -11    2.62    5.15
   4  -7 -11    5.38    3.77
   4  -7 -10  132.17   17.90
   4  -7 -10  120.73   18.80
   4  -7 -10  125.48   16.41
   4  -7  -9  114.21   16.27
   4  -7  -9  150.30   20.30
   4  -7  -9  140.94   17.11
   4  -7  -8   48.13   11.29
   4  -7  -8   34.62   11.36
   4  -7  -7   -2.46    4.85
   4  -7  -7   -0.40    6.35
   4  -7  -6    4.18    5.27
   4  -7  -6    0.62    1.45
   4  -7  -6    1.88    5.47
   4  -7  -5   19.37    7.81
   4  -7  -5   11.44    3.35
   4  -7  -5   26.56    8.48
   4  -7  -4   93.24   15.06
   4  -7  -4   98.18   14.94
   4  -7  -3   96.34   15.22
   4  -7  -3  110.85   15.14
   4  -7  -2   72.35   13.42
   4  -7  -2   72.34   12.02
   4  -7  -1   34.24   10.63
   4  -7  -1   38.97    9.23
   4  -7   0    0.71    5.73
   4  -7   0    6.96    4.93
   4  -7   1   32.28    9.07
   4  -7   1   24.14    6.43
   4  -7   2   50.09   11.55
   4  -7   3  113.92   16.30
   4  -7   4   12.46    6.05
   4  -7   4   12.50    7.32
   4  -7   5  100.10   14.19
   4  -7   5  106.66   16.10
   4  -7   6    5.44    5.14
   4  -7   6   -7.76    6.57
   4  -7   7   17.49    6.64
   4  -7   7    6.90    5.70
   4  -7   8   92.32   15.02
   4  -7   8   57.68   12.04
   4  -7   9   17.59    8.20
   4  -7   9   30.28    9.12
   4  -7  10   18.22    7.73
   4  -7  10   18.32    6.96
   4  -7  11    4.79    7.03
   4  -6 -17   20.98    9.22
   4  -6 -16   32.12   10.55
   4  -6 -15   18.02    8.55
   4  -6 -14   -1.92    6.10
   4  -6 -13   26.39    8.62
   4  -6 -13    4.99    4.19
   4  -6 -12   20.16    7.60
   4  -6 -12   30.33    9.98
   4  -6 -12   38.80   10.00
   4  -6 -11   54.29   11.38
   4  -6 -11   44.37   11.81
   4  -6 -11   36.23    9.76
   4  -6 -10   79.67   13.82
   4  -6 -10   84.78   15.45
   4  -6 -10   96.00   13.97
   4  -6  -9   69.14   12.34
   4  -6  -9   76.20   14.15
   4  -6  -9   75.41   12.03
   4  -6  -8   29.67    9.00
   4  -6  -8   26.60    4.36
   4  -6  -8   35.15   10.79
   4  -6  -8   36.09    8.28
   4  -6  -7   18.78    7.31
   4  -6  -7   27.14    4.49
   4  -6  -7   29.25    9.97
   4  -6  -7   30.87    7.80
   4  -6  -6   84.74   13.95
   4  -6  -6   92.47    8.42
   4  -6  -6   79.78   13.67
   4  -6  -5  105.53   15.06
   4  -6  -5  107.20    9.61
   4  -6  -5  105.83   15.53
   4  -6  -4   82.72   14.21
   4  -6  -4   91.74    9.31
   4  -6  -4  100.91   14.12
   4  -6  -3    9.97    7.67
   4  -6  -3   11.50    3.87
   4  -6  -3   20.47    6.81
   4  -6  -2    9.06    7.27
   4  -6  -2   13.98    4.40
   4  -6  -2   20.74    6.60
   4  -6  -1   58.03   11.89
   4  -6  -1   71.03    9.56
   4  -6  -1   75.95   11.54
   4  -6   0   55.86   11.29
   4  -6   0   52.33    9.00
   4  -6   1  132.26   16.56
   4  -6   1  146.71   14.82
   4  -6   2   16.74    7.97
   4  -6   2   32.73    7.44
   4  -6   3   37.63    9.15
   4  -6   3   40.53    7.65
   4  -6   4   73.23   11.60
   4  -6   4   47.74   10.89
   4  -6   4   55.21    8.51
   4  -6   5   51.19    9.96
   4  -6   5   45.15   10.91
   4  -6   6    0.96    3.68
   4  -6   6    2.80    4.68
   4  -6   7  116.03   15.71
   4  -6   7   85.08   13.88
   4  -6   8   62.37   12.19
   4  -6   8   54.99   11.11
   4  -6   9   14.98    6.84
   4  -6   9   25.37    8.41
   4  -6  10    5.46    5.19
   4  -6  10    6.98    5.17
   4  -6  11   -0.87    5.78
   4  -6  12   75.01   14.43
   4  -5 -17    9.71    7.64
   4  -5 -16    1.83    4.77
   4  -5 -15   15.46    7.53
   4  -5 -14    6.71    6.93
   4  -5 -14   18.99    7.67
   4  -5 -13   51.27   10.63
   4  -5 -13   26.53    9.99
   4  -5 -13   56.81   11.91
   4  -5 -12   27.69    7.71
   4  -5 -12   37.15   11.33
   4  -5 -12   36.19    9.90
   4  -5 -11   42.83    9.64
   4  -5 -11   42.85   11.01
   4  -5 -11   61.80   11.62
   4  -5 -10    6.75    5.36
   4  -5 -10    0.39    1.89
   4  -5 -10    4.04    6.52
   4  -5 -10    6.81    5.63
   4  -5  -9   92.54   13.75
   4  -5  -9   82.75    7.68
   4  -5  -9   86.33   14.60
   4  -5  -9   98.78   13.80
   4  -5  -8   41.14    9.22
   4  -5  -8   51.08    6.05
   4  -5  -8   45.81   10.83
   4  -5  -8   51.84    9.68
   4  -5  -7   65.99   11.85
   4  -5  -7   56.88    6.39
   4  -5  -7   54.89   11.21
   4  -5  -7   98.02   12.18
   4  -5  -6  193.61   19.21
   4  -5  -6  185.71   11.77
   4  -5  -6  154.25   18.00
   4  -5  -6  223.22   17.82
   4  -5  -5    5.24    6.17
   4  -5  -5    5.03    2.45
   4  -5  -5    2.09    6.01
   4  -5  -4   35.66    8.95
   4  -5  -4   31.17    5.32
   4  -5  -4   26.59    8.64
   4  -5  -3  120.11   15.73
   4  -5  -3  104.08   10.02
   4  -5  -3  110.50   14.10
   4  -5  -2  230.71   20.98
   4  -5  -2  205.56   14.57
   4  -5  -2  200.32   18.23
   4  -5  -1   60.54   11.15
   4  -5  -1   66.21    8.86
   4  -5  -1   83.61   11.79
   4  -5   0   48.52   10.29
   4  -5   0   34.80    6.77
   4  -5   0   65.46   10.25
   4  -5   1   20.05    7.21
   4  -5   1   13.32    5.15
   4  -5   1   11.62    5.44
   4  -5   2   10.84    6.35
   4  -5   2    8.17    4.25
   4  -5   3   46.26   10.28
   4  -5   3   48.35    8.19
   4  -5   4   57.87   10.08
   4  -5   4   46.30   10.30
   4  -5   4   52.42    7.98
   4  -5   5  115.13   14.12
   4  -5   5  127.60   15.96
   4  -5   5  115.55   10.99
   4  -5   6   93.80   13.20
   4  -5   6   74.13   12.36
   4  -5   6   84.94    8.82
   4  -5   7   50.85   10.27
   4  -5   7   56.46   11.36
   4  -5   8   -0.40    3.28
   4  -5   8    4.11    4.53
   4  -5   9    6.63    5.66
   4  -5   9   -1.18    4.72
   4  -5  10   11.26    5.72
   4  -5  10    4.27    4.61
   4  -5  11   62.31   12.32
   4  -5  11   74.34   11.95
   4  -5  12   32.84    9.93
   4  -5  13   19.55    9.19
   4  -4 -15   11.19    6.96
   4  -4 -14   25.77    9.33
   4  -4 -13   19.00    6.14
   4  -4 -13   13.70    9.93
   4  -4 -12    4.95    4.66
   4  -4 -12    4.50    3.11
   4  -4 -12    5.00    5.93
   4  -4 -12   -0.76    4.42
   4  -4 -11    6.50    4.53
   4  -4 -11    5.96    3.10
   4  -4 -11    9.60    6.59
   4  -4 -11    2.55    4.48
   4  -4 -10   63.96   10.79
   4  -4 -10   69.39    8.21
   4  -4 -10   61.34   12.67
   4  -4 -10   61.89   10.80
   4  -4  -9  131.93   15.26
   4  -4  -9  144.14   11.06
   4  -4  -9  157.57   18.83
   4  -4  -9  146.05   15.67
   4  -4  -8   60.73   10.88
   4  -4  -8   56.81    6.75
   4  -4  -8   78.42   13.75
   4  -4  -8   52.49    9.19
   4  -4  -7   29.95    7.41
   4  -4  -7   26.43    4.53
   4  -4  -7   36.20    9.19
   4  -4  -7   34.32    7.17
   4  -4  -6    5.71    4.94
   4  -4  -6   11.25    3.09
   4  -4  -6   16.25    7.29
   4  -4  -6   15.67    5.01
   4  -4  -5   22.31    7.62
   4  -4  -5   21.09    4.09
   4  -4  -5   21.53    7.62
   4  -4  -5   34.89    6.71
   4  -4  -4   23.84    7.52
   4  -4  -4   22.47    4.38
   4  -4  -4   16.94    6.79
   4  -4  -4   16.13    4.70
   4  -4  -3  271.64   21.33
   4  -4  -3  256.46   14.67
   4  -4  -3  247.63   19.94
   4  -4  -2  198.89   18.59
   4  -4  -2  221.09   14.33
   4  -4  -2  187.64   17.11
   4  -4  -1  212.12   19.26
   4  -4  -1  189.71   14.03
   4  -4  -1  214.06   17.66
   4  -4   0   89.66   12.78
   4  -4   0   98.58   10.71
   4  -4   0   90.66   11.44
   4  -4   1   60.02   10.89
   4  -4   1   49.45    8.15
   4  -4   1   61.40    9.61
   4  -4   2  140.87   15.89
   4  -4   2  135.94   13.49
   4  -4   2  127.00   12.46
   4  -4   3   71.45   11.95
   4  -4   3   42.94    8.38
   4  -4   3   82.00    9.89
   4  -4   4  203.59   18.89
   4  -4   4  171.33   15.88
   4  -4   4  192.09   14.50
   4  -4   5    3.99    5.74
   4  -4   5    1.40    3.62
   4  -4   5    2.93    3.42
   4  -4   6   14.93    5.90
   4  -4   6   18.29    6.37
   4  -4   6   12.43    4.03
   4  -4   7   -2.62    3.25
   4  -4   7   -0.61    3.84
   4  -4   7   -1.21    1.72
   4  -4   8  108.45   14.30
   4  -4   8   95.36   12.91
   4  -4   9   76.89   13.08
   4  -4   9   81.09   12.07
   4  -4  10   28.45    8.80
   4  -4  10   34.45    8.16
   4  -4  11   16.01    6.40
   4  -4  11   30.87    7.79
   4  -4  12    1.10    4.39
   4  -4  13   36.65    9.90
   4  -4  14   60.19   13.13
   4  -3 -16   21.64    8.52
   4  -3 -15   14.78    7.73
   4  -3 -14   -0.08    2.37
   4  -3 -14    7.54    6.84
   4  -3 -13    4.45    3.68
   4  -3 -13   15.52    7.87
   4  -3 -12   57.32    9.36
   4  -3 -12   79.08   10.68
   4  -3 -12   79.31   14.29
   4  -3 -11   90.80   12.05
   4  -3 -11  108.92   11.82
   4  -3 -11  115.49   16.92
   4  -3 -10  213.45   18.17
   4  -3 -10  219.49   15.95
   4  -3 -10  232.81   22.84
   4  -3  -9   13.11    5.62
   4  -3  -9    6.62    3.46
   4  -3  -9    7.39    6.03
   4  -3  -8    7.64    5.13
   4  -3  -8    2.06    2.27
   4  -3  -8    0.19    3.59
   4  -3  -7  126.71   14.17
   4  -3  -7  124.95   10.45
   4  -3  -7  138.87   16.01
   4  -3  -7  122.72   12.70
   4  -3  -6   71.15    7.81
   4  -3  -6   98.27   13.85
   4  -3  -6   81.98   10.08
   4  -3  -5  164.35   11.38
   4  -3  -5  159.97   12.84
   4  -3  -4   10.31    3.18
   4  -3  -4    9.79    3.28
   4  -3  -3  209.11   13.02
   4  -3  -3  207.44   13.14
   4  -3  -2    1.83    2.35
   4  -3  -1   40.56    6.38
   4  -3   0  315.71   17.82
   4  -3   1  656.73   27.05
   4  -3   2   81.34   10.17
   4  -3   3   83.43   10.99
   4  -3   4   33.90    7.86
   4  -3   4   36.16    7.56
   4  -3   5   22.42    7.08
   4  -3   5   21.17    6.77
   4  -3   6  238.57   19.43
   4  -3   6  214.46   17.91
   4  -3   7  603.92   30.91
   4  -3   7  624.20   30.93
   4  -3   8   20.93    6.90
   4  -3   8   17.05    7.23
   4  -3   8   22.89    4.01
   4  -3   9    0.54    3.35
   4  -3   9    1.70    3.52
   4  -3  10   14.68    6.47
   4  -3  10    9.12    4.69
   4  -3  11   62.83   11.88
   4  -3  11   60.98   10.08
   4  -3  12   89.75   14.65
   4  -3  13   21.18    7.59
   4  -3  14   67.58   13.73
   4  -3  15    8.69    6.81
   4  -2 -16    0.60    5.09
   4  -2 -15    7.29    4.97
   4  -2 -14   48.24   11.09
   4  -2 -13  124.61   17.55
   4  -2 -12   43.82    7.69
   4  -2 -12   39.56    9.68
   4  -2 -11   15.54    5.40
   4  -2 -11   11.36    4.90
   4  -2 -11   -0.23    4.41
   4  -2 -10    8.05    4.16
   4  -2 -10   -1.58    3.20
   4  -2 -10    9.05    6.35
   4  -2  -9   39.32    7.23
   4  -2  -9   36.72    9.58
   4  -2  -8  162.99   13.62
   4  -2  -8  191.17   18.93
   4  -2  -7  340.50   18.75
   4  -2  -6   56.98    7.44
   4  -2  -5   72.04    7.99
   4  -2  -4   29.82    5.29
   4  -2  -4   18.77    4.29
   4  -2  -3   35.84    5.70
   4  -2  -3   28.23    5.07
   4  -2  -2  146.95   11.09
   4  -2  -2  136.89    9.20
   4  -2  -1  371.40   17.91
   4  -2   0  278.55   16.03
   4  -2   1   16.65    5.21
   4  -2   2    4.25    3.51
   4  -2   3  126.02   12.63
   4  -2   4   95.71   10.99
   4  -2   4   99.51   12.04
   4  -2   5  337.67   20.47
   4  -2   5  331.54   22.61
   4  -2   6   94.95   12.64
   4  -2   6   84.73   10.93
   4  -2   7  155.58   15.29
   4  -2   8    4.79    4.41
   4  -2   9  310.35   21.04
   4  -2   9  284.96   21.85
   4  -2  10   78.64   11.88
   4  -2  10   66.14    9.85
   4  -2  11   93.70   13.82
   4  -2  11   72.27   10.29
   4  -2  12   30.41    9.53
   4  -2  12   38.31    7.82
   4  -2  13    0.42    3.92
   4  -2  14   -1.57    4.39
   4  -2  15   13.86    8.22
   4  -2  16   17.98    7.99
   4  -1 -16   12.60    7.45
   4  -1 -15   33.52    9.97
   4  -1 -14   34.59   10.42
   4  -1 -13   32.74    9.56
   4  -1 -12    9.98    3.67
   4  -1 -12   16.81    6.77
   4  -1 -11   80.06   13.43
   4  -1 -10   20.18    7.82
   4  -1  -8   67.15    9.54
   4  -1  -7  102.46   11.42
   4  -1  -6    4.46    3.77
   4  -1  -5  701.38   26.50
   4  -1  -4   24.16    5.20
   4  -1  -3   21.48    4.65
   4  -1  -2  422.34   19.01
   4  -1  -2  460.81   15.12
   4  -1  -1   40.91    6.26
   4  -1  -1   38.35    3.85
   4  -1   0   56.07    7.44
   4  -1   1  263.51   15.90
   4  -1   2  640.72   25.42
   4  -1   3  621.99   26.55
   4  -1   4   65.32    9.24
   4  -1   5   79.85    9.60
   4  -1   5   83.11   10.76
   4  -1   6    5.99    4.34
   4  -1   6    7.67    3.98
   4  -1   7    0.15    3.16
   4  -1   7    1.33    3.28
   4  -1   8  256.89   19.04
   4  -1   8  239.43   20.57
   4  -1   9  141.19   14.85
   4  -1  10  306.24   22.41
   4  -1  11   27.68    7.59
   4  -1  11   39.24    7.49
   4  -1  12    5.96    3.94
   4  -1  12    6.36    3.55
   4  -1  13   32.26    8.83
   4  -1  14   30.66    9.03
   4  -1  15   56.12   12.16
   4  -1  16   38.84   10.77
   4  -1  17    3.32    4.98
   4   0 -16   17.51    7.60
   4   0 -15    2.03    4.52
   4   0 -14   -0.16    4.00
   4   0 -13   39.54    9.97
   4   0 -12  121.65   16.64
   4   0 -11   42.46    9.99
   4   0 -10   84.09    6.96
   4   0  -9   53.99    5.71
   4   0  -8    0.69    1.60
   4   0  -7    8.54    3.93
   4   0  -7   12.66    2.89
   4   0  -6  327.28   20.07
   4   0  -6  321.05   14.06
   4   0  -5  589.54   26.11
   4   0  -5  584.89   19.42
   4   0  -4  953.18   31.63
   4   0  -4  943.94   25.21
   4   0  -3  109.98   10.61
   4   0  -2   10.00    3.43
   4   0  -1  648.93   24.06
   4   0   0  226.80   14.20
   4   0   1 1147.00   32.00
   4   0   2  266.76   16.03
   4   0   3   32.53    6.22
   4   0   4   15.72    4.74
   4   0   5   77.58    9.09
   4   0   5   84.25   10.65
   4   0   6  217.88   15.47
   4   0   6  197.67   16.65
   4   0   7   40.40    8.12
   4   0   7   23.18    5.96
   4   0   8   68.47   11.08
   4   0   8   73.02    9.85
   4   0   9   25.03    7.25
   4   0   9   14.04    5.49
   4   0  10   15.19    6.20
   4   0  11   20.53    6.19
   4   0  12  293.80   22.93
   4   0  13   46.69    9.84
   4   0  14   66.72   12.14
   4   0  15   -2.26    4.20
   4   0  16   19.46    8.43
   4   0  17    5.85    4.28
   4   0  18   54.16   12.69
   4   1 -15   18.48    7.49
   4   1 -14   45.93   10.52
   4   1 -13  134.60   16.95
   4   1 -12  104.93   15.41
   4   1 -10   22.36    4.31
   4   1  -9   36.03    5.39
   4   1  -8   92.72    8.42
   4   1  -7  158.57   10.85
   4   1  -6  137.54   10.00
   4   1  -5    5.35    4.38
   4   1  -5   10.35    3.16
   4   1  -4   42.54    7.51
   4   1  -4   30.50    4.92
   4   1  -3   36.45    6.55
   4   1  -3   33.51    5.03
   4   1  -2 1520.14   39.25
   4   1  -2 1577.61   34.88
   4   1  -1  243.65   15.50
   4   1  -1  244.47   14.13
   4   1   0  133.65   11.27
   4   1   0  111.23    9.92
   4   1   1   20.28    4.92
   4   1   2   68.19    8.25
   4   1   3   17.37    4.63
   4   1   4  776.27   28.58
   4   1   5   36.56    6.97
   4   1   6   50.21    8.55
   4   1   6   51.07    7.29
   4   1   7    3.37    3.59
   4   1   7   -1.45    2.68
   4   1   8   34.16    7.91
   4   1   8   28.36    6.06
   4   1   9  126.84   12.60
   4   1   9  126.07   14.57
   4   1  10   44.52    8.06
   4   1  11  238.70   19.02
   4   1  12   54.37    9.78
   4   1  13   51.52   10.05
   4   1  14    2.15    3.45
   4   1  15    2.23    3.97
   4   1  16   69.51   12.86
   4   1  17   39.04   11.27
   4   1  18   23.89    8.47
   4   1  19   -3.88    5.31
   4   2 -14   13.32    5.35
   4   2 -13   14.41    6.10
   4   2  -9   93.23    9.56
   4   2  -8   53.55    7.36
   4   2  -7    1.18    1.66
   4   2  -6   14.06    3.68
   4   2  -5  132.15   10.62
   4   2  -4   91.06   11.18
   4   2  -4  106.36    9.58
   4   2  -3  703.27   29.50
   4   2  -3  688.96   23.96
   4   2  -2   28.31    5.91
   4   2  -2   22.67    4.62
   4   2  -1  417.32   21.11
   4   2  -1  414.28   18.78
   4   2   0  178.79   13.26
   4   2   0  193.97   13.01
   4   2   1   -2.01    2.70
   4   2   1    0.78    2.65
   4   2   2  425.25   19.77
   4   2   2  424.07    9.27
   4   2   3   93.02    9.52
   4   2   4  883.81   29.49
   4   2   5  246.99   16.39
   4   2   6  146.77   10.95
   4   2   6  152.77   13.52
   4   2   7   63.25    9.30
   4   2   7   47.84    6.73
   4   2   8  220.69   14.84
   4   2   8  232.31   18.42
   4   2   9  261.17   16.82
   4   2   9  281.56   20.91
   4   2  10  140.70   13.28
   4   2  10  114.27   14.13
   4   2  11    2.47    4.09
   4   2  12    8.01    4.32
   4   2  13   76.84   11.34
   4   2  14   78.88   12.14
   4   2  15   68.75   11.82
   4   2  16   56.70   11.06
   4   2  17   13.09    6.61
   4   2  18    0.21    5.17
   4   2  19   16.23    6.70
   4   3 -13   21.37    6.90
   4   3  -4  239.42   15.40
   4   3  -3   31.51    7.30
   4   3  -3   26.79    5.18
   4   3  -2   24.37    5.82
   4   3  -2   22.15    5.18
   4   3  -1  213.30   15.84
   4   3  -1  189.00   13.34
   4   3   0  464.25   22.40
   4   3   0  474.93   21.19
   4   3   1  205.39   14.40
   4   3   2  619.90   24.39
   4   3   2  614.91   16.30
   4   3   3  195.96   13.62
   4   3   3  188.15    9.04
   4   3   4    5.98    3.25
   4   3   5  255.57   16.18
   4   3   6  318.46   18.67
   4   3   7  516.32   19.85
   4   3   7  519.55   24.88
   4   3   8   45.72    8.14
   4   3   8   45.29    6.35
   4   3   9   20.24    6.30
   4   3   9    5.98    3.45
   4   3  10    6.83    4.73
   4   3  10    1.90    3.08
   4   3  11  150.65   13.31
   4   3  11  139.21   15.55
   4   3  12  195.24   15.84
   4   3  13   46.87    8.63
   4   3  14   46.14    8.87
   4   3  15   -1.05    3.30
   4   3  16    4.74    3.25
   4   3  17   38.92    9.42
   4   3  18   20.45    6.96
   4   4  -2  697.98   30.53
   4   4  -1  489.08   24.93
   4   4   0  252.10   17.26
   4   4   1   15.70    5.60
   4   4   2    9.27    3.57
   4   4   3    7.82    3.38
   4   4   3    4.67    2.33
   4   4   4  155.19   12.33
   4   4   4  147.96    9.92
   4   4   5  219.89   14.81
   4   4   6  230.78   15.51
   4   4   7    0.53    2.49
   4   4   8   17.67    5.64
   4   4   8   18.01    3.91
   4   4   9  328.91   16.03
   4   4   9  291.76   20.04
   4   4  10  563.09   22.41
   4   4  10  563.71   28.61
   4   4  11   59.25    9.90
   4   4  11   54.09    7.62
   4   4  12  187.51   14.70
   4   4  12  190.76   18.32
   4   4  13   -3.13    3.95
   4   4  14    6.83    3.76
   4   4  15   83.72   11.57
   4   4  16   74.41   11.81
   4   4  17   91.96   13.04
   4   5  -1    0.48    4.66
   4   5  -1   -0.18    4.17
   4   5   0  198.20   14.83
   4   5   0  220.72   16.78
   4   5   1   71.61    9.59
   4   5   2  336.47   19.32
   4   5   3  418.10   20.76
   4   5   3  371.98   17.47
   4   5   4   22.65    5.08
   4   5   4   17.66    4.18
   4   5   5   78.16    8.93
   4   5   5   75.55    8.33
   4   5   6  184.21   13.76
   4   5   7  181.41   13.93
   4   5   8  463.94   23.05
   4   5   9  222.68   16.82
   4   5  10  193.62   11.90
   4   5  10  204.74   16.98
   4   5  11  163.38   11.92
   4   5  11  176.25   16.44
   4   5  12    4.17    4.24
   4   5  12    2.22    2.53
   4   5  13   80.57    9.58
   4   5  14  112.12   11.79
   4   5  15   49.51    8.63
   4   5  16   12.59    4.85
   4   6  -6   79.66   11.89
   4   6  -5   95.62   12.55
   4   6  -4  113.58   13.35
   4   6  -3   15.24    5.28
   4   6  -2   12.48    5.79
   4   6  -1  152.45   14.24
   4   6  -1  159.94   15.38
   4   6   0  518.63   26.80
   4   6   0  575.49   25.93
   4   6   1  210.88   16.46
   4   6   1  184.41   14.52
   4   6   2   67.37    6.84
   4   6   2   69.17    8.75
   4   6   2   79.50    9.92
   4   6   3   17.50    4.17
   4   6   3   25.26    5.33
   4   6   3   38.35    7.11
   4   6   4    8.78    3.48
   4   6   4    4.46    2.77
   4   6   4    5.55    3.35
   4   6   4    4.26    2.75
   4   6   5  116.79   11.88
   4   6   5  112.10    9.65
   4   6   5  124.00   11.20
   4   6   5  121.90   11.40
   4   6   6  425.07   23.40
   4   6   6  482.77   21.83
   4   6   7  223.57   17.96
   4   6   7  244.63   16.06
   4   6   8   20.54    6.38
   4   6   8   39.69    6.93
   4   6   9    2.92    4.61
   4   6   9    1.91    2.43
   4   6  10   67.31   12.47
   4   6  10   70.07    9.85
   4   6  11   62.37    6.49
   4   6  11   72.15   13.02
   4   6  11   56.82    9.56
   4   6  12    0.34    3.42
   4   6  12   -2.66    2.43
   4   6  13  124.79   10.69
   4   6  14   11.05    3.89
   4   7  -8   49.12   10.03
   4   7  -7   68.20   12.22
   4   7  -6   28.42    8.41
   4   7  -5   93.32   13.09
   4   7  -4    5.65    4.50
   4   7  -3  110.48   13.46
   4   7  -2  181.17   16.63
   4   7  -1  353.38   22.48
   4   7   0  144.86    7.77
   4   7   0  128.46   13.15
   4   7   0  124.85   13.80
   4   7   1   13.09    3.05
   4   7   1   13.90    5.37
   4   7   1   29.74    7.21
   4   7   2   35.86    5.47
   4   7   2   30.32    6.31
   4   7   2   33.78    7.12
   4   7   3  254.55   15.01
   4   7   3  247.29   16.67
   4   7   3  247.89   17.16
   4   7   4  246.50   15.89
   4   7   4  245.06   16.07
   4   7   4  220.28   15.80
   4   7   5   98.91   10.97
   4   7   5   96.45    9.80
   4   7   5  101.16   10.52
   4   7   6  189.86   15.81
   4   7   6  188.82   13.66
   4   7   6  194.04   13.01
   4   7   7   52.54    9.13
   4   7   7   40.70    5.88
   4   7   7   43.81    6.97
   4   7   8   85.36   12.10
   4   7   8   70.22    9.01
   4   7   8   53.80    6.20
   4   7   9  420.95   27.37
   4   7   9  430.34   22.09
   4   7  10   11.18    5.78
   4   7  10   10.14    4.35
   4   7  11  193.80   20.37
   4   7  11  178.54   15.65
   4   7  12  133.10   17.84
   4   7  12  133.95   14.12
   4   7  13    9.76    5.86
   4   7  13   19.83    6.11
   4   7  14    9.09    7.08
   4   7  15   33.50   10.42
   4   8  -9   77.41   13.75
   4   8  -8   25.68    8.76
   4   8  -7    5.98    5.35
   4   8  -6   -0.54    4.69
   4   8  -5  107.50   14.81
   4   8  -4  136.29   15.67
   4   8  -3  181.27   18.06
   4   8  -2   78.87   11.95
   4   8  -1   45.62    3.93
   4   8  -1   44.83    8.79
   4   8   0    3.79    2.03
   4   8   0    2.44    3.76
   4   8   0    0.89    4.53
   4   8   1  105.22    8.43
   4   8   1   88.87   11.74
   4   8   1   95.65   11.91
   4   8   2  260.30   14.42
   4   8   2  239.71   18.11
   4   8   2  255.82   18.61
   4   8   3  234.18   14.90
   4   8   3  197.25   15.81
   4   8   3  236.96   17.30
   4   8   4  138.81   12.47
   4   8   4  143.70   13.12
   4   8   4  134.90   12.53
   4   8   5   -0.16    2.01
   4   8   5   -0.32    2.33
   4   8   5    6.25    3.45
   4   8   6    3.37    2.68
   4   8   6    8.56    3.54
   4   8   6    9.48    4.03
   4   8   7  243.51   19.46
   4   8   7  257.63   16.18
   4   8   7  239.11   15.28
   4   8   8  137.32   15.40
   4   8   8  112.82   11.05
   4   8   8  137.23   10.99
   4   8   9  359.35   25.60
   4   8   9  336.31   19.33
   4   8   9  363.13   17.12
   4   8  10   28.73    8.12
   4   8  10   51.74    8.11
   4   8  10   47.82    5.97
   4   8  11   15.00    6.77
   4   8  11    4.03    3.13
   4   8  12    9.08    7.12
   4   8  12    0.68    2.50
   4   8  13   19.32    7.52
   4   8  13   22.38    6.60
   4   8  14   57.75   13.31
   4   8  15   51.93   12.82
   4   8  16   27.83   10.54
   4   8  17   -2.46    4.64
   4   9 -10   50.20   12.19
   4   9  -9    8.47    8.31
   4   9  -8    4.26    5.39
   4   9  -7    2.84    4.25
   4   9  -6   32.16    9.02
   4   9  -5  191.88   20.25
   4   9  -4   82.69   13.28
   4   9  -3   29.29    9.01
   4   9  -2   10.92    1.90
   4   9  -2   16.85    6.72
   4   9  -1  130.69    7.80
   4   9  -1  101.63   13.89
   4   9   0  236.00   12.09
   4   9   0  188.67   17.95
   4   9   1   15.28    3.59
   4   9   1   25.44    7.40
   4   9   1   11.81    5.31
   4   9   2   46.82    6.68
   4   9   2   45.70    9.10
   4   9   2   45.84    8.43
   4   9   3   16.52    4.88
   4   9   3   12.75    5.89
   4   9   3   11.49    4.75
   4   9   4   59.68    8.46
   4   9   4   53.32    8.35
   4   9   4   43.48    8.28
   4   9   5   58.93    9.00
   4   9   5   42.27    7.15
   4   9   5   52.51    8.71
   4   9   6  160.13   15.18
   4   9   6  160.71   13.18
   4   9   6  155.89   13.91
   4   9   7  327.40   22.99
   4   9   7  377.79   20.75
   4   9   7  336.95   18.63
   4   9   8  146.73   16.19
   4   9   8  129.67   11.63
   4   9   8  123.68   11.69
   4   9   9    2.75    3.28
   4   9   9    1.90    2.47
   4   9   9    2.73    3.19
   4   9  10    8.31    6.38
   4   9  10    0.05    1.87
   4   9  10    5.20    3.62
   4   9  11   98.33   15.08
   4   9  11  109.84    9.34
   4   9  11  104.99   11.59
   4   9  12   79.32   14.51
   4   9  12   83.46   10.77
   4   9  13   48.01   11.69
   4   9  13   51.20    8.71
   4   9  14   19.38    9.44
   4   9  15    1.96    5.77
   4   9  16   14.68    7.15
   4   9  17   53.30   15.09
   4  10 -11   13.89    7.22
   4  10 -10    6.78    6.06
   4  10  -9   16.42    7.43
   4  10  -8   68.80   13.48
   4  10  -7   33.83    9.89
   4  10  -6   23.12    8.79
   4  10  -5    2.26    3.97
   4  10  -4   -2.98    6.09
   4  10  -3  163.68   18.46
   4  10  -2  194.20   19.87
   4  10  -1   73.89    6.66
   4  10  -1   69.39   12.11
   4  10   0  107.31    8.95
   4  10   0   92.40   13.60
   4  10   1   23.88    4.82
   4  10   1   60.75   11.12
   4  10   1   32.37    8.10
   4  10   2    7.17    3.59
   4  10   2    1.48    3.83
   4  10   2    2.63    3.69
   4  10   3  196.67   14.90
   4  10   3  172.58   15.92
   4  10   3  168.31   16.83
   4  10   4   56.66    8.65
   4  10   4   69.81    9.79
   4  10   4   76.04   11.03
   4  10   5  106.45   12.24
   4  10   5  100.85   11.12
   4  10   5  111.66   13.24
   4  10   6   86.33   11.70
   4  10   6   97.70   10.39
   4  10   6   98.34   11.90
   4  10   7   31.12    7.42
   4  10   7   24.03    5.48
   4  10   7   22.52    5.85
   4  10   8   14.57    5.78
   4  10   8   24.23    5.88
   4  10   8   28.86    5.65
   4  10   9    5.66    4.37
   4  10   9   14.45    4.55
   4  10   9    9.18    3.69
   4  10  10   99.70   14.97
   4  10  10   93.78   10.21
   4  10  10   97.61   10.39
   4  10  11   85.54   15.09
   4  10  11   82.84    9.95
   4  10  11   80.65    9.17
   4  10  12   73.36   13.95
   4  10  12   66.13    9.19
   4  10  13    4.91    6.76
   4  10  14   26.74   10.11
   4  10  15   39.54   11.50
   4  10  16   39.27   12.18
   4  10  17   40.79   12.79
   4  11  -9   26.06    9.34
   4  11  -8    9.06    6.08
   4  11  -7    5.30    6.93
   4  11  -6    7.53    7.05
   4  11  -5   21.57    7.84
   4  11  -4   85.53   14.83
   4  11  -3   63.85   12.84
   4  11  -2  134.16   17.69
   4  11  -1   11.03    6.98
   4  11   0   22.24    4.52
   4  11   0   34.03    9.17
   4  11   1   59.33    7.80
   4  11   1   51.45   10.49
   4  11   1   54.04   10.07
   4  11   2   23.22    5.41
   4  11   2   22.15    6.46
   4  11   2   25.20    7.86
   4  11   3   96.22   10.96
   4  11   3   74.17   12.19
   4  11   3   98.89   12.59
   4  11   4   99.36   11.79
   4  11   4   79.80   10.66
   4  11   4  103.55   13.98
   4  11   5    4.26    4.55
   4  11   5    2.91    3.77
   4  11   5    2.99    3.48
   4  11   6   25.04    6.59
   4  11   6   27.63    5.88
   4  11   6   32.95    7.82
   4  11   7  212.63   19.45
   4  11   7  186.84   14.27
   4  11   7  172.45   16.40
   4  11   8  102.16   14.31
   4  11   8  106.09   10.67
   4  11   8  113.82   13.12
   4  11   9  111.08   15.65
   4  11   9  123.11   13.40
   4  11   9  120.58   11.19
   4  11  10   24.51    9.05
   4  11  10    9.10    4.32
   4  11  10   10.15    4.13
   4  11  11    3.86    4.39
   4  11  11    2.05    3.66
   4  11  12    3.16    5.09
   4  11  13   39.05   11.42
   4  11  14   59.54   13.74
   4  11  15   35.41   11.43
   4  11  16    6.50    5.65
   4  12  -7   20.57    9.20
   4  12  -6   29.60    9.20
   4  12  -5   11.51    4.94
   4  12  -4   36.96   11.08
   4  12  -3   13.46    8.23
   4  12  -2   20.57    8.74
   4  12  -1   78.29   14.28
   4  12   0  118.44   16.87
   4  12   1  112.46   16.10
   4  12   1   80.64   12.84
   4  12   2   45.65    7.81
   4  12   2   34.43    9.54
   4  12   2   28.34    7.49
   4  12   3    6.28    3.84
   4  12   3    5.27    6.01
   4  12   3   -1.96    3.96
   4  12   4   16.05    5.11
   4  12   4   23.37    8.37
   4  12   4   16.53    5.55
   4  12   5   41.53    8.43
   4  12   5   57.72    9.05
   4  12   5   48.16   10.10
   4  12   6  145.94   16.05
   4  12   6  146.22   16.64
   4  12   6  155.68   13.74
   4  12   7   82.94   12.64
   4  12   7  105.13   10.98
   4  12   7  108.66   14.13
   4  12   8    5.83    4.11
   4  12   8   -1.71    2.55
   4  12   8   -1.13    3.95
   4  12   9  -17.96    6.96
   4  12   9    5.75    4.18
   4  12  10    2.81    4.82
   4  12  10    9.00    4.67
   4  12  11   41.57   10.59
   4  12  12   17.24    7.73
   4  12  13   35.98   10.94
   4  12  14   16.12    8.33
   4  12  15    3.84    5.18
   4  13  -5   -3.16    6.31
   4  13  -4    9.66    7.58
   4  13  -3   20.04    7.79
   4  13  -2   53.47   13.09
   4  13  -1   27.12   10.04
   4  13   0   43.94   11.49
   4  13   1    1.69    5.86
   4  13   1   -3.20    5.20
   4  13   2    8.02    5.74
   4  13   2   11.33    5.13
   4  13   3    8.60    4.71
   4  13   3    8.95    6.51
   4  13   4   62.81   10.28
   4  13   4   52.73    9.59
   4  13   4   71.40   13.31
   4  13   5   60.38   10.52
   4  13   5   21.10    7.52
   4  13   5   35.75    7.38
   4  13   6   31.49    7.84
   4  13   6   21.77    5.38
   4  13   6   12.64    6.12
   4  13   7    4.71    2.86
   4  13   7    9.02    5.86
   4  13   8   28.06    8.34
   4  13   8   13.06    5.53
   4  13   9   39.94    9.78
   4  13   9   53.33   10.25
   4  13  10   25.19    8.01
   4  13  10   42.73    9.19
   4  13  11   70.78   14.50
   4  13  12   11.67    7.54
   4  13  13   -9.44    6.13
   4  13  14    3.99    5.78
   4  14  -2   33.12   11.24
   4  14  -1    9.80    8.74
   4  14   0    1.31    5.88
   4  14   1   35.07   10.67
   4  14   1   27.65    8.35
   4  14   2   24.84    8.88
   4  14   2   34.99    9.24
   4  14   3   34.56   10.91
   4  14   3   52.32   10.19
   4  14   4   29.07    9.61
   4  14   5    7.29    6.07
   4  14   6    5.90    4.62
   4  14   6   12.36    6.95
   4  14   7   31.48    8.93
   4  14   7   31.03    8.60
   4  14   8   44.91   10.56
   4  14   8   71.90   12.75
   4  14   9   42.41   10.53
   4  14   9   56.74   11.29
   4  14  10   23.25    7.85
   4  14  10   23.92    7.49
   4  14  11  -21.78    8.80
   4  14  12   16.02    8.58
   4  14  13   14.44    7.64
   4  15   0   36.61   10.16
   4  15   1   63.46   14.24
   4  15   1   35.10    9.36
   4  15   2    9.22    6.67
   4  15   3    1.02    5.04
   4  15   4    9.08    5.78
   4  15   5   21.88    8.90
   4  15   6   30.96   10.71
   4  15   7   44.31   11.08
   4  15   8   19.54    7.60
   4  15   8    7.75    4.35
   4  15   9   -0.84    3.97
   4  15   9    4.35    3.70
   4  15  10   -3.13    5.32
   4  15  10    2.70    3.78
   4  15  11    8.09    6.12
   4  15  12   34.50   12.16
   4  16   6   18.87    8.53
   4  16   7  -17.99    8.55
   4  16   8   13.26    7.75
   4  16   9    0.09    3.73
   5 -11  -7   24.92   10.30
   5 -11  -6    7.90    7.62
   5 -11  -5   25.97   10.58
   5 -11  -4   18.73    9.83
   5 -11  -3    6.01    5.49
   5 -11  -2   14.25    9.24
   5 -10 -13    2.10    5.89
   5 -10 -12   23.22   11.01
   5 -10 -11    0.65    5.27
   5 -10 -10   -0.33    6.38
   5 -10  -9    2.97    5.67
   5 -10  -8    8.45    7.33
   5 -10  -7   23.97   10.27
   5 -10  -6    7.74    7.10
   5 -10  -5   18.92   10.50
   5 -10  -4   -0.25    5.79
   5 -10  -3    2.37    4.24
   5 -10  -2    8.71    7.33
   5 -10  -1   55.22   15.21
   5 -10   0   24.81   10.39
   5 -10   1   11.18    7.85
   5 -10   2    9.34    6.93
   5 -10   3   -4.26    6.31
   5 -10   4   14.44    8.90
   5 -10   5   15.36    9.41
   5 -10   6    3.47    4.97
   5  -9 -14    6.01    6.03
   5  -9 -13    2.22    6.36
   5  -9 -12   11.05    8.08
   5  -9 -11   -6.34    7.45
   5  -9 -10   32.24   11.18
   5  -9  -9   22.43    9.25
   5  -9  -8   28.37    9.32
   5  -9  -7   22.73    9.00
   5  -9  -6   21.06    8.37
   5  -9  -5   19.00    9.77
   5  -9  -4   93.44   17.94
   5  -9  -3   23.42   10.78
   5  -9  -2   30.79   10.68
   5  -9  -1    9.84    7.04
   5  -9   0    6.41    6.05
   5  -9   1    7.57    8.61
   5  -9   2   42.97   11.46
   5  -9   3   34.27   11.12
   5  -9   4   -8.50    6.47
   5  -9   5   15.12    8.28
   5  -9   6    6.17    8.01
   5  -9   7   13.84    8.62
   5  -9   8   -4.53    6.85
   5  -8 -15   -3.59    5.76
   5  -8 -14    0.21    5.61
   5  -8 -13   10.41    7.54
   5  -8 -13    8.62    5.79
   5  -8 -12   26.01    9.50
   5  -8 -12   13.55    7.01
   5  -8 -11   29.78   10.16
   5  -8 -10   32.41   10.08
   5  -8  -9   42.99   11.66
   5  -8  -9   41.97   13.15
   5  -8  -8    1.56    5.88
   5  -8  -8   -5.42    7.27
   5  -8  -7   22.68   10.30
   5  -8  -7   15.67    7.69
   5  -8  -6   19.79    9.30
   5  -8  -6   39.27   12.11
   5  -8  -5   47.34   12.52
   5  -8  -5   53.31   12.55
   5  -8  -4    5.31    6.04
   5  -8  -4   21.51    9.32
   5  -8  -3   30.19   10.18
   5  -8  -3   15.08    6.55
   5  -8  -2    5.07    5.09
   5  -8  -2   -3.30    4.51
   5  -8  -1    3.38    4.89
   5  -8  -1    7.49    5.78
   5  -8   0   55.00   13.20
   5  -8   1   18.67    8.28
   5  -8   2   15.70    7.73
   5  -8   3   26.90   11.02
   5  -8   4   34.86   10.51
   5  -8   5   16.53    7.78
   5  -8   6   31.32   10.82
   5  -8   7    1.85    4.48
   5  -8   7   14.86    9.44
   5  -8   8   14.10    6.39
   5  -8   8    7.87    7.24
   5  -8   9    1.20    4.91
   5  -7 -15   -2.29    5.05
   5  -7 -14   11.42    7.13
   5  -7 -13   31.95   10.32
   5  -7 -13   19.02    7.62
   5  -7 -12    3.51    5.13
   5  -7 -12    5.13    6.71
   5  -7 -12   17.88    7.46
   5  -7 -11    1.23    4.30
   5  -7 -11    9.72    8.34
   5  -7 -11    9.44    6.95
   5  -7 -10   -8.43    6.10
   5  -7 -10   -2.66    5.79
   5  -7 -10   -4.99    5.43
   5  -7  -9    9.51    6.32
   5  -7  -9   12.30    8.46
   5  -7  -8   36.25   10.65
   5  -7  -8   40.96   11.79
   5  -7  -7   71.45   14.84
   5  -7  -7   79.09   14.97
   5  -7  -6   14.94    8.32
   5  -7  -6   17.77    8.25
   5  -7  -5    6.96    7.34
   5  -7  -5   -0.44    2.06
   5  -7  -5   -3.79    5.83
   5  -7  -4    8.06    7.12
   5  -7  -4    4.82    3.48
   5  -7  -4    4.92    5.12
   5  -7  -3   31.06    9.99
   5  -7  -3   18.75    5.66
   5  -7  -3   29.61    9.58
   5  -7  -2    6.59    6.69
   5  -7  -2   36.09    7.41
   5  -7  -2   28.90    9.37
   5  -7  -1   77.61   14.54
   5  -7  -1   56.81   11.15
   5  -7   0   40.31   10.95
   5  -7   0   38.63    9.46
   5  -7   1   17.32    9.25
   5  -7   1   17.97    6.90
   5  -7   2   14.49    8.37
   5  -7   2   11.19    5.30
   5  -7   3   51.60   12.15
   5  -7   3   65.36   10.79
   5  -7   4   34.52   10.64
   5  -7   5   33.37   10.61
   5  -7   6   18.27    8.47
   5  -7   7    2.15    4.68
   5  -7   7    9.15    7.11
   5  -7   8    2.55    5.11
   5  -7   8   -5.74    6.45
   5  -7   9   40.42   11.46
   5  -7   9    1.97    5.50
   5  -7  10   31.94    9.78
   5  -6 -16   57.87   13.53
   5  -6 -15   39.11   11.42
   5  -6 -14    5.44    7.08
   5  -6 -14    8.32    6.49
   5  -6 -13   -2.38    4.16
   5  -6 -13    6.27    7.87
   5  -6 -12   -1.42    4.09
   5  -6 -12    3.53    5.18
   5  -6 -12   -1.70    3.32
   5  -6 -11    6.35    6.25
   5  -6 -11    1.94    6.38
   5  -6 -11   19.64    7.35
   5  -6 -10   21.69    8.61
   5  -6 -10    8.11    7.23
   5  -6 -10   30.45    8.63
   5  -6  -9  102.74   16.26
   5  -6  -9   93.27   16.37
   5  -6  -9   90.35   13.43
   5  -6  -8   25.54    8.72
   5  -6  -8   38.62   10.92
   5  -6  -8   28.72    7.86
   5  -6  -7   20.58    8.31
   5  -6  -7   22.22    4.68
   5  -6  -7   33.39   10.45
   5  -6  -6   24.31    8.65
   5  -6  -6   16.99    4.46
   5  -6  -6   29.98    9.07
   5  -6  -5   43.28   10.56
   5  -6  -5   27.82    5.73
   5  -6  -5   22.72    9.23
   5  -6  -4  102.08   16.14
   5  -6  -4   99.47   10.87
   5  -6  -4   95.05   15.04
   5  -6  -3   13.27    6.64
   5  -6  -3   16.99    5.27
   5  -6  -3    8.69    6.37
   5  -6  -2   19.48    7.96
   5  -6  -2   11.01    4.62
   5  -6  -2   27.94    8.21
   5  -6  -1   10.88    5.96
   5  -6  -1    4.53    3.83
   5  -6  -1    9.77    5.90
   5  -6   0   12.79    5.91
   5  -6   0    6.76    4.56
   5  -6   0    6.45    5.38
   5  -6   1    9.50    6.73
   5  -6   1    7.01    4.59
   5  -6   2   90.04   15.36
   5  -6   2   99.81   13.28
   5  -6   3   27.28    9.08
   5  -6   3   22.55    7.09
   5  -6   4  144.40   19.17
   5  -6   4  137.35   14.65
   5  -6   5   -0.61    5.00
   5  -6   5    0.06    2.92
   5  -6   6    2.52    5.11
   5  -6   6   -1.97    5.41
   5  -6   7   10.05    5.83
   5  -6   7   14.35    7.34
   5  -6   8   11.44    6.63
   5  -6   8   14.97    7.44
   5  -6   9   51.87   11.47
   5  -6   9   40.65   10.75
   5  -6  10   40.89   10.76
   5  -6  10   41.32   10.88
   5  -5 -16   27.93    9.85
   5  -5 -15    0.40    6.85
   5  -5 -15    5.80    6.43
   5  -5 -14    4.22    7.16
   5  -5 -14    0.18    3.79
   5  -5 -13   16.30    7.16
   5  -5 -13   24.40   10.39
   5  -5 -13   19.08    7.28
   5  -5 -12    9.61    5.58
   5  -5 -12   -8.67    6.39
   5  -5 -12   17.34    7.56
   5  -5 -11   16.45    7.52
   5  -5 -11   35.65   11.41
   5  -5 -11   21.39    7.20
   5  -5 -10   32.58    9.22
   5  -5 -10   21.20    9.24
   5  -5 -10   19.10    6.95
   5  -5  -9   -2.44    4.54
   5  -5  -9    2.36    2.03
   5  -5  -9   -1.50    3.82
   5  -5  -8    2.69    4.57
   5  -5  -8    1.55    2.01
   5  -5  -8   14.02    7.63
   5  -5  -8    7.52    4.29
   5  -5  -7   54.62   12.17
   5  -5  -7   59.45    7.69
   5  -5  -7   67.26   13.30
   5  -5  -7   74.60   10.95
   5  -5  -6   70.37   12.98
   5  -5  -6   61.13    7.98
   5  -5  -6   45.80   11.43
   5  -5  -6   73.14   10.63
   5  -5  -5   67.72   12.76
   5  -5  -5   56.15    7.78
   5  -5  -5   49.77   11.39
   5  -5  -4   55.97   11.84
   5  -5  -4   50.58    7.68
   5  -5  -4   38.76    9.29
   5  -5  -3   22.31    7.67
   5  -5  -3   16.92    5.03
   5  -5  -3   22.73    8.05
   5  -5  -2   87.03   14.17
   5  -5  -2   89.45   10.95
   5  -5  -2   89.85   13.52
   5  -5  -1   -2.76    4.90
   5  -5  -1   -1.94    3.21
   5  -5  -1    8.64    4.36
   5  -5   0  101.15   15.31
   5  -5   0  101.28   12.55
   5  -5   0   73.19   11.61
   5  -5   1   66.23   12.46
   5  -5   1   71.07   10.80
   5  -5   1  103.59   13.87
   5  -5   2   21.78    8.07
   5  -5   2   33.14    8.02
   5  -5   2   37.96    8.64
   5  -5   3    4.63    6.33
   5  -5   3   19.80    6.78
   5  -5   3   22.37    6.93
   5  -5   4   23.50    8.82
   5  -5   4   33.27    7.66
   5  -5   5   13.28    7.45
   5  -5   5    7.21    4.01
   5  -5   6   20.77    7.35
   5  -5   6   41.02   10.50
   5  -5   6   38.75    7.10
   5  -5   7   29.37    8.00
   5  -5   7   32.05    9.83
   5  -5   8   66.11   12.18
   5  -5   8   50.34   11.31
   5  -5   9   19.35    7.42
   5  -5   9   41.88   10.78
   5  -5  10    3.95    5.74
   5  -5  10   -0.44    4.37
   5  -5  11   12.48    6.20
   5  -5  11   24.19    8.60
   5  -5  12   79.01   14.92
   5  -4 -16    9.57    8.29
   5  -4 -16   12.68    7.27
   5  -4 -15   -0.50    5.54
   5  -4 -15   13.15    7.65
   5  -4 -14   12.37    7.35
   5  -4 -14   20.28    7.94
   5  -4 -13   31.18    8.19
   5  -4 -13   19.76    8.84
   5  -4 -13   38.25   10.10
   5  -4 -12    4.34    3.45
   5  -4 -12   -0.04    4.57
   5  -4 -11    5.83    4.66
   5  -4 -11    3.02    4.35
   5  -4 -11   12.37    5.82
   5  -4 -10   24.73    7.55
   5  -4 -10   13.15    4.25
   5  -4 -10   35.95   11.27
   5  -4 -10    9.82    5.55
   5  -4  -9    6.73    5.26
   5  -4  -9    4.07    2.26
   5  -4  -9   -1.45    6.40
   5  -4  -9    9.57    4.35
   5  -4  -8   91.82   14.48
   5  -4  -8   96.32    9.93
   5  -4  -8  105.84   16.91
   5  -4  -8   96.41   12.37
   5  -4  -7   97.59   14.18
   5  -4  -7   61.12    7.90
   5  -4  -7  121.20   16.76
   5  -4  -7   98.37   12.15
   5  -4  -6   53.36   10.80
   5  -4  -6   48.73    7.04
   5  -4  -6   66.24   12.95
   5  -4  -6   55.84    8.62
   5  -4  -5   19.61    7.52
   5  -4  -5   33.46    6.01
   5  -4  -5   47.43   10.71
   5  -4  -5   39.25    7.13
   5  -4  -4    5.85    3.84
   5  -4  -4    4.04    2.57
   5  -4  -4   13.00    8.41
   5  -4  -3   65.27    8.76
   5  -4  -3   67.69   11.69
   5  -4  -2   64.06    8.90
   5  -4  -1   99.66   11.21
   5  -4   0  108.81   12.43
   5  -4   1   28.03    6.93
   5  -4   2   11.70    7.34
   5  -4   2   -0.83    3.46
   5  -4   3   32.37    9.10
   5  -4   3   27.14    7.33
   5  -4   4  260.51   23.26
   5  -4   4  247.71   21.37
   5  -4   5  241.80   22.75
   5  -4   5  211.81   16.49
   5  -4   6   -2.33    5.10
   5  -4   6    9.64    4.53
   5  -4   6    2.93    3.88
   5  -4   7   21.33    8.12
   5  -4   7   40.68    9.37
   5  -4   7   39.52    6.89
   5  -4   8   -0.55    4.11
   5  -4   8    4.40    7.12
   5  -4   9   30.40    9.00
   5  -4   9   25.41    7.41
   5  -4  10   48.76   11.10
   5  -4  10   65.59   12.17
   5  -4  11   73.30   14.06
   5  -4  11   85.79   13.75
   5  -4  12   34.64   10.82
[truncated: 97,745 more chars]
