# Supplementary material for: Synthesis and crystal structure of a cadmium(II) coordination polymer based on 4,4′-(1H-1,2,4-triazole-3,5-di­yl)dibenzoate
Source: Acta Crystallogr E Crystallogr Commun. 2024 Jan 9;80(Pt 2):128–32. doi: 10.1107/S2056989024000185 (PMC10848992; doi:10.1107/S2056989024000185)
Supplement: Supplementary file 2 [file e-80-00128-Isup2.hkl]

#
# h,k,l, Fc-squared, Fo-squared, sigma(Fo-squared), status flag
#
data_I
_shelx_title ' shi_6072_yala_auto_a.res in P-1'
_shelx_refln_list_code          4
_shelx_F_calc_maximum      278.86
_exptl_crystal_F_000       690.00
_reflns_d_resolution_high  0.8000

loop_
 _space_group_symop_operation_xyz
 'x, y, z'
 '-x, -y, -z'

_cell_length_a     8.1674
_cell_length_b    12.3033
_cell_length_c    15.4877
_cell_angle_alpha  75.226
_cell_angle_beta   86.412
_cell_angle_gamma  75.346

_shelx_F_squared_multiplier     1.000

loop_
 _refln_index_h
 _refln_index_k
 _refln_index_l
 _refln_F_squared_calc
 _refln_F_squared_meas
 _refln_F_squared_sigma
 _refln_observed_status
   1   0   0       5602.47       5671.53        54.81 o
   2   0   0       3330.90       3285.84        59.78 o
   3   0   0        612.68        515.31        40.17 o
   4   0   0       1530.06       1667.36        61.01 o
   5   0   0         17.07         29.16        17.24 o
   6   0   0        414.82        437.47        74.75 o
   7   0   0        642.28        733.73        88.24 o
   8   0   0        175.55        127.91        38.49 o
   9   0   0          1.46          5.85        19.03 o
  -9   1   0        271.23        312.10       104.30 o
  -8   1   0          3.56         18.64        33.54 o
  -7   1   0          1.74          8.05        17.52 o
  -6   1   0        639.14        648.58        58.66 o
  -5   1   0       1855.68       1867.47        89.47 o
  -4   1   0        382.63        439.78        40.72 o
  -3   1   0        566.55        534.69        36.76 o
  -2   1   0       1293.73       1178.94        31.12 o
  -1   1   0       4242.30       4072.47       100.73 o
   1   1   0      13205.71      13535.71        85.87 o
   2   1   0      16013.07      15185.34       231.33 o
   3   1   0        388.40        447.37        24.91 o
   4   1   0        966.84        936.48        40.30 o
   5   1   0       1166.48       1222.05        72.30 o
   6   1   0         82.15        131.80        31.14 o
   7   1   0        582.24        625.43        63.76 o
   8   1   0        319.80        375.72        56.82 o
   9   1   0        463.13        396.39        60.17 o
  10   1   0          2.12         19.76        28.16 o
  -9   2   0         47.11         62.12        30.93 o
  -8   2   0         65.93         65.51        28.82 o
  -7   2   0         85.98         86.64        49.97 o
  -6   2   0         30.99         16.54        21.87 o
  -5   2   0       2217.71       2243.86       101.12 o
  -4   2   0       2060.14       2075.87       119.46 o
  -3   2   0        782.59        787.79        30.18 o
  -2   2   0       3037.05       2979.56        51.70 o
  -1   2   0       1629.05       1560.99        27.90 o
   0   2   0       2908.64       2746.33        39.03 o
   1   2   0       8714.99       8722.18        69.57 o
   2   2   0        423.87        373.13        16.27 o
   3   2   0         83.05         81.49        12.99 o
   4   2   0       1339.28       1371.66        56.21 o
   5   2   0       2369.11       2082.91        96.46 o
   6   2   0       2765.01       2859.56       123.81 o
   7   2   0         92.88        123.81        53.88 o
   8   2   0          0.28         13.66        22.29 o
   9   2   0        314.08        369.38        59.45 o
  10   2   0        130.71         80.33        36.20 o
  -9   3   0          5.39         -0.10        53.84 o
  -8   3   0         98.67         74.67        29.68 o
  -7   3   0        270.00        300.75        64.20 o
  -6   3   0         70.90         48.29        23.24 o
  -5   3   0        158.22        322.69        63.64 o
  -4   3   0       2289.69       2334.47        79.70 o
  -3   3   0       6054.10       6100.25       101.81 o
  -2   3   0         68.52         74.25        11.22 o
  -1   3   0       1326.91       1452.49        29.26 o
   0   3   0       7142.57       7158.90        77.11 o
   1   3   0       2932.55       3011.25        61.73 o
   2   3   0       1400.26       1339.88        35.00 o
   3   3   0       2113.33       2111.70        44.21 o
   4   3   0       3780.66       3567.04        80.82 o
   5   3   0        392.44        383.60        47.70 o
   6   3   0        784.80        638.55        61.30 o
   7   3   0        628.34        557.52        62.23 o
   8   3   0        182.13        183.02        40.30 o
   9   3   0          0.33         16.38        24.16 o
  10   3   0         56.31        102.54        37.54 o
  -8   4   0        120.58        174.13        40.53 o
  -7   4   0        208.00        255.95        45.66 o
  -6   4   0        621.82        785.41        98.67 o
  -5   4   0        767.23        810.90        92.63 o
  -4   4   0        642.35        680.03        38.63 o
  -3   4   0       1926.32       1833.44        50.94 o
  -2   4   0       1929.77       1807.23        53.01 o
  -1   4   0        944.42        960.86        29.25 o
   0   4   0       3438.63       3492.39        62.23 o
   1   4   0       6218.55       6305.27        76.82 o
   2   4   0       6906.83       7060.94        79.34 o
   3   4   0        762.87        759.39        29.74 o
   4   4   0       1983.08       2052.96        80.11 o
   5   4   0       3646.52       3514.67        91.66 o
   6   4   0         55.02         66.20        15.88 o
   7   4   0        309.36        294.61       100.53 o
   8   4   0        210.92        183.67        40.26 o
   9   4   0        169.95        159.26        42.26 o
  10   4   0          3.49        -26.85        27.32 o
  -8   5   0        121.67        107.71        36.45 o
  -7   5   0         52.51         48.36        19.32 o
  -6   5   0          0.24         25.91        29.04 o
  -5   5   0        705.78        672.01        44.89 o
  -4   5   0        380.96        364.71        34.11 o
  -3   5   0         39.90         63.08        11.95 o
  -2   5   0       1762.57       1834.31        56.40 o
  -1   5   0       2122.58       2004.28        45.58 o
   0   5   0        759.46        914.06        36.41 o
   1   5   0        622.22        670.02        31.20 o
   2   5   0      10465.15      11550.58       114.65 o
   3   5   0       8459.50       8518.87       111.66 o
   4   5   0       1528.14       1561.73        59.49 o
   5   5   0        702.32        648.07        34.68 o
   6   5   0       1874.11       1899.87        72.87 o
   7   5   0          2.15        -18.47        18.47 o
   8   5   0          5.53         -5.83        20.05 o
   9   5   0        343.27        361.00        60.17 o
  10   5   0        155.57         88.49        41.02 o
  -8   6   0         44.17          9.08        19.81 o
  -7   6   0        175.12        183.76        38.00 o
  -6   6   0         75.82        140.38        30.33 o
  -5   6   0         41.80         62.87        22.34 o
  -4   6   0        418.06        400.62        52.45 o
  -3   6   0        723.52        543.96        57.22 o
  -2   6   0        404.09        412.95        35.24 o
  -1   6   0       5781.34       6127.85        92.27 o
   0   6   0       3875.22       3649.05        86.89 o
   1   6   0       3835.39       3899.78        83.44 o
   2   6   0         22.63         21.39        12.15 o
   3   6   0        227.06        229.29        18.53 o
   4   6   0       4375.98       4173.44       139.97 o
   5   6   0       1206.92       1406.30        74.61 o
   6   6   0          0.83          9.40         9.73 o
   7   6   0        186.02        247.38        37.72 o
   8   6   0        102.59         97.54        37.02 o
   9   6   0          7.15         12.48        22.01 o
  10   6   0         80.49         49.90        31.52 o
  -7   7   0         65.30         74.63       134.85 o
  -6   7   0        109.47        113.41        39.24 o
  -5   7   0        184.67        293.37        53.35 o
  -4   7   0         29.12         30.33        27.85 o
  -3   7   0        521.81        446.92        85.85 o
  -2   7   0       1502.38       1440.70       139.51 o
  -1   7   0       1277.23       1353.03        60.44 o
   0   7   0        655.94        653.24        40.89 o
   1   7   0       3071.63       3284.54        83.39 o
   2   7   0        409.81        441.49        40.90 o
   3   7   0        664.72        732.43        36.74 o
   4   7   0       1127.67       1031.52        36.48 o
   5   7   0       1379.69       1356.09        73.99 o
   6   7   0        342.71        365.52        43.05 o
   7   7   0         46.14         70.37        23.93 o
   8   7   0        383.73        377.51        50.10 o
   9   7   0        218.96        184.36        38.15 o
  -6   8   0         41.33        105.72        43.65 o
  -5   8   0        454.00        409.88        98.37 o
  -4   8   0        645.98        628.54       110.37 o
  -3   8   0          9.07        -46.20        52.84 o
  -2   8   0        159.20        146.13        30.96 o
  -1   8   0       1639.56       1603.99        90.03 o
   0   8   0        119.99        117.71        28.04 o
   1   8   0          5.19         -4.69        10.40 o
   2   8   0       1583.46       1658.24        61.83 o
   3   8   0       1373.67       1231.02        68.45 o
   4   8   0          0.48         16.94        10.05 o
   5   8   0        279.17        370.67       101.10 o
   6   8   0       1747.53       1801.48       157.10 o
   7   8   0        295.63        372.85        62.10 o
   8   8   0          8.98         19.58        24.21 o
   9   8   0        160.07        202.43        43.15 o
  -6   9   0         83.29         98.22        66.10 o
  -5   9   0          5.26         47.77        45.09 o
  -4   9   0        403.80        439.47       100.53 o
  -3   9   0        965.30        825.73       125.05 o
  -2   9   0         67.84         43.97        44.42 o
  -1   9   0       1254.56       1382.10        87.69 o
   0   9   0        951.49       1096.44        75.74 o
   1   9   0        538.69        617.18        69.72 o
   2   9   0        122.65        164.20        26.29 o
   3   9   0        350.26        289.78        36.46 o
   4   9   0       1645.86       1668.21        84.77 o
   5   9   0        170.45        201.99        29.51 o
   6   9   0         30.20         39.63        18.89 o
   7   9   0        311.03        350.72        41.96 o
   8   9   0        244.76        272.41        54.96 o
   9   9   0         26.32          6.45        29.86 o
  -5  10   0         86.35        184.89        77.43 o
  -4  10   0          1.21        124.98        66.25 o
  -3  10   0         34.52         80.71        44.04 o
  -2  10   0        496.55        534.49       103.14 o
  -1  10   0        138.53        112.62        60.25 o
   0  10   0        818.72        704.63        64.18 o
   1  10   0       2904.31       3075.86       194.92 o
   2  10   0       1835.87       1727.26        93.91 o
   3  10   0        235.17        260.04        37.07 o
   4  10   0        848.73        798.87        46.11 o
   5  10   0        334.36        353.69        38.07 o
   6  10   0        246.84        257.75        35.24 o
   7  10   0         16.35          4.65        22.74 o
   8  10   0        215.24        163.76       175.21 o
  -4  11   0        178.68        300.26        92.93 o
  -3  11   0          9.60        -50.90        50.90 o
  -2  11   0        218.93        247.87        76.54 o
  -1  11   0        196.93        240.39        45.16 o
   0  11   0        127.81        254.24        43.55 o
   1  11   0         64.82        121.87        31.60 o
   2  11   0       1939.17       1908.20       103.58 o
   3  11   0       2286.25       2298.89       194.36 o
   4  11   0        219.86        191.93        24.68 o
   5  11   0        810.72        718.47        77.47 o
   6  11   0        174.63        267.67        69.38 o
   7  11   0        351.07        311.88        81.75 o
   8  11   0         24.58        232.22       300.85 o
  -3  12   0        135.63         66.85        56.34 o
  -2  12   0        276.84        233.63        77.43 o
  -1  12   0        151.64        149.27        65.43 o
   0  12   0        475.45        530.18        61.56 o
   1  12   0        341.65        326.02        48.40 o
   2  12   0         19.29         20.00        27.61 o
   3  12   0        289.64        415.77        87.94 o
   4  12   0        899.92        882.66       125.72 o
   5  12   0        253.14        247.37        48.65 o
   6  12   0        109.73        120.18        40.46 o
   7  12   0        136.42         97.40        46.06 o
  -2  13   0        164.93        205.76        81.68 o
  -1  13   0        155.74        186.16        70.43 o
   0  13   0         41.46         38.01        38.16 o
   1  13   0        384.40        362.71        88.31 o
   2  13   0         97.76        106.20        61.11 o
   3  13   0          1.65         90.10        60.74 o
   4  13   0        207.69        327.46        85.63 o
   5  13   0        379.89        342.97        61.85 o
   6  13   0         57.63         51.33        61.07 o
   0  14   0        222.31        130.49        63.57 o
   1  14   0          5.74         41.44        53.28 o
   2  14   0        117.19         72.87        35.13 o
   3  14   0        198.91        176.17        61.11 o
   4  14   0         60.29          9.76        43.82 o
   5  14   0        211.91        173.07        46.25 o
  -5 -14   1        188.49        411.94        86.89 o
  -4 -14   1          0.04         73.03        65.13 o
  -3 -14   1         84.76         22.58        46.43 o
  -2 -14   1        255.22        211.28        71.84 o
  -1 -14   1         14.34         34.95        44.64 o
   0 -14   1         82.64         68.56        57.83 o
  -6 -13   1          5.21         22.49        44.12 o
  -5 -13   1        337.97        285.91        78.85 o
  -4 -13   1        271.06        202.11        74.82 o
  -3 -13   1          0.97        -38.01        48.96 o
  -2 -13   1        102.00        157.60        48.24 o
  -1 -13   1        121.38        247.12        77.88 o
   0 -13   1        423.66        416.84        59.60 o
   1 -13   1         19.21         14.23        21.05 o
   2 -13   1        137.25        170.44        81.90 o
  -7 -12   1        137.62        120.58        62.97 o
  -6 -12   1        126.95        139.81        80.04 o
  -5 -12   1         19.46         -0.58        42.18 o
  -4 -12   1        545.81        583.45       106.42 o
  -3 -12   1        501.98        559.67        62.50 o
  -2 -12   1         79.46        119.40        29.03 o
  -1 -12   1        185.90        175.31        87.53 o
   0 -12   1        218.33        264.33        50.49 o
   1 -12   1        132.14        108.32        37.53 o
   2 -12   1         13.29        -14.90        39.50 o
   3 -12   1         79.36         76.46        68.19 o
  -8 -11   1         73.62        104.56        51.27 o
  -7 -11   1        181.07        117.45        53.58 o
  -6 -11   1        239.35        363.37        60.19 o
  -5 -11   1        690.96        717.62        58.62 o
  -4 -11   1         13.79         32.63        33.98 o
  -3 -11   1        147.92        189.76        36.33 o
  -2 -11   1        896.97        908.08        63.63 o
  -1 -11   1        937.99        979.13        82.98 o
   0 -11   1         48.71         54.93        29.81 o
   1 -11   1        549.46        614.16        68.44 o
   2 -11   1        257.17        257.48        82.35 o
   3 -11   1          0.06         30.70        52.17 o
   4 -11   1          1.98        167.83        79.14 o
  -8 -10   1        402.91        476.53        74.34 o
  -7 -10   1         86.45         81.91        25.71 o
  -6 -10   1         18.70         25.72        19.90 o
  -5 -10   1        469.31        473.64        46.69 o
  -4 -10   1        571.19        513.12        35.79 o
  -3 -10   1          1.66         14.06        21.40 o
  -2 -10   1        386.47        374.12        49.09 o
  -1 -10   1         97.41        141.06        35.27 o
   0 -10   1        102.72         77.21        34.32 o
   1 -10   1         11.28         57.67        28.22 o
   2 -10   1        608.48        541.77        65.72 o
   3 -10   1        229.04        225.29        80.86 o
   4 -10   1        172.28         95.61        52.54 o
   5 -10   1         19.13         83.32        58.50 o
  -9  -9   1          0.20         22.92        31.54 o
  -8  -9   1         32.63         67.25        33.84 o
  -7  -9   1        941.79        990.45        70.66 o
  -6  -9   1        179.56        194.47        36.47 o
  -5  -9   1        806.64        695.02        66.75 o
  -4  -9   1        891.54        937.22        55.15 o
  -3  -9   1        682.78        654.98        57.42 o
  -2  -9   1         12.98         -9.36        15.09 o
  -1  -9   1       2101.11       2013.87       101.63 o
   0  -9   1       3151.98       3714.07       270.45 o
   1  -9   1        407.53        385.33        69.20 o
   2  -9   1          0.05          1.46        21.06 o
   3  -9   1         98.93         80.26        50.15 o
   4  -9   1        256.24        262.85        76.31 o
   5  -9   1        122.58         56.41        64.17 o
   6  -9   1         13.85        101.43        70.13 o
  -9  -8   1        223.76        230.37        66.77 o
  -8  -8   1        108.99        133.79        91.66 o
  -7  -8   1         62.76         92.22        39.36 o
  -6  -8   1        954.73       1020.79       104.59 o
  -5  -8   1       1637.65       1610.05        68.18 o
  -4  -8   1        356.77        334.13        23.67 o
  -3  -8   1        152.21         89.13        21.33 o
  -2  -8   1       1078.70       1072.15        47.58 o
  -1  -8   1        483.50        583.36        53.84 o
   0  -8   1       1364.29       1414.33        83.35 o
   1  -8   1       1967.24       2032.26       103.89 o
   2  -8   1       2241.45       2308.59       116.73 o
   3  -8   1         13.75         19.23        34.50 o
   4  -8   1         48.76        126.84        62.00 o
   5  -8   1        176.93        139.14        61.71 o
   6  -8   1         54.39         75.39        37.57 o
  -9  -7   1         12.04         37.74        26.99 o
  -8  -7   1        403.57        370.10        49.91 o
  -7  -7   1        618.54        640.62        60.11 o
  -6  -7   1         31.02         48.59        27.00 o
  -5  -7   1       1474.81       1472.36        79.28 o
  -4  -7   1       2514.07       2656.99        88.93 o
  -3  -7   1        113.31        145.93        19.27 o
  -2  -7   1        254.58        284.34        30.00 o
  -1  -7   1       1514.82       1403.84        58.17 o
   0  -7   1       2462.64       2517.43       103.92 o
   1  -7   1         95.95        119.66        25.06 o
   2  -7   1       1004.20        962.22        71.42 o
   3  -7   1        530.36        678.17        99.94 o
   4  -7   1        238.05        204.28        39.09 o
   5  -7   1        117.63        131.85        41.22 o
   6  -7   1        151.17        151.47        75.94 o
   7  -7   1        137.95         68.97        40.68 o
  -9  -6   1         52.24         53.19        27.52 o
  -8  -6   1          3.72         15.71        21.23 o
  -7  -6   1        113.36        120.51        27.44 o
  -6  -6   1        477.75        460.02        48.68 o
  -5  -6   1         34.92         66.69        24.24 o
  -4  -6   1       1246.04       1300.65       129.16 o
  -3  -6   1       1520.45       1446.16        68.89 o
  -2  -6   1        541.37        550.28        43.33 o
  -1  -6   1        120.04        179.30        21.78 o
   0  -6   1       1976.41       1856.94        65.93 o
   1  -6   1       2778.45       2833.73        72.40 o
   2  -6   1        103.29        190.72        34.06 o
   3  -6   1        260.10        269.51        42.07 o
   4  -6   1       1008.33       1048.19        82.30 o
   5  -6   1        109.87         59.77        28.26 o
   6  -6   1         23.53         58.41        24.34 o
   7  -6   1         46.60         76.41        37.41 o
 -10  -5   1         92.07         83.83        67.52 o
  -9  -5   1        414.56        443.47        65.86 o
  -8  -5   1        134.47        187.92        43.84 o
  -7  -5   1         35.65         50.99        24.15 o
  -6  -5   1       1030.63       1078.68        50.14 o
  -5  -5   1       1965.39       1971.94        68.58 o
  -4  -5   1          9.76         14.61        14.31 o
  -3  -5   1       2038.84       1917.39        38.58 o
  -2  -5   1       1697.58       1668.76        46.21 o
  -1  -5   1       6998.64       6869.55       120.55 o
   0  -5   1        385.10        378.11        25.50 o
   1  -5   1       4589.19       4634.66        71.23 o
   2  -5   1        322.45        283.38        28.01 o
   3  -5   1         54.45         76.86        49.19 o
   4  -5   1        125.45        105.26        19.44 o
   5  -5   1        616.41        581.23        52.36 o
   6  -5   1        130.45        190.58        34.16 o
   7  -5   1          3.99         45.10        40.85 o
   8  -5   1         20.03         10.19        21.08 o
 -10  -4   1         18.34         60.90        33.51 o
  -9  -4   1         56.56         70.23        35.50 o
  -8  -4   1        435.46        429.59        94.53 o
  -7  -4   1        104.72        113.02        31.32 o
  -6  -4   1          6.30         18.69        20.83 o
  -5  -4   1       1963.05       1827.54        75.63 o
  -4  -4   1       3892.70       3807.41        70.02 o
  -3  -4   1       1115.04       1139.98        40.16 o
  -2  -4   1       1425.48       1461.44        36.56 o
  -1  -4   1       4754.22       5128.87        68.22 o
   0  -4   1        680.87        605.82        28.39 o
   1  -4   1       1160.93       1279.83        40.65 o
   2  -4   1      10955.70      11007.19       139.87 o
   3  -4   1       4962.47       4891.66       127.74 o
   4  -4   1        436.59        435.02        31.87 o
   5  -4   1        212.60        221.91        29.20 o
   6  -4   1        262.57        286.54        62.82 o
   7  -4   1        218.18        133.69        59.25 o
   8  -4   1         37.38          6.24        27.54 o
 -10  -3   1         89.99         92.62        78.73 o
  -9  -3   1         98.55        134.28        39.68 o
  -8  -3   1        142.71        156.83        38.05 o
  -7  -3   1         13.38         17.13        33.09 o
  -6  -3   1       2253.75       2120.96       110.19 o
  -5  -3   1        134.14        169.41        32.03 o
  -4  -3   1       1538.81       1460.65        61.28 o
  -3  -3   1       3278.97       3287.80        71.26 o
  -2  -3   1       1437.31       1383.77        41.28 o
  -1  -3   1         54.55         57.33         8.38 o
   0  -3   1       4309.29       4287.98        63.99 o
   1  -3   1       4019.78       3858.60        48.16 o
   2  -3   1        303.42        315.59        18.07 o
   3  -3   1       1681.83       1629.08        72.19 o
   4  -3   1       4605.96       4779.65       116.28 o
   5  -3   1       1689.68       1628.87       129.00 o
   6  -3   1          0.88         34.88        27.05 o
   7  -3   1        272.54        293.63        92.63 o
   8  -3   1         44.15        114.62        96.99 o
   9  -3   1         12.95         26.39        27.14 o
 -10  -2   1         74.26         69.20        30.38 o
  -9  -2   1        165.33        193.72        44.35 o
  -8  -2   1        116.55        183.67        42.96 o
  -7  -2   1          9.99         23.37        15.65 o
  -6  -2   1        272.26        283.67        39.73 o
  -5  -2   1       1618.89       1486.53        82.30 o
  -4  -2   1       3105.45       3185.81        86.24 o
  -3  -2   1       1092.99       1023.85        38.28 o
  -2  -2   1      10060.26      10090.02       116.29 o
  -1  -2   1         63.02         76.65         8.49 o
   0  -2   1        344.11        335.86        16.36 o
   1  -2   1       5178.07       5086.19        57.44 o
   2  -2   1        260.34        330.32        27.00 o
   3  -2   1        904.75        948.41        33.68 o
   4  -2   1        119.72        125.87        17.44 o
   5  -2   1       2507.43       2437.31       150.61 o
   6  -2   1        537.08        499.50        55.13 o
   7  -2   1         25.88          7.45        20.79 o
   8  -2   1        256.21        208.31        92.71 o
   9  -2   1        134.79        135.31        42.72 o
 -10  -1   1          2.04         39.20        49.00 o
  -9  -1   1         36.83         45.71        42.96 o
  -8  -1   1        719.40        915.35        83.43 o
  -7  -1   1        371.40        399.63        52.23 o
  -6  -1   1         59.45         44.53         9.28 o
  -5  -1   1       1403.24       1402.11        76.72 o
  -4  -1   1       1931.28       1818.24        56.11 o
  -3  -1   1        153.92        125.01        14.32 o
  -2  -1   1      10694.28      10789.61       305.84 o
  -1  -1   1      10549.59      10851.40        75.59 o
   0  -1   1       7286.50       7162.12        52.31 o
   1  -1   1        653.60        650.83        35.25 o
   2  -1   1        279.86        312.62        21.19 o
   3  -1   1        775.26        747.56        33.07 o
   4  -1   1       1759.82       1963.78       118.49 o
   5  -1   1         31.44         39.76        20.80 o
   6  -1   1        996.76       1017.13        94.09 o
   7  -1   1        162.63        184.34        41.33 o
   8  -1   1          9.29         19.14        23.60 o
   9  -1   1         23.51         41.65        24.01 o
  -9   0   1         71.31         95.12        33.96 o
  -8   0   1         67.84         70.28        27.87 o
  -7   0   1        263.28        295.93        44.57 o
  -6   0   1       1504.71       1412.88        84.72 o
  -5   0   1         32.95         64.38        11.42 o
  -4   0   1       4784.60       4869.84       108.41 o
  -3   0   1       4085.70       4051.19       180.75 o
  -2   0   1       1147.31       1143.13        30.31 o
  -1   0   1       1462.76       1387.32        52.44 o
   1   0   1       8888.70       8636.32        62.92 o
   2   0   1        201.29        215.81        16.46 o
   3   0   1        829.06        753.59        31.18 o
   4   0   1       8468.25       8479.21       170.42 o
   5   0   1       3350.40       3531.87       123.23 o
   6   0   1          0.03         -1.23        16.10 o
   7   0   1         75.57         95.95        31.86 o
   8   0   1        105.65         82.07        46.69 o
   9   0   1         23.27         39.82        27.82 o
  -9   1   1        149.74         46.85        99.97 o
  -8   1   1         92.97         80.57        33.72 o
  -7   1   1          0.62          8.35        17.04 o
  -6   1   1        809.33        851.43        68.86 o
  -5   1   1        646.30        662.31        53.08 o
  -4   1   1        292.77        303.44        19.97 o
  -3   1   1        353.01        354.82        19.24 o
  -2   1   1        816.47        822.75        27.51 o
  -1   1   1      10473.83      10008.86       123.38 o
   0   1   1       1377.48        994.63       280.17 o
   1   1   1       4507.29       4557.87        30.26 o
   2   1   1          6.10         11.58         6.83 o
   3   1   1       1280.40       1236.85        40.29 o
   4   1   1        103.23        111.00        42.37 o
   5   1   1       3188.70       3257.81       118.33 o
   6   1   1       1279.69       1231.11        81.13 o
   7   1   1          5.05         11.06        22.62 o
   8   1   1          3.03         15.22        34.84 o
   9   1   1        225.31        175.29        43.04 o
  10   1   1         27.54         31.18        45.83 o
  -9   2   1         24.92        -17.78        23.70 o
  -8   2   1        277.71        261.75        47.79 o
  -7   2   1        302.91        361.19        49.54 o
  -6   2   1        146.61        158.92        44.53 o
  -5   2   1        483.98        500.04        46.82 o
  -4   2   1       2616.88       2770.86        95.80 o
  -3   2   1        221.67        211.22        23.55 o
  -2   2   1        125.19        119.58        12.99 o
  -1   2   1        360.06        370.81        14.14 o
   0   2   1      17941.57      17732.40       179.79 o
   1   2   1       4866.91       5037.57        41.68 o
   2   2   1       7571.26       7730.25        72.31 o
   3   2   1       2425.77       2363.55        56.52 o
   4   2   1          1.48          1.55        11.63 o
   5   2   1        373.77        383.82        30.15 o
   6   2   1       1153.42        992.08       119.35 o
   7   2   1        441.15        482.26        58.15 o
   8   2   1         54.11         23.75        22.38 o
   9   2   1          0.55         18.39        46.73 o
  10   2   1        163.90        224.00        53.38 o
  -9   3   1        100.07         86.12        31.38 o
  -8   3   1         24.81         22.91        18.45 o
  -7   3   1        462.67        372.31        50.80 o
  -6   3   1       1078.67        960.25        73.03 o
  -5   3   1        377.90        330.81        57.98 o
  -4   3   1        254.02        302.27        47.55 o
  -3   3   1       2465.81       2551.13        71.22 o
  -2   3   1       3980.81       3969.72        55.20 o
  -1   3   1        791.37        783.25        21.54 o
   0   3   1       6845.72       6956.30        73.28 o
   1   3   1      11980.83      11748.82        80.80 o
   2   3   1       1018.56       1047.91        22.27 o
   3   3   1        546.17        588.08        22.74 o
   4   3   1       1950.40       1831.00        76.92 o
   5   3   1        850.86        873.23        65.36 o
   6   3   1         41.80         18.84        18.47 o
   7   3   1        614.37        624.06       116.85 o
   8   3   1        185.34        185.30        72.40 o
   9   3   1        172.02        162.20        43.50 o
  10   3   1         64.66         89.41        37.59 o
  -8   4   1         66.93         47.54        20.38 o
  -7   4   1         50.87         40.44        20.09 o
  -6   4   1        156.90        182.19        35.79 o
  -5   4   1        637.77        742.71        83.54 o
  -4   4   1       1572.97       1580.76        58.33 o
  -3   4   1        714.28        692.50        31.14 o
  -2   4   1       3013.22       2882.22        56.28 o
  -1   4   1       1976.46       2076.58        45.00 o
   0   4   1         25.61         33.35         9.60 o
   1   4   1       2724.71       2803.19        45.25 o
   2   4   1       3931.94       4019.86        52.12 o
   3   4   1         28.53         18.89         6.48 o
   4   4   1         24.26         65.69        13.97 o
   5   4   1       3630.06       3389.07        94.02 o
   6   4   1        607.49        623.93        45.34 o
   7   4   1        105.36        104.03        30.47 o
   8   4   1         85.05        121.34        37.00 o
   9   4   1        338.23        504.52       154.34 o
  10   4   1         67.94         55.45        30.44 o
  -8   5   1        136.94        143.81        35.48 o
  -7   5   1        299.53        271.04        35.63 o
  -6   5   1         46.42         72.17        23.05 o
  -5   5   1          2.68          8.14        25.35 o
  -4   5   1        496.32        517.29        36.50 o
  -3   5   1        889.01        935.74        37.93 o
  -2   5   1        940.16        996.07        36.99 o
  -1   5   1       5059.59       4925.05        68.37 o
   0   5   1       3787.45       3876.93       123.06 o
   1   5   1          8.19         17.00         8.38 o
   2   5   1        162.30        145.64        13.78 o
   3   5   1       1759.95       1708.77        45.41 o
   4   5   1        512.80        446.02        27.82 o
   5   5   1        210.45        192.47        20.87 o
   6   5   1       1575.58       1345.02        64.88 o
   7   5   1        921.59        945.51        82.54 o
   8   5   1         64.99         41.07        24.09 o
   9   5   1          3.29          2.48        24.46 o
  10   5   1         39.65         55.95        33.69 o
  -8   6   1          3.86         23.45        26.33 o
  -7   6   1        111.88        151.73        28.66 o
  -6   6   1        189.31        218.19        38.30 o
  -5   6   1         32.11         58.09        21.07 o
  -4   6   1        513.19        518.62        46.65 o
  -3   6   1        485.21        467.86        38.84 o
  -2   6   1        687.71        656.90        54.89 o
  -1   6   1        253.42        249.63        19.30 o
   0   6   1       2871.78       3068.87       102.93 o
   1   6   1       2698.03       2886.76        66.28 o
   2   6   1       2846.30       2838.34        80.76 o
   3   6   1       1555.16       1597.46        46.41 o
   4   6   1       1611.13       1496.72        59.83 o
   5   6   1       2300.72       2351.29        95.05 o
   6   6   1          3.54         -0.17         9.66 o
   7   6   1        166.81        177.03        32.97 o
   8   6   1        374.55        320.20        56.83 o
   9   6   1         60.43         43.94        46.95 o
  10   6   1          3.11         -1.62        25.80 o
  -7   7   1          6.67         34.77        25.67 o
  -6   7   1        170.41        195.95        49.43 o
  -5   7   1        405.17        492.42        77.50 o
  -4   7   1        166.37        276.37        51.94 o
  -3   7   1        253.70        207.40        61.48 o
  -2   7   1       2053.77       2128.39        94.53 o
  -1   7   1        230.50        261.67        26.69 o
   0   7   1         27.57         51.14        21.87 o
   1   7   1        580.10        594.16        39.38 o
   2   7   1       3900.51       3798.69       105.88 o
   3   7   1        210.61        177.71        19.10 o
   4   7   1        149.98        130.66        16.38 o
   5   7   1       3133.83       3115.79        95.17 o
   6   7   1        609.23        669.76        56.76 o
   7   7   1         93.51        117.20        29.66 o
   8   7   1        157.87        172.58        36.46 o
   9   7   1        180.86        162.74        48.56 o
  -7   8   1         14.86         -4.95        37.05 o
  -6   8   1          0.25         26.93        32.37 o
  -5   8   1         17.99         39.23        27.82 o
  -4   8   1       1034.30       1020.31       138.61 o
  -3   8   1        786.58        748.89       111.34 o
  -2   8   1         80.32         44.19        40.17 o
  -1   8   1       1007.17       1056.20        54.76 o
   0   8   1       2497.79       2643.72        82.23 o
   1   8   1        118.44        116.95        18.35 o
   2   8   1        491.22        469.97        65.99 o
   3   8   1       2157.30       2106.95        65.89 o
   4   8   1        725.20        755.10        36.62 o
   5   8   1         41.42         29.85        12.52 o
   6   8   1       1001.20        996.05        86.13 o
   7   8   1        906.37        943.55        73.31 o
   8   8   1         76.63         87.71        26.90 o
   9   8   1        152.18        156.58        36.56 o
  -6   9   1         96.60         32.72        47.84 o
  -5   9   1         22.69         73.33        52.46 o
  -4   9   1          0.38         23.03        34.80 o
  -3   9   1         89.46        135.04        60.22 o
  -2   9   1        734.64        442.90        86.75 o
  -1   9   1        559.99        606.82        59.81 o
   0   9   1        316.74        301.30        39.52 o
   1   9   1       1103.45       1003.98        50.95 o
   2   9   1       1117.74       1081.40        49.80 o
   3   9   1        831.76        743.36        64.95 o
   4   9   1        126.44        117.51        17.25 o
   5   9   1        889.28       1004.20        57.72 o
   6   9   1          1.08         28.22        16.16 o
   7   9   1         35.01         72.93        32.07 o
   8   9   1        386.61        394.93        64.64 o
   9   9   1         56.79         46.28        22.65 o
  -5  10   1        248.91        411.52       113.35 o
  -4  10   1        133.06        231.99        78.62 o
  -3  10   1        111.87        181.91        72.29 o
  -2  10   1        166.52        221.86        67.97 o
  -1  10   1         43.82         33.98        37.19 o
   0  10   1          9.38         13.27        68.26 o
   1  10   1        301.88        338.73        41.82 o
   2  10   1       1182.26       1066.96        52.92 o
   3  10   1        757.34        733.74        56.34 o
   4  10   1        320.53        257.65        42.82 o
   5  10   1        306.14        343.51        31.76 o
   6  10   1       1054.09       1087.83        65.02 o
   7  10   1        213.37        149.40        47.06 o
   8  10   1         74.68        160.98        46.40 o
   9  10   1        130.39         31.68        38.04 o
  -4  11   1         72.78        199.72        80.63 o
  -3  11   1        328.42        188.32        74.15 o
  -2  11   1         54.59         47.10        50.23 o
  -1  11   1        489.93        658.94       112.68 o
   0  11   1        200.45        239.06        40.04 o
   1  11   1         14.56         19.32        31.19 o
   2  11   1        377.51        393.12        49.97 o
   3  11   1        607.71        521.75        75.72 o
   4  11   1        376.15        423.50        32.42 o
   5  11   1          0.65          5.82        43.07 o
   6  11   1        380.75        470.16        64.18 o
   7  11   1        441.08        436.26        91.89 o
   8  11   1        144.47        124.44        41.29 o
  -3  12   1        178.94        163.58        74.67 o
  -2  12   1         25.99        119.16        72.14 o
  -1  12   1         29.54          3.95        44.86 o
   0  12   1        257.78        276.03        43.89 o
   1  12   1        920.48        847.01       152.59 o
   2  12   1         94.30         45.53        17.92 o
   3  12   1        123.38        110.44        45.46 o
   4  12   1        715.88        712.43       118.57 o
   5  12   1        311.22        276.83        50.39 o
   6  12   1         53.04         45.27        28.88 o
   7  12   1        136.70        157.17        60.66 o
   8  12   1        196.39        227.67        75.72 o
  -2  13   1        173.80        129.67        72.81 o
  -1  13   1         30.73         28.69        40.69 o
   0  13   1         15.66         13.94        37.63 o
   1  13   1        129.02        256.88        78.70 o
   2  13   1        398.36        499.01       104.93 o
   3  13   1        483.25        529.57       100.83 o
   4  13   1         11.62         -6.71        28.99 o
   5  13   1        285.35        262.54        57.50 o
   6  13   1         85.70         94.15        43.41 o
   7  13   1         10.81         22.88        26.40 o
  -1  14   1         41.58         80.41        64.69 o
   0  14   1        233.62        205.91        76.16 o
   1  14   1         93.95        209.19        81.38 o
   2  14   1        103.12        126.77        66.70 o
   3  14   1        166.84        271.12        88.01 o
   4  14   1        175.95        230.23        49.01 o
   5  14   1         11.05         30.83        29.37 o
   6  14   1        135.41        155.85        44.96 o
   2  15   1          5.69         63.28        48.03 o
   3  15   1         22.88        104.41        66.62 o
  -4 -14   2        131.53        246.82        83.76 o
  -3 -14   2         67.92         63.35        52.99 o
  -2 -14   2        129.33        108.88        52.61 o
  -1 -14   2        311.83        380.67       102.69 o
  -6 -13   2         55.52         10.63        56.34 o
  -5 -13   2         34.58         56.49        41.73 o
  -4 -13   2        350.03        398.48        97.55 o
  -3 -13   2        278.14        356.30        92.63 o
  -2 -13   2         23.77        -52.69        52.69 o
  -1 -13   2        338.61        361.89        55.76 o
   0 -13   2        191.20        175.66       128.85 o
   1 -13   2         31.57         14.15        20.95 o
  -7 -12   2         72.45         91.96        47.70 o
  -6 -12   2        352.77        303.78        61.00 o
  -5 -12   2         40.53         79.89        55.97 o
  -4 -12   2         99.77        153.30        65.13 o
  -3 -12   2        470.41        453.14        65.06 o
  -2 -12   2        338.13        428.90        48.95 o
  -1 -12   2         93.98         99.04        30.35 o
   0 -12   2        230.11        110.78        43.48 o
   1 -12   2        348.95        284.87        51.87 o
   2 -12   2         16.85         40.06       103.44 o
   3 -12   2         66.14         85.11        63.87 o
  -8 -11   2         45.65         59.17        52.09 o
  -7 -11   2        105.05         80.04        52.39 o
  -6 -11   2        336.75        358.45        60.40 o
  -5 -11   2       1269.33       1156.49       130.45 o
  -4 -11   2       1015.37        916.71        79.22 o
  -3 -11   2        261.44        228.09        66.96 o
  -2 -11   2        583.75        596.19        53.50 o
  -1 -11   2        563.64        643.03        67.92 o
   0 -11   2        400.25        324.52        51.80 o
   1 -11   2         67.55        123.02        44.53 o
   2 -11   2        316.05        383.90        59.89 o
   3 -11   2        253.72        279.76        91.52 o
   4 -11   2          6.33          6.56        48.66 o
  -8 -10   2        296.50        208.75        56.12 o
  -7 -10   2        115.93        191.64        33.20 o
  -6 -10   2        325.64        307.59        40.37 o
  -5 -10   2         72.20        100.93        29.65 o
  -4 -10   2       1450.56       1350.66        90.75 o
  -3 -10   2       1250.68       1231.82        86.14 o
  -2 -10   2        543.05        626.12        52.81 o
  -1 -10   2        169.49        156.58        57.20 o
   0 -10   2        547.92        480.62        57.93 o
   1 -10   2        122.05        115.33        36.18 o
   2 -10   2         56.11         39.79        35.55 o
   3 -10   2        230.50        170.73        67.89 o
   4 -10   2         85.55         36.59        56.19 o
   5 -10   2         30.34         69.61        51.65 o
  -9  -9   2        128.09        167.81        49.17 o
  -8  -9   2          2.12          5.13        34.68 o
  -7  -9   2        315.49        366.82        46.73 o
  -6  -9   2        572.95        628.73        56.32 o
  -5  -9   2        275.78        255.56        41.16 o
  -4  -9   2         85.14         88.05        12.75 o
  -3  -9   2        618.89        629.17        58.68 o
  -2  -9   2        574.07        638.96        74.02 o
  -1  -9   2        327.92        322.93        43.85 o
   0  -9   2        284.56        295.15        44.68 o
   1  -9   2       1821.54       1744.12       130.90 o
   2  -9   2        277.21        246.77        43.02 o
   3  -9   2        102.21        103.88        34.69 o
   4  -9   2        442.76        426.50        98.60 o
   5  -9   2        399.15        320.23        85.40 o
   6  -9   2          1.01         59.47        51.65 o
  -9  -8   2        259.60        307.36        60.04 o
  -8  -8   2        448.98        346.81        62.64 o
  -7  -8   2         30.35         26.87        25.00 o
  -6  -8   2          1.03         17.27        16.14 o
  -5  -8   2       1210.01       1262.00        62.45 o
  -4  -8   2        529.95        594.19        55.85 o
  -3  -8   2        157.49        112.45        26.22 o
  -2  -8   2        481.23        498.91        42.81 o
  -1  -8   2       2711.06       2686.18       114.00 o
   0  -8   2        428.22        412.07        37.80 o
   1  -8   2        159.33        162.01        25.66 o
   2  -8   2        719.16        976.75       151.43 o
   3  -8   2        396.10        450.32        59.07 o
   4  -8   2          1.04          2.91        45.53 o
   5  -8   2         98.63        117.00        57.61 o
   6  -8   2        462.03        574.58       121.92 o
  -9  -7   2         18.52         36.92        27.61 o
  -8  -7   2        215.41        204.60        51.25 o
  -7  -7   2        456.61        588.57        74.28 o
  -6  -7   2         93.56         67.60        28.89 o
  -5  -7   2          0.93          6.71        13.15 o
  -4  -7   2       1297.22       1327.46        65.58 o
  -3  -7   2        966.90       1061.66        67.78 o
  -2  -7   2          3.27         10.42        14.82 o
  -1  -7   2       1997.28       1914.16        90.96 o
   0  -7   2       2593.16       2626.61       205.57 o
   1  -7   2        406.67        450.44        37.58 o
   2  -7   2        137.80        137.47        40.47 o
   3  -7   2        660.81        738.99        87.19 o
   4  -7   2        281.76        373.29        86.08 o
   5  -7   2         95.69         92.93        33.37 o
   6  -7   2        124.97        142.39        39.38 o
   7  -7   2         19.72         96.78        41.91 o
  -9  -6   2        134.54        149.33        33.85 o
  -8  -6   2          0.04         -8.98        18.20 o
  -7  -6   2        375.90        424.60        49.77 o
  -6  -6   2        978.66        955.22        67.87 o
  -5  -6   2       1220.76       1299.54       218.69 o
  -4  -6   2         50.99         54.64        18.06 o
  -3  -6   2       1174.23       1193.29        34.51 o
  -2  -6   2        889.39        792.26        54.44 o
  -1  -6   2       1434.33       1552.97        60.42 o
   0  -6   2       2762.48       2919.48        85.69 o
   1  -6   2       3373.11       3280.31        91.32 o
   2  -6   2        146.73        164.47        34.32 o
   3  -6   2        101.14        151.34        44.23 o
   4  -6   2        182.60        197.57        59.58 o
   5  -6   2        685.88        714.50        74.87 o
   6  -6   2         29.22         23.84        28.61 o
   7  -6   2        198.15        208.46        39.08 o
  -9  -5   2         84.59         89.43        41.77 o
  -8  -5   2        563.79        470.74       147.59 o
  -7  -5   2         18.94         13.00        25.90 o
  -6  -5   2        501.16        422.73        39.62 o
  -5  -5   2       6093.74       6148.96       152.98 o
  -4  -5   2       2634.05       2595.82       158.21 o
  -3  -5   2          3.20         -5.46        14.26 o
  -2  -5   2       1898.69       1998.30        57.58 o
  -1  -5   2       2102.17       2017.97        55.68 o
   0  -5   2       5791.80       6008.31       111.29 o
   1  -5   2        711.28        639.15        27.54 o
   2  -5   2        693.12        661.86        54.82 o
   3  -5   2       1575.72       1605.52        70.52 o
   4  -5   2         88.38         68.86        26.32 o
   5  -5   2        219.68        240.05        27.49 o
   6  -5   2        237.07        288.43        42.96 o
   7  -5   2        125.88        128.28        35.91 o
   8  -5   2         23.16         75.10        24.65 o
 -10  -4   2         52.31         39.21        41.70 o
  -9  -4   2          0.00         18.64        24.27 o
  -8  -4   2        159.82        209.19        43.71 o
  -7  -4   2       1037.60       1003.92        84.59 o
  -6  -4   2        927.77        928.68        93.64 o
  -5  -4   2        651.04        624.67        77.24 o
  -4  -4   2       5223.35       5421.59       127.97 o
  -3  -4   2       1526.05       1513.79        60.36 o
  -2  -4   2        161.09        145.35        13.60 o
  -1  -4   2       1630.40       1690.23        41.44 o
   0  -4   2       6294.36       6054.98        90.99 o
   1  -4   2       2885.26       2950.59        52.91 o
   2  -4   2        122.11        226.90        21.11 o
   3  -4   2        450.31        410.91        30.78 o
   4  -4   2       1002.65        997.06        59.11 o
   5  -4   2          1.16          9.46        24.64 o
   6  -4   2       1120.24       1060.25       120.95 o
   7  -4   2        486.94        599.88        70.16 o
   8  -4   2         75.05         50.75        29.73 o
 -10  -3   2         38.95         34.94        25.78 o
  -9  -3   2        140.98        213.48        89.43 o
  -8  -3   2         29.31         34.37        28.39 o
  -7  -3   2        433.02        555.85       105.60 o
  -6  -3   2        646.31        665.09        62.89 o
  -5  -3   2       1560.26       1488.48        86.30 o
  -4  -3   2        131.83        159.67        22.19 o
  -3  -3   2       1228.34       1271.76        51.89 o
  -2  -3   2       1063.10        963.52        42.39 o
  -1  -3   2       1721.98       1860.17        35.48 o
   0  -3   2        257.30        283.65        19.05 o
   1  -3   2      22280.17      21501.13       194.19 o
   2  -3   2       1671.34       1536.79        42.34 o
   3  -3   2        152.88        186.42        30.31 o
   4  -3   2        595.06        606.18        75.79 o
   5  -3   2       1057.98        990.89        60.25 o
   6  -3   2        170.83        211.65        57.61 o
   7  -3   2        111.18        150.50        36.49 o
   8  -3   2        337.45        334.90        55.78 o
   9  -3   2        156.66        348.53       273.76 o
 -10  -2   2          0.07        -17.98        25.38 o
  -9  -2   2         97.27        124.85        37.71 o
  -8  -2   2        886.21       1071.58       146.40 o
  -7  -2   2        106.89        103.38        33.31 o
  -6  -2   2        424.11        341.82        44.18 o
  -5  -2   2       1520.49       1610.85        96.55 o
  -4  -2   2        215.54        198.33        22.90 o
  -3  -2   2       2095.67       2344.16        58.51 o
  -2  -2   2        746.44        722.50        64.50 o
  -1  -2   2        519.38        525.78        17.19 o
   0  -2   2       2407.55       2481.16        44.19 o
   1  -2   2       6350.78       6388.08        65.60 o
   2  -2   2       4020.00       4059.79        72.49 o
   3  -2   2       1326.91       1362.63        54.69 o
   4  -2   2         30.18         37.29        12.40 o
   5  -2   2        973.43       1074.71       105.68 o
   6  -2   2        196.02        224.71        39.61 o
   7  -2   2         16.75         28.75        23.29 o
   8  -2   2          1.82          9.53        22.99 o
   9  -2   2         48.00         99.00        36.80 o
  -9  -1   2         29.36        109.90        37.09 o
  -8  -1   2        150.54        143.10        37.70 o
  -7  -1   2        253.84        308.72        45.97 o
  -6  -1   2        296.49        254.94        36.96 o
  -5  -1   2        627.13        625.79        53.16 o
  -4  -1   2      11630.06      11509.66       157.06 o
  -3  -1   2      15314.86      15011.87       175.30 o
  -2  -1   2       1427.46       1437.37        49.21 o
  -1  -1   2       1461.66       1570.00        24.91 o
   0  -1   2       5591.02       5373.92        49.44 o
   1  -1   2       3561.80       3377.99        53.05 o
   2  -1   2       1447.51       1327.94        38.70 o
   3  -1   2       3609.09       3564.05        83.04 o
   4  -1   2       4409.29       4774.90       189.44 o
   5  -1   2         65.93         54.34        20.44 o
   6  -1   2         22.64         40.26        21.56 o
   7  -1   2        591.69        581.95        64.65 o
   8  -1   2          2.84         13.38        21.49 o
   9  -1   2          3.31         26.96        23.35 o
  -9   0   2         73.48         63.20        27.34 o
  -8   0   2         29.09         89.04        32.51 o
  -7   0   2        160.93        194.24        36.56 o
  -6   0   2        380.55        401.20        38.28 o
  -5   0   2        357.29        316.33        75.53 o
  -4   0   2         82.93        106.07        29.24 o
  -3   0   2       3535.78       3636.72        65.89 o
  -2   0   2      77765.62      70992.27      4374.21 o
  -1   0   2        271.24        299.55        14.41 o
   1   0   2      11057.44      10526.39        80.59 o
   2   0   2         17.70         37.55         9.17 o
   3   0   2          8.48         30.04        10.22 o
   4   0   2       1868.96       1923.23        84.45 o
   5   0   2       3573.27       3700.24       129.89 o
   6   0   2        123.05        136.95        34.99 o
   7   0   2         14.90         26.78        20.31 o
   8   0   2        314.61        361.52        56.34 o
   9   0   2        165.01        168.97        55.67 o
  -9   1   2          7.31          8.60        18.43 o
  -8   1   2        180.57        223.42        42.90 o
  -7   1   2         43.77         56.37        39.61 o
  -6   1   2        208.67        236.05        35.62 o
  -5   1   2       1508.24       1513.20        54.69 o
  -4   1   2       3431.20       3336.03        85.92 o
  -3   1   2          5.32         26.34        18.21 o
  -2   1   2        201.63        230.16        16.70 o
   0   1   2       8365.83       8372.96        59.51 o
   1   1   2        232.06        206.72         7.86 o
   2   1   2       7778.68       7217.93        60.09 o
   3   1   2       3507.68       3573.61        66.18 o
   4   1   2        498.07        511.02        34.51 o
   5   1   2       1280.24       1267.15        81.86 o
   6   1   2       1818.43       1992.05       105.41 o
   7   1   2        378.90        336.92        50.10 o
   8   1   2        120.52        106.75        33.81 o
   9   1   2        131.48         79.45        79.22 o
  -9   2   2          1.45          0.93        23.41 o
  -8   2   2         31.72         33.57        22.63 o
  -7   2   2        447.85        410.63        97.07 o
  -6   2   2        183.34        202.87        33.10 o
  -5   2   2        111.77        169.12        29.14 o
  -4   2   2       1006.27       1039.11        39.25 o
  -3   2   2       4319.37       4381.46        80.63 o
  -2   2   2         13.30         12.57         7.26 o
  -1   2   2       1901.86       1960.87        27.62 o
   0   2   2         56.45         65.44         8.93 o
   1   2   2       2640.10       2481.08        23.90 o
   2   2   2        535.79        568.21        17.99 o
   3   2   2       1833.47       1738.94        37.76 o
   4   2   2       3320.05       3153.46        57.76 o
   5   2   2        433.22        493.94        48.87 o
   6   2   2        925.46       1048.76       105.30 o
   7   2   2       1171.56       1111.38        87.67 o
   8   2   2        288.74        330.10        55.13 o
   9   2   2         22.93         33.91        25.27 o
  10   2   2        186.30        193.32        49.84 o
  -9   3   2         58.92         37.06        31.64 o
  -8   3   2         11.43         20.93        18.90 o
  -7   3   2        276.21        287.27        56.08 o
  -6   3   2        886.55        860.66        68.16 o
  -5   3   2        779.49        758.93        57.07 o
  -4   3   2         21.38         19.88        12.97 o
  -3   3   2       3100.76       3138.68       156.91 o
  -2   3   2       1113.61       1120.07        31.47 o
  -1   3   2       4113.23       4106.27        47.66 o
   0   3   2       2287.55       2491.57        46.86 o
   1   3   2       7288.41       7324.31        56.26 o
   2   3   2       2878.88       3062.26        36.39 o
   3   3   2         33.65         51.48         8.55 o
   4   3   2       4734.66       4566.94        70.25 o
   5   3   2       3282.50       3214.70        74.55 o
   6   3   2        478.44        463.08        52.59 o
   7   3   2         73.00        108.59        31.27 o
   8   3   2        108.07        158.06        37.54 o
   9   3   2        218.68        201.49        47.15 o
  10   3   2          3.35         -9.94        25.60 o
  -8   4   2        186.74        203.62        42.51 o
  -7   4   2         46.29         24.15        19.23 o
  -6   4   2        383.02        331.10        60.74 o
  -5   4   2        498.62        477.40        66.33 o
  -4   4   2       1593.20       1621.72        81.60 o
  -3   4   2        158.85        216.65        17.96 o
  -2   4   2        201.24        232.79        17.65 o
  -1   4   2       4624.61       4878.76        59.16 o
   0   4   2        653.62        662.10        26.88 o
   1   4   2          1.57          1.91         4.10 o
   2   4   2       7763.36       8036.02        70.92 o
   3   4   2       6007.06       5714.50        65.91 o
   4   4   2         78.71        101.94        19.84 o
   5   4   2       1786.15       1577.76        68.19 o
   6   4   2       2086.95       2012.93        83.11 o
   7   4   2        353.45        323.39        48.85 o
   8   4   2          9.96         10.96        22.43 o
   9   4   2        186.57        245.84        51.29 o
  10   4   2        113.63         65.32        33.56 o
  -8   5   2         16.76         41.89        17.74 o
  -7   5   2        191.44        200.87        31.68 o
  -6   5   2         59.02         23.17        19.80 o
  -5   5   2        742.50        662.82        54.36 o
  -4   5   2       1611.33       1592.13        62.20 o
  -3   5   2       3615.92       3713.38        73.58 o
  -2   5   2       1210.88       1294.70        40.55 o
  -1   5   2        246.15        234.23        15.58 o
   0   5   2       4095.34       4375.37        68.89 o
   1   5   2       8523.09       8641.18        75.73 o
   2   5   2        172.05        164.46        13.00 o
   3   5   2       2933.00       2879.42        67.33 o
   4   5   2       2548.49       2388.56        74.53 o
   5   5   2         22.82         16.14        10.19 o
   6   5   2         12.00         15.86        12.38 o
   7   5   2        607.09        521.01        61.59 o
   8   5   2        252.97        292.81        54.09 o
   9   5   2          0.02         29.46        28.24 o
  10   5   2        168.24        123.10        56.56 o
  -8   6   2         12.32         14.27        26.80 o
  -7   6   2         15.08         15.76        17.54 o
  -6   6   2        228.24        253.13        67.41 o
  -5   6   2        140.75        134.86        32.17 o
  -4   6   2        115.39        109.68        24.37 o
  -3   6   2       4281.55       4281.92       143.21 o
  -2   6   2       1728.66       1707.33        73.66 o
  -1   6   2       1031.08       1050.12        40.45 o
   0   6   2       1481.62       1497.82        49.73 o
   1   6   2       1952.64       1977.99        48.89 o
   2   6   2       6332.63       6228.79       107.87 o
   3   6   2        684.16        714.31        27.83 o
   4   6   2        579.32        516.25        28.83 o
   5   6   2       1997.79       2128.10        68.16 o
   6   6   2        280.56        223.39        34.44 o
   7   6   2         97.54        114.74        32.12 o
   8   6   2        367.85        426.72        94.42 o
   9   6   2        429.43        418.42        76.61 o
  10   6   2         16.32        -11.16        31.43 o
  -7   7   2          8.63          2.99        28.28 o
  -6   7   2          2.00        -17.74        17.74 o
  -5   7   2        167.99        187.96        58.28 o
  -4   7   2        552.50        539.14        66.73 o
  -3   7   2         91.48         94.79        23.73 o
  -2   7   2       1050.87       1015.16        61.22 o
  -1   7   2       3250.44       3392.38        86.56 o
   0   7   2         75.59         99.23        16.31 o
   1   7   2        891.82        892.94        37.54 o
   2   7   2       1950.32       1841.40        77.88 o
   3   7   2       1344.48       1237.96        41.60 o
   4   7   2        217.85        237.59        17.91 o
   5   7   2         33.91         31.75        15.35 o
   6   7   2       1314.23       1419.35        81.00 o
   7   7   2        285.81        318.32        56.99 o
   8   7   2         11.82         25.38        22.98 o
   9   7   2        369.12        299.47        63.91 o
  -7   8   2        132.26        157.56        50.11 o
  -6   8   2         99.06        129.06        44.28 o
  -5   8   2         16.35          4.71        31.19 o
  -4   8   2        286.50        339.01        82.72 o
  -3   8   2        636.88        558.33       100.68 o
  -2   8   2          1.52         19.52        33.72 o
  -1   8   2        299.00        273.35        45.72 o
   0   8   2       1883.53       1922.92        66.71 o
   1   8   2       2366.03       2342.67        66.38 o
   2   8   2        116.67        117.24        46.58 o
   3   8   2        673.64        665.50        32.75 o
   4   8   2       1780.65       1905.93        56.69 o
   5   8   2         48.95         95.32        21.71 o
   6   8   2        764.22        668.42        57.85 o
   7   8   2        694.76        729.56        63.91 o
   8   8   2        427.02        433.82        57.10 o
   9   8   2          4.96         28.54        20.78 o
  -6   9   2         92.77          7.01        48.96 o
  -5   9   2        301.99        229.46        79.59 o
  -4   9   2          5.62         30.85        31.60 o
  -3   9   2       1732.28       1719.27       179.23 o
  -2   9   2       1207.32       1084.57        72.88 o
  -1   9   2        639.84        635.28       120.80 o
   0   9   2         31.99         30.27        18.46 o
   1   9   2        162.80        163.17        20.97 o
   2   9   2       1062.18       1031.70       106.20 o
   3   9   2          5.44          4.02         8.37 o
   4   9   2        302.55        313.21        25.02 o
   5   9   2       1277.51       1329.09        51.42 o
   6   9   2        679.52        811.09       150.07 o
   7   9   2         49.12         26.11        20.56 o
   8   9   2        261.06        326.55        47.82 o
   9   9   2         71.09         95.38        48.02 o
  -5  10   2          2.73         64.91        54.63 o
  -4  10   2        198.74        252.71        82.57 o
  -3  10   2          0.11         46.95        51.65 o
  -2  10   2       1023.33        814.32       127.44 o
  -1  10   2       2588.52       2461.23       206.28 o
   0  10   2       1119.59       1115.25        74.75 o
   1  10   2          0.40         15.79        11.25 o
   2  10   2       1331.70       1250.87        52.93 o
   3  10   2        493.49        511.21        36.32 o
   4  10   2         23.48         24.60        10.94 o
   5  10   2        612.91        679.71        38.39 o
   6  10   2       1133.39       1062.05        89.99 o
   7  10   2        315.44        284.00        52.00 o
   8  10   2         10.62         15.76        24.38 o
   9  10   2         70.67         38.40        33.55 o
  -5  11   2          9.92        106.20        68.86 o
  -4  11   2        166.52        383.65       102.84 o
  -3  11   2        132.64        175.28        77.28 o
  -2  11   2         69.64         99.27        63.64 o
  -1  11   2        112.02        192.12        78.47 o
   0  11   2       1472.19       1436.45       160.45 o
   1  11   2       3040.88       2915.53       118.59 o
   2  11   2         98.40         99.63        78.36 o
   3  11   2       1200.43       1063.90        65.42 o
   4  11   2        127.05        174.08        27.34 o
   5  11   2        482.87        447.05        41.18 o
   6  11   2        342.62        392.01        56.54 o
   7  11   2        433.02        320.60        76.09 o
   8  11   2        198.40        284.07        56.81 o
  -4  12   2        101.56         83.47        60.29 o
  -3  12   2        131.16         54.92        44.64 o
  -2  12   2        189.59        121.55        63.49 o
  -1  12   2          6.65         60.96        41.58 o
   0  12   2          3.29         62.82        42.63 o
   1  12   2        931.15        983.34       131.68 o
   2  12   2        708.95        602.08       112.68 o
   3  12   2        159.88        244.89        70.20 o
   4  12   2        356.92        280.88        36.13 o
   5  12   2        299.63        314.90        50.75 o
   6  12   2        141.34        124.88        54.89 o
   7  12   2          8.22          6.26        25.86 o
   8  12   2        321.63        283.79        80.71 o
  -2  13   2          2.95         20.49        38.75 o
  -1  13   2        195.80        265.23        90.02 o
   0  13   2        134.26        108.36        56.49 o
   1  13   2         42.96        123.93        60.81 o
   2  13   2        497.86        366.51        97.33 o
   3  13   2        438.25        525.14        63.88 o
   4  13   2         74.63         72.79        28.51 o
   5  13   2         30.07         60.88        27.45 o
   6  13   2        420.80        361.70       116.82 o
   7  13   2        201.57        183.95        55.45 o
  -1  14   2         98.26        128.26        64.09 o
   0  14   2        182.37        144.50        66.77 o
   1  14   2        359.65        415.77       105.60 o
   2  14   2         19.37         30.78        41.88 o
   3  14   2        255.86        261.46        98.67 o
   4  14   2        148.54        226.58        47.71 o
   5  14   2        105.10         57.94        27.23 o
   6  14   2         44.46         11.58        53.02 o
   1  15   2        296.60        252.41        84.88 o
   2  15   2        207.89        140.63        67.44 o
   3  15   2         19.23         26.53        50.60 o
   4  15   2         46.55         68.71        49.71 o
  -3 -14   3          4.45        -30.85        48.89 o
  -2 -14   3        197.27        266.57        85.70 o
  -5 -13   3         34.10        -11.70        40.69 o
  -4 -13   3        162.17        149.35        58.05 o
  -3 -13   3        182.75        232.07        71.24 o
  -2 -13   3         67.24        172.00        65.43 o
  -1 -13   3         51.55         19.90        22.65 o
   0 -13   3        460.79        374.62        78.25 o
   1 -13   3        274.81        359.25        64.98 o
  -7 -12   3          3.08         30.48        38.75 o
  -6 -12   3        452.21        478.49        78.92 o
  -5 -12   3        429.00        590.23       111.12 o
  -4 -12   3         81.98        103.57        34.16 o
  -3 -12   3        242.35        302.36       109.77 o
  -2 -12   3        144.26        239.58        46.48 o
  -1 -12   3        130.01        232.42        49.15 o
   0 -12   3         39.71         24.78        27.46 o
   1 -12   3        218.40        263.22        68.97 o
   2 -12   3        401.65        466.95        69.73 o
  -7 -11   3         82.73         72.81        50.75 o
  -6 -11   3         36.46         21.73        37.83 o
  -5 -11   3        356.06        358.93        75.49 o
  -4 -11   3        616.71        571.78        79.63 o
  -3 -11   3        246.42        344.27        51.69 o
  -2 -11   3         83.70        158.49        40.04 o
  -1 -11   3        504.32        635.96        69.79 o
   0 -11   3        349.01        312.11        50.07 o
   1 -11   3         65.82        106.37        36.07 o
   2 -11   3        193.68        295.32        53.24 o
   3 -11   3         56.56         87.94        63.42 o
   4 -11   3         50.21         22.73        45.16 o
  -8 -10   3         14.72          0.85        32.70 o
  -7 -10   3        143.23        167.77        39.31 o
  -6 -10   3        171.94        136.31        35.19 o
  -5 -10   3         53.04         79.88        27.87 o
  -4 -10   3       1262.62       1254.66        91.43 o
  -3 -10   3       1038.28       1079.16        82.89 o
  -2 -10   3        154.16        201.71        39.30 o
  -1 -10   3        202.91        211.05        42.72 o
   0 -10   3        868.93        823.32        97.81 o
   1 -10   3        155.76        136.89        46.47 o
   2 -10   3         83.79         61.47        29.53 o
   3 -10   3        109.40        110.48        34.70 o
   4 -10   3        126.12        139.88        59.25 o
   5 -10   3         16.83        -31.75        47.02 o
  -8  -9   3         20.07         56.62        36.24 o
  -7  -9   3         81.44         55.55        23.83 o
  -6  -9   3        364.66        361.91        43.95 o
  -5  -9   3        579.44        582.29        61.89 o
  -4  -9   3        206.03        172.88        36.14 o
  -3  -9   3       2530.57       2571.31       121.60 o
  -2  -9   3       1933.87       1991.36       168.95 o
  -1  -9   3        479.17        550.07        58.33 o
   0  -9   3        124.39         77.63        59.43 o
   1  -9   3        331.88        371.73        51.29 o
   2  -9   3        254.95        217.90        42.62 o
   3  -9   3          0.58         20.52        24.03 o
   4  -9   3         17.04        -32.19        49.86 o
   5  -9   3        279.93        255.39        82.87 o
  -9  -8   3         59.84        103.25        46.47 o
  -8  -8   3        587.33        653.99        83.14 o
  -7  -8   3        286.80        198.10        33.37 o
  -6  -8   3         99.88        107.57        26.09 o
  -5  -8   3        764.56        847.06        60.05 o
  -4  -8   3       1463.83       1405.01        88.11 o
  -3  -8   3        245.21        307.59        54.03 o
  -2  -8   3       1574.40       1496.36        87.81 o
  -1  -8   3       2431.22       2565.76       115.43 o
   0  -8   3       1778.27       1805.06        76.15 o
   1  -8   3          0.38         12.37        13.56 o
   2  -8   3        983.79       1122.53        86.33 o
   3  -8   3        581.93        581.55        67.22 o
   4  -8   3        118.30        217.83        70.50 o
   5  -8   3        127.25        200.47        82.13 o
   6  -8   3         64.86         18.33        44.19 o
  -9  -7   3        111.17        166.57        46.94 o
  -8  -7   3          6.76         25.03        26.89 o
  -7  -7   3        426.69        563.36        72.98 o
  -6  -7   3        229.28        204.72        43.55 o
  -5  -7   3         20.13         26.30        20.68 o
  -4  -7   3        779.24        730.90        80.90 o
  -3  -7   3       1158.20       1161.82        73.75 o
  -2  -7   3        539.59        538.36        51.79 o
  -1  -7   3         23.57         27.91        21.08 o
   0  -7   3       2268.22       2121.36       102.50 o
   1  -7   3       1010.03       1210.04        60.09 o
   2  -7   3         41.46         23.19        22.31 o
   3  -7   3        313.00        302.11        65.06 o
   4  -7   3        828.71        848.98       121.47 o
   5  -7   3        544.61        447.74        60.12 o
   6  -7   3        182.39        253.06        61.56 o
   7  -7   3        108.00        246.15        92.78 o
  -9  -6   3        207.82        252.78        43.84 o
  -8  -6   3        218.03        209.20        46.77 o
  -7  -6   3        252.64        235.78        46.36 o
  -6  -6   3        203.00        254.82        48.48 o
  -5  -6   3       1734.36       1660.54       103.79 o
  -4  -6   3         91.30        131.21        23.97 o
  -3  -6   3       1112.18       1248.67        72.85 o
  -2  -6   3        651.81        520.57        46.80 o
  -1  -6   3       4149.11       4120.15       144.17 o
   0  -6   3         30.60         56.11        24.54 o
   1  -6   3       1125.74       1106.04        58.40 o
   2  -6   3        912.57        899.76       111.19 o
   3  -6   3          2.38        -20.97        22.62 o
   4  -6   3        328.17        293.54        43.74 o
   5  -6   3        149.40        183.01        41.65 o
   6  -6   3        139.27        138.48        42.06 o
   7  -6   3         13.55          3.74        31.78 o
  -9  -5   3         51.20        119.25        39.14 o
  -8  -5   3        397.58        394.88        58.91 o
  -7  -5   3        174.68        177.73        40.98 o
  -6  -5   3          3.27         16.25        23.63 o
  -5  -5   3       1142.34       1154.25       143.61 o
  -4  -5   3       1239.31       1213.85       108.73 o
  -3  -5   3        606.75        644.10        41.43 o
  -2  -5   3        640.06        629.13        34.25 o
  -1  -5   3      10384.69      10231.55       165.43 o
   0  -5   3       3345.27       3216.60        75.86 o
   1  -5   3        505.72        536.85        30.68 o
   2  -5   3       1100.80       1117.92        72.01 o
   3  -5   3        235.81        307.09        31.90 o
   4  -5   3        315.38        354.44        47.74 o
   5  -5   3         99.97        112.68        24.78 o
   6  -5   3        664.66        709.72        63.14 o
   7  -5   3         12.80          9.76        29.32 o
   8  -5   3         55.78         61.75        24.61 o
  -9  -4   3         52.47         81.34        36.49 o
  -8  -4   3         38.55         44.30        24.10 o
  -7  -4   3        703.26        833.11        94.57 o
  -6  -4   3         90.09        120.06        31.97 o
  -5  -4   3         49.19         50.78        24.69 o
  -4  -4   3        930.23       1083.06       101.20 o
  -3  -4   3       6907.23       7176.68       131.86 o
  -2  -4   3        205.22        185.47        16.86 o
  -1  -4   3        460.14        481.49        21.81 o
   0  -4   3      13592.32      14167.32       144.33 o
   1  -4   3      11518.31      11521.14       125.13 o
   2  -4   3        191.42        197.10        31.50 o
   3  -4   3         13.87         38.87        15.60 o
   4  -4   3        456.42        499.65        76.35 o
   5  -4   3        237.28        227.90        28.53 o
   6  -4   3          0.06         29.59        25.16 o
   7  -4   3        306.35        339.53        79.74 o
   8  -4   3         52.46         86.31        28.17 o
  -9  -3   3         49.13         44.81        26.36 o
  -8  -3   3        792.66        775.53        77.80 o
  -7  -3   3        148.25        110.11        30.30 o
  -6  -3   3        438.63        462.22        53.63 o
  -5  -3   3       1154.64       1213.71        79.18 o
  -4  -3   3        227.50        227.63        26.37 o
  -3  -3   3        787.76        979.77        57.03 o
  -2  -3   3       3081.23       3040.24        56.70 o
  -1  -3   3       1448.06       1341.56        34.82 o
   0  -3   3        312.15        340.03        21.54 o
   1  -3   3       7084.41       6890.42        98.79 o
   2  -3   3       8191.30       8712.79       101.06 o
   3  -3   3        948.19       1077.09        56.11 o
   4  -3   3        686.98        621.75        81.90 o
   5  -3   3       1745.67       1619.85        70.90 o
   6  -3   3        567.06        552.30        89.28 o
   7  -3   3         14.56         39.50        31.19 o
   8  -3   3         88.99        142.85        42.03 o
  -9  -2   3         27.71         51.35        29.17 o
  -8  -2   3        311.33        355.41        52.88 o
  -7  -2   3        663.59        596.89        63.57 o
  -6  -2   3        322.39        304.17        85.55 o
  -5  -2   3        514.72        572.92        67.52 o
  -4  -2   3       5272.28       5172.24       111.71 o
  -3  -2   3        740.87        721.21        37.38 o
  -2  -2   3        280.36        292.72        16.29 o
  -1  -2   3         33.10         38.07         6.25 o
   0  -2   3       1871.91       2028.72        41.95 o
   1  -2   3       2827.74       2978.47        43.03 o
   2  -2   3       3936.23       3630.68       106.10 o
   3  -2   3       2406.75       2483.88        95.23 o
   4  -2   3       1000.12        939.15        94.12 o
   5  -2   3         61.31         86.86        15.10 o
   6  -2   3       1561.32       1536.80       100.11 o
   7  -2   3        175.26        141.95        39.49 o
   8  -2   3          5.89         46.61        27.47 o
   9  -2   3         54.17         23.17        40.13 o
  -9  -1   3         65.10         75.47        56.94 o
  -8  -1   3         10.31          7.56        28.06 o
  -7  -1   3       1000.92       1065.32        81.89 o
  -6  -1   3        297.95        314.06        41.75 o
  -5  -1   3        204.49        195.28        70.31 o
  -4  -1   3        208.27        248.83        24.04 o
  -3  -1   3       9934.97       9793.08       166.73 o
  -2  -1   3        324.75        282.97        31.97 o
  -1  -1   3       7293.47       7497.96        97.40 o
   0  -1   3       5012.76       4820.46        49.23 o
   1  -1   3      13479.92      13002.84       183.10 o
   2  -1   3        620.17        676.51        30.44 o
   3  -1   3         35.22         38.29        11.90 o
   4  -1   3       4454.31       4635.32       197.86 o
   5  -1   3        102.87         65.04        22.71 o
   6  -1   3         66.55         91.23        28.16 o
   7  -1   3        246.40        316.47        50.19 o
   8  -1   3        322.26        328.84        55.22 o
   9  -1   3          4.26         -8.20        29.55 o
  -9   0   3        157.71        154.05        38.34 o
  -8   0   3        372.52        332.91        49.92 o
  -7   0   3          3.30         -3.42        22.80 o
  -6   0   3        984.15       1077.79       113.43 o
  -5   0   3        860.59        685.23        53.26 o
  -4   0   3        825.53        804.63        51.48 o
  -3   0   3        266.12        339.85        23.00 o
  -2   0   3       4977.76       4789.22        77.06 o
  -1   0   3       1242.12       1208.92        33.57 o
   0   0   3        490.13        445.96        10.78 o
   1   0   3       2313.26       2124.02        56.82 o
   2   0   3      13792.70      13644.89       120.27 o
   3   0   3       6255.22       6724.26        96.39 o
   4   0   3        245.18        228.21        33.90 o
   5   0   3        107.78        106.75        26.27 o
   6   0   3        425.45        369.52        47.53 o
   7   0   3         42.44         43.83        26.87 o
   8   0   3        343.55        378.01        95.54 o
   9   0   3         35.54         50.81        57.01 o
  -9   1   3         21.67         28.20        28.73 o
  -8   1   3        373.23        354.76        52.68 o
  -7   1   3        483.26        506.84        55.04 o
  -6   1   3         21.30         17.13        10.93 o
  -5   1   3         54.63         73.80        15.04 o
  -4   1   3        175.39        153.36        19.48 o
  -3   1   3       1088.81       1060.56        48.53 o
  -2   1   3      16125.73      16019.24       307.30 o
  -1   1   3      20075.23      20195.78       278.87 o
   0   1   3       1995.76       2041.81        22.60 o
   1   1   3       2026.19       2034.50        28.32 o
   2   1   3        282.03        243.01        20.08 o
   3   1   3       4118.20       4087.76        53.98 o
   4   1   3        131.90        122.55        19.82 o
   5   1   3         44.69         92.35        25.22 o
   6   1   3        270.38        270.61        41.60 o
   7   1   3        528.56        595.19        66.37 o
   8   1   3         48.56        117.51        38.01 o
   9   1   3         66.51        127.92        39.95 o
  -9   2   3         44.60        131.21        38.25 o
  -8   2   3         69.11         30.73        29.59 o
  -7   2   3        293.17        328.05        62.67 o
  -6   2   3        569.43        631.29        55.99 o
  -5   2   3         25.71         53.05        13.46 o
  -4   2   3        228.82        224.21        19.79 o
  -3   2   3       1036.09       1112.58        36.13 o
  -2   2   3       7748.30       7791.68        94.94 o
  -1   2   3       7744.64       8237.09        77.45 o
   0   2   3      10570.37      10489.16       102.95 o
   1   2   3      12328.05      12093.54        59.01 o
   2   2   3        443.14        429.98        13.58 o
   3   2   3        695.11        600.80        23.09 o
   4   2   3        747.48        680.82        38.98 o
   5   2   3        638.72        628.68        55.58 o
   6   2   3        106.72        146.80        33.02 o
   7   2   3        276.64        342.61        52.04 o
   8   2   3        500.18        438.82        62.81 o
   9   2   3         47.14         28.39        25.50 o
  10   2   3         10.39          8.06        27.08 o
  -9   3   3         97.27         84.65        47.14 o
  -8   3   3        117.17        144.44        35.88 o
  -7   3   3         24.52         29.82        27.31 o
  -6   3   3        577.75        589.70        54.94 o
  -5   3   3       1023.64       1003.03        97.10 o
  -4   3   3       1685.06       1611.07        59.29 o
  -3   3   3        607.55        615.33        32.23 o
  -2   3   3       6028.96       6020.01        71.56 o
  -1   3   3       1544.43       1484.76        23.03 o
   0   3   3        568.55        573.93        21.60 o
   1   3   3       7237.65       7244.54        48.85 o
   2   3   3       1515.88       1409.46        22.22 o
   3   3   3        673.80        655.22        19.82 o
   4   3   3       1440.31       1364.63        43.02 o
   5   3   3       1937.57       1992.13        76.89 o
   6   3   3       1378.20       1432.16        92.07 o
   7   3   3        144.18        132.43        33.96 o
   8   3   3        405.34        407.48        59.71 o
   9   3   3        287.44        292.89        55.42 o
  10   3   3          4.21          8.33        27.83 o
  -8   4   3         40.34         40.88        18.27 o
  -7   4   3        275.34        277.74        83.99 o
  -6   4   3         53.84         88.57        30.89 o
  -5   4   3        487.73        493.06        52.24 o
  -4   4   3       2044.03       1987.00        64.83 o
  -3   4   3       2601.01       2717.02        66.05 o
  -2   4   3        210.13        251.93        16.26 o
  -1   4   3         33.55         36.46        10.55 o
   0   4   3        703.70        677.17        26.10 o
   1   4   3       3522.99       3834.03        52.44 o
   2   4   3       1014.64       1001.49        22.51 o
   3   4   3      13310.40      13099.52        85.01 o
   4   4   3         21.10         44.62         9.40 o
   5   4   3         14.29         19.46         7.98 o
   6   4   3        904.55        889.33        80.86 o
   7   4   3       1014.57        979.26        83.86 o
   8   4   3          8.57         24.54        27.72 o
   9   4   3        131.01         83.12        34.95 o
  10   4   3        240.54        236.42        56.19 o
  -8   5   3          0.64         23.84        19.69 o
  -7   5   3         46.06         70.19        20.38 o
  -6   5   3         65.35         58.84        20.27 o
  -5   5   3        120.29        148.33        27.78 o
  -4   5   3        780.23        847.31        44.56 o
  -3   5   3       1981.65       1991.02        58.50 o
  -2   5   3        611.49        635.95        23.92 o
  -1   5   3       1668.71       1779.56        40.72 o
   0   5   3       1483.19       1517.03        44.21 o
   1   5   3       4904.13       4822.79        51.90 o
   2   5   3       5993.99       5792.70        64.61 o
   3   5   3         94.68        116.25        10.97 o
   4   5   3       3038.88       2899.19        58.72 o
   5   5   3       1243.26       1174.74        44.63 o
   6   5   3         99.66        103.59        20.99 o
   7   5   3        109.00        109.35        33.16 o
   8   5   3         89.95        138.55        39.06 o
   9   5   3         42.98         22.77        25.41 o
  10   5   3         39.54        104.85        39.93 o
  -8   6   3         45.39         78.03        75.57 o
  -7   6   3          0.31         22.22        16.18 o
  -6   6   3        273.82        296.77        46.60 o
  -5   6   3        104.99         99.47        25.82 o
  -4   6   3         76.31        101.28        22.96 o
  -3   6   3        169.95        140.59        17.43 o
  -2   6   3       2852.18       2930.39        87.49 o
  -1   6   3        675.61        761.83        33.93 o
   0   6   3         24.03         13.43        13.90 o
   1   6   3       6442.95       7100.91        89.71 o
   2   6   3       8321.44       8591.60        80.17 o
   3   6   3       2373.52       2411.74        44.77 o
   4   6   3        161.87        202.13        23.16 o
   5   6   3        269.39        298.88        24.00 o
   6   6   3        441.37        397.50        37.16 o
   7   6   3          6.52         26.82        21.91 o
   8   6   3         82.14        116.02        39.36 o
   9   6   3        132.01        123.78        40.77 o
  10   6   3          0.19         12.46        29.68 o
  -7   7   3        187.67        158.47        37.35 o
  -6   7   3          0.02         -9.45        19.98 o
  -5   7   3        167.34        184.57        32.64 o
  -4   7   3        713.98        776.10        79.99 o
  -3   7   3         87.28        108.50        33.09 o
  -2   7   3        303.57        293.56        34.06 o
  -1   7   3        143.54        135.99        17.95 o
   0   7   3       3216.13       3115.59       187.09 o
   1   7   3         36.49         14.85         6.32 o
   2   7   3       2148.53       2218.59        78.50 o
   3   7   3       7673.78       7840.19        95.11 o
   4   7   3       1748.35       1861.21        46.08 o
   5   7   3        541.66        533.40        50.63 o
   6   7   3        612.19        621.48        41.99 o
   7   7   3        591.86        480.31        53.30 o
   8   7   3         51.59         47.63        25.28 o
   9   7   3         52.63         43.25        25.41 o
  -7   8   3         19.22          4.07        40.40 o
  -6   8   3        100.15        107.58        42.70 o
  -5   8   3        243.17        156.47        56.30 o
  -4   8   3         88.99         61.26        50.23 o
  -3   8   3       1538.54       1425.69        97.18 o
  -2   8   3        897.52        863.54        55.11 o
  -1   8   3        197.89        191.34        26.76 o
   0   8   3        576.65        569.90        47.81 o
   1   8   3        931.50        927.24        38.58 o
   2   8   3         41.43         59.18        11.46 o
   3   8   3        808.20        763.13        32.04 o
   4   8   3       1575.85       1649.06        60.03 o
   5   8   3       1109.52       1168.30        45.75 o
   6   8   3          9.35         24.63        19.37 o
   7   8   3        688.30        747.43        64.36 o
   8   8   3        247.13        220.76        42.82 o
   9   8   3         98.17        131.19        34.27 o
  -6   9   3         10.92          9.46        54.25 o
  -5   9   3         88.35        174.54        80.34 o
  -4   9   3        211.16        202.63        69.98 o
  -3   9   3         71.74         66.03        58.87 o
  -2   9   3        763.07        636.96       105.97 o
  -1   9   3       1164.53       1178.55       125.76 o
   0   9   3        407.62        391.19        72.88 o
   1   9   3        185.89        185.52        20.43 o
   2   9   3       1258.92       1402.63        87.30 o
   3   9   3        264.43        303.73        22.16 o
   4   9   3         57.77         95.31        14.62 o
   5   9   3        498.41        542.34        32.67 o
   6   9   3       1214.94       1193.08        56.79 o
   7   9   3         58.21         52.95        19.30 o
   8   9   3         74.98         69.60        27.70 o
   9   9   3        238.18        278.38        49.12 o
  -5  10   3         74.72         17.66        31.60 o
  -4  10   3         86.38         75.27        48.59 o
  -3  10   3         47.46          2.53        43.15 o
  -2  10   3        138.54        165.67        65.43 o
  -1  10   3         37.24         48.44        48.07 o
   0  10   3         81.88         77.20        22.81 o
   1  10   3        172.33        233.79        31.50 o
   2  10   3       2658.78       2492.57       224.91 o
   3  10   3        214.19        236.11        21.10 o
   4  10   3       1410.00       1341.52        49.20 o
   5  10   3         70.41         81.31        18.90 o
   6  10   3        421.12        419.42        55.58 o
   7  10   3        538.34        538.14        69.75 o
   8  10   3         10.95         21.24        18.48 o
   9  10   3         39.37         20.84        34.97 o
  -5  11   3        105.51         44.79        40.91 o
  -4  11   3         27.21        107.09        72.96 o
  -3  11   3        517.49        454.97       103.14 o
  -2  11   3          0.89         84.36        56.71 o
  -1  11   3        266.66        267.24        79.44 o
   0  11   3       1208.45       1129.71       141.00 o
   1  11   3       1109.60       1035.36        72.03 o
   2  11   3        796.81        855.85        94.91 o
   3  11   3        314.54        311.31        46.85 o
   4  11   3        641.84        680.89        51.95 o
   5  11   3        710.27        728.33        53.56 o
   6  11   3        294.17        232.99        44.88 o
   7  11   3        131.37         91.96        44.12 o
   8  11   3        150.70        189.49        46.31 o
  -4  12   3          2.97         19.67        50.30 o
  -3  12   3          2.44         -2.76        38.53 o
  -2  12   3        218.91         97.63        56.12 o
  -1  12   3        410.33        431.57        96.06 o
   0  12   3          2.10         32.57        49.63 o
   1  12   3        103.74         90.55        60.59 o
   2  12   3       1338.67       1024.26       138.91 o
   3  12   3         38.21         62.23        20.68 o
   4  12   3         26.33         22.13        18.67 o
   5  12   3        360.57        397.16        62.23 o
   6  12   3        436.56        435.54        60.65 o
   7  12   3          0.13         47.84        45.09 o
   8  12   3         43.70        -14.31        41.58 o
  -3  13   3         43.44         37.26        38.68 o
  -2  13   3         18.18        210.23        88.09 o
  -1  13   3        222.13        305.70        91.14 o
   0  13   3        216.04        341.99        89.13 o
   1  13   3        413.19        405.78        96.81 o
   2  13   3        141.33         60.29        47.02 o
   3  13   3        399.17        378.97        42.12 o
   4  13   3         27.82         65.19        28.44 o
   5  13   3         11.51         12.93        18.73 o
   6  13   3        266.73        202.26        44.78 o
   7  13   3        457.54        584.90        76.37 o
  -1  14   3         45.17        154.94        83.39 o
   0  14   3         76.89         17.51        45.76 o
   1  14   3        153.91         99.34        58.13 o
   2  14   3         88.54        100.91        63.12 o
   3  14   3         42.87        159.85        64.46 o
   4  14   3        274.05        341.52        66.18 o
   5  14   3         98.37        136.11        40.44 o
   6  14   3          6.09         -9.05        21.24 o
   1  15   3          1.58          2.76        50.60 o
   2  15   3        304.51        345.94       101.87 o
   3  15   3         11.82        100.01        59.77 o
   4  15   3         12.47          7.60        37.56 o
  -5 -13   4         87.74         14.01        40.91 o
  -4 -13   4         23.04         71.99        56.49 o
  -3 -13   4        285.17        311.51        93.60 o
  -2 -13   4         54.08         58.51        25.04 o
  -1 -13   4         27.99         37.31        26.60 o
   0 -13   4        132.02        114.67        44.45 o
  -6 -12   4        209.90        301.89        63.48 o
  -5 -12   4        336.18        410.93        95.09 o
  -4 -12   4        256.77        265.46        51.53 o
  -3 -12   4          3.66         16.44        38.01 o
  -2 -12   4        414.79        534.43        84.10 o
  -1 -12   4        469.87        529.10        62.56 o
   0 -12   4         31.27         29.69        30.67 o
   1 -12   4        263.96        171.15        45.48 o
   2 -12   4        177.56        277.06        55.59 o
  -7 -11   4        362.11        466.07       108.36 o
  -6 -11   4        171.64        133.21        46.49 o
  -5 -11   4        181.39        140.68        38.49 o
  -4 -11   4        661.91        766.41       111.75 o
  -3 -11   4        185.40        267.99        50.72 o
  -2 -11   4        159.39         96.24        31.23 o
  -1 -11   4        112.12        147.75        38.31 o
   0 -11   4        380.24        364.55        55.88 o
   1 -11   4        215.55        159.44        92.52 o
   2 -11   4         51.95         42.54        21.75 o
   3 -11   4        197.98        238.75        65.28 o
  -8 -10   4          9.37         19.85        31.99 o
  -7 -10   4         70.62         73.48        30.01 o
  -6 -10   4        590.81        584.10        71.60 o
  -5 -10   4        412.47        392.70        56.04 o
  -4 -10   4          0.69         -8.57        22.42 o
  -3 -10   4        459.55        536.96        63.59 o
  -2 -10   4        539.38        544.86        76.39 o
  -1 -10   4        108.79        131.25        35.71 o
   0 -10   4        359.23        207.92        44.23 o
   1 -10   4        734.36        670.53        72.50 o
   2 -10   4        108.07        143.84        35.99 o
   3 -10   4          3.83          9.53        27.65 o
   4 -10   4        150.47         53.66        45.39 o
  -8  -9   4        115.93         90.19        32.93 o
  -7  -9   4         44.09         33.14        20.71 o
  -6  -9   4        211.55        258.95        47.10 o
  -5  -9   4        362.82        358.51        52.44 o
  -4  -9   4        735.78        737.62       109.03 o
  -3  -9   4         79.31         99.03        34.34 o
  -2  -9   4        113.43        149.71        33.55 o
  -1  -9   4        409.16        408.26        53.01 o
   0  -9   4        112.98         76.25        30.63 o
   1  -9   4        633.44        621.59        67.91 o
   2  -9   4       1251.27       1085.87        90.63 o
   3  -9   4        573.15        594.69        72.09 o
   4  -9   4          1.31         33.91        39.94 o
   5  -9   4         18.55        -48.22        48.22 o
  -9  -8   4          4.77         32.48        31.48 o
  -8  -8   4        195.77        246.93        42.17 o
  -7  -8   4        724.14        767.59        66.05 o
  -6  -8   4         63.13         57.25        23.54 o
  -5  -8   4          7.84        -12.01        17.57 o
  -4  -8   4       1164.26       1075.03        79.98 o
  -3  -8   4        675.96        686.89        63.12 o
  -2  -8   4          0.74          5.94        22.46 o
  -1  -8   4        568.10        610.27        60.56 o
   0  -8   4       1595.12       1604.74        71.23 o
   1  -8   4         58.77         46.30        23.85 o
   2  -8   4        146.07        193.56        39.93 o
   3  -8   4        402.58        480.90        62.58 o
   4  -8   4       1143.82       1068.87        95.87 o
   5  -8   4        149.40        259.79        78.32 o
   6  -8   4         38.32         90.02        71.10 o
  -9  -7   4        224.28        278.23        57.94 o
  -8  -7   4          1.28         57.16        35.25 o
  -7  -7   4          9.81         -1.01        26.31 o
  -6  -7   4        280.87        322.18        40.02 o
  -5  -7   4        654.00        705.75        64.57 o
  -4  -7   4         99.57         78.25        38.64 o
  -3  -7   4        704.71        700.41        43.38 o
  -2  -7   4       1019.15       1013.57        71.89 o
  -1  -7   4         28.37         30.74        22.18 o
   0  -7   4        563.53        549.17        39.60 o
   1  -7   4       1921.59       2013.13       106.30 o
   2  -7   4        717.98        647.68        72.40 o
   3  -7   4         52.58         81.65        33.41 o
   4  -7   4         85.39         92.99        34.75 o
   5  -7   4        177.42        257.26        79.29 o
   6  -7   4        105.39        121.70        67.74 o
  -9  -6   4        132.81        146.97        44.34 o
  -8  -6   4        289.67        226.15        52.58 o
  -7  -6   4        104.56         94.21        37.97 o
  -6  -6   4        434.90        424.51        58.55 o
  -5  -6   4        755.02        763.67        78.40 o
  -4  -6   4        885.97        832.87        53.66 o
  -3  -6   4          1.81         -2.75        19.51 o
  -2  -6   4       4194.55       4080.41       203.97 o
  -1  -6   4       1956.95       1836.81        73.12 o
   0  -6   4        609.99        626.75        54.36 o
   1  -6   4          7.75         14.52        20.11 o
   2  -6   4        366.87        405.94        48.58 o
   3  -6   4        427.54        426.74        53.96 o
   4  -6   4        383.40        441.10        51.76 o
   5  -6   4       1086.37       1043.57        86.75 o
   6  -6   4         18.50         18.80        37.71 o
   7  -6   4         12.74         55.30        56.12 o
  -9  -5   4          1.39         38.23        23.39 o
  -8  -5   4        251.65        228.42        55.33 o
  -7  -5   4       1451.12       1203.34       143.09 o
  -6  -5   4         18.67         57.57        26.91 o
  -5  -5   4         27.04         11.16        24.33 o
  -4  -5   4       4457.25       4544.89       142.35 o
  -3  -5   4       1831.45       1738.00        68.61 o
  -2  -5   4       2724.87       2926.49        73.94 o
  -1  -5   4        416.93        371.89        24.17 o
   0  -5   4       2335.22       2249.59        75.64 o
   1  -5   4        311.22        361.61        40.63 o
   2  -5   4         94.88        126.57        31.91 o
   3  -5   4       1083.28       1105.77        57.88 o
   4  -5   4        322.83        392.42        39.85 o
   5  -5   4        208.60        220.64        43.10 o
   6  -5   4        200.61        265.00        51.78 o
   7  -5   4        394.75        432.62        53.98 o
   8  -5   4          3.19         27.22        21.17 o
  -9  -4   4        303.81        405.35       107.17 o
  -8  -4   4        172.99        152.36        40.91 o
  -7  -4   4        470.69        502.56        91.85 o
  -6  -4   4        708.53        661.30       125.35 o
  -5  -4   4        119.85        120.88        47.70 o
  -4  -4   4        422.81        503.11        73.41 o
  -3  -4   4       2433.46       2403.12        76.82 o
  -2  -4   4       4646.22       4343.39        70.12 o
  -1  -4   4       1352.91       1453.60        38.58 o
   0  -4   4          3.76         14.08        11.40 o
   1  -4   4        452.96        384.71        31.28 o
   2  -4   4       3333.79       3189.79       115.95 o
   3  -4   4       1045.53        962.94        51.59 o
   4  -4   4       1272.97       1405.55        69.42 o
   5  -4   4       1904.57       1890.89       117.28 o
   6  -4   4        254.44        183.86        41.62 o
   7  -4   4         89.56         85.77        53.99 o
   8  -4   4         37.17         61.15        28.02 o
  -9  -3   4        112.76         66.37        28.17 o
  -8  -3   4        222.89        289.16        50.36 o
  -7  -3   4        177.08        242.61        79.14 o
  -6  -3   4        108.87         96.62        27.84 o
  -5  -3   4        821.85        881.33        69.68 o
  -4  -3   4       1723.39       1719.89        47.88 o
  -3  -3   4         36.74         36.77        55.67 o
  -2  -3   4       1798.92       1751.47        35.09 o
  -1  -3   4       1538.68       1401.40        36.92 o
   0  -3   4         87.07         66.20        11.68 o
   1  -3   4        747.64        720.35        34.60 o
   2  -3   4       7314.64       7151.58       108.80 o
   3  -3   4          2.29          0.47        13.16 o
   4  -3   4        251.12        261.66        40.61 o
   5  -3   4        850.19        766.40       101.05 o
   6  -3   4       1174.61       1083.95       127.14 o
   7  -3   4        268.83        248.46        48.71 o
   8  -3   4         87.95         43.62        27.01 o
  -9  -2   4          2.45         33.95        27.91 o
  -8  -2   4        366.62        295.75        48.11 o
  -7  -2   4       1213.76       1041.26       113.24 o
  -6  -2   4         22.75         24.86        28.21 o
  -5  -2   4        254.97        305.74        56.08 o
  -4  -2   4        746.93        690.00        53.27 o
  -3  -2   4       6146.41       6360.54        95.80 o
  -2  -2   4        174.22        175.42        14.05 o
  -1  -2   4        166.24        167.91        13.25 o
   0  -2   4       4669.24       4682.47        65.28 o
   1  -2   4        673.19        678.07        30.79 o
   2  -2   4        190.74        243.23        25.98 o
   3  -2   4       3662.66       3830.62       124.12 o
   4  -2   4        785.79        726.41        60.49 o
   5  -2   4          8.19          2.31        26.46 o
   6  -2   4          1.17        -28.62        36.00 o
   7  -2   4        308.41        300.98        57.79 o
   8  -2   4        170.07        168.44        44.17 o
   9  -2   4          2.57         56.19        32.51 o
  -9  -1   4         81.16         92.57        86.00 o
  -8  -1   4        136.28        135.58        39.57 o
  -7  -1   4        223.63        185.11        38.19 o
  -6  -1   4       1609.57       1611.37        91.82 o
  -5  -1   4        711.39        719.08        71.92 o
  -4  -1   4        229.65        247.10        27.36 o
  -3  -1   4       4427.37       4472.52       102.14 o
  -2  -1   4       3965.02       3920.50        68.06 o
  -1  -1   4        208.67        252.34        12.43 o
   0  -1   4      10338.47      10079.55        54.79 o
   1  -1   4       2200.45       2150.11        59.31 o
   2  -1   4       9472.29       9754.23       119.11 o
   3  -1   4        869.09        925.49        47.75 o
   4  -1   4        480.43        486.79        68.86 o
   5  -1   4        921.47        846.94        31.43 o
   6  -1   4        110.66         44.58        23.51 o
   7  -1   4        257.69        269.80        51.50 o
   8  -1   4        274.36        388.62       164.51 o
   9  -1   4         20.75         48.68        28.61 o
  -9   0   4         65.04         85.37        38.16 o
  -8   0   4        221.97        257.40        44.38 o
  -7   0   4        198.86        174.95        27.16 o
  -6   0   4         12.81         19.71        17.45 o
  -5   0   4        979.21       1000.49        63.91 o
  -4   0   4       7013.16       7092.38       118.69 o
  -3   0   4       1214.96       1169.16        41.92 o
  -2   0   4      16340.61      16820.59       200.10 o
  -1   0   4      14776.65      14102.47       216.12 o
   0   0   4       1338.44       1248.91        21.97 o
   1   0   4       6121.56       6473.51        93.43 o
   2   0   4       6925.33       6867.26        92.24 o
   3   0   4       5481.99       6210.58       138.43 o
   4   0   4         59.82        117.15        35.32 o
   5   0   4        113.56         73.26        24.40 o
   6   0   4       1266.33       1267.42        89.09 o
   7   0   4        259.74        271.47        48.61 o
   8   0   4         63.44         20.31        20.36 o
   9   0   4        158.61        143.11        39.30 o
  -9   1   4          0.20         -5.90        17.96 o
  -8   1   4         73.80        104.68        30.42 o
  -7   1   4        571.49        578.45        58.52 o
  -6   1   4        545.07        497.27        37.65 o
  -5   1   4        486.45        484.49        43.69 o
  -4   1   4        168.12        182.54        25.10 o
  -3   1   4      14349.32      14526.81       183.22 o
  -2   1   4        231.28        245.93        22.66 o
  -1   1   4       1431.49       1541.83        85.26 o
   0   1   4        258.37        252.88        10.27 o
   1   1   4       1623.97       1636.57        31.47 o
   2   1   4          1.91         20.13         7.26 o
   3   1   4       2356.07       2632.81        54.32 o
   4   1   4       5688.38       6015.21        90.76 o
   5   1   4         26.94         -6.43        15.25 o
   6   1   4        339.74        327.63        47.22 o
   7   1   4        827.70        790.58        76.74 o
   8   1   4        178.30        257.46        50.78 o
   9   1   4          0.50         39.85        32.51 o
  -9   2   4         91.43        118.64        47.10 o
  -8   2   4         11.20         21.11        20.59 o
  -7   2   4        198.74        179.63        34.57 o
  -6   2   4        348.62        405.01        34.35 o
  -5   2   4        625.55        612.08        38.72 o
  -4   2   4        145.83        168.98        24.71 o
  -3   2   4       1908.63       1969.01        79.01 o
  -2   2   4       2681.05       2541.17        50.85 o
  -1   2   4        982.65        994.85        49.22 o
   0   2   4        454.15        438.91        12.16 o
   1   2   4       3327.85       3095.74        28.30 o
   2   2   4       6145.83       6088.50        47.47 o
   3   2   4        374.12        419.26        19.16 o
   4   2   4       6667.30       6814.15       109.80 o
   5   2   4       2076.62       2139.64       101.62 o
   6   2   4       1555.00       1564.12       184.37 o
   7   2   4         13.90         34.37        25.34 o
   8   2   4        540.07        591.81        72.21 o
   9   2   4          9.83         -0.08        18.49 o
  -9   3   4         55.98         52.91        36.67 o
  -8   3   4        241.59        278.77        44.85 o
  -7   3   4         52.92        103.83        28.94 o
  -6   3   4         59.58         60.52        20.85 o
  -5   3   4       1150.63       1169.73        54.14 o
  -4   3   4         81.94         68.72        11.79 o
  -3   3   4        525.95        554.69        28.95 o
  -2   3   4       2239.52       2440.21        59.68 o
  -1   3   4       3320.28       3115.61        53.24 o
   0   3   4        684.37        707.10        24.06 o
   1   3   4        261.91        264.96         9.30 o
   2   3   4      11289.30      11254.35        58.51 o
   3   3   4       3948.47       3836.61        51.72 o
   4   3   4         29.96         32.61         8.92 o
   5   3   4        784.09        811.02        48.06 o
   6   3   4       1227.02       1173.71        84.10 o
   7   3   4        672.39        510.29        96.58 o
   8   3   4          4.52          8.61        23.52 o
   9   3   4        262.11        238.17        50.80 o
  10   3   4         98.10         53.90        33.33 o
  -8   4   4        299.66        246.25        44.01 o
  -7   4   4        295.20        206.06        34.03 o
  -6   4   4        707.15        771.38        54.72 o
  -5   4   4         41.53         34.78        13.52 o
  -4   4   4        137.36        151.45        17.42 o
  -3   4   4       2636.65       2616.13        58.39 o
  -2   4   4        242.95        253.15        16.27 o
  -1   4   4       1292.05       1432.50        44.24 o
   0   4   4       5020.19       4837.11        69.88 o
   1   4   4       5042.64       4699.17        43.51 o
   2   4   4         10.85          8.85         5.01 o
   3   4   4       2019.53       1899.59        29.53 o
   4   4   4       1364.07       1276.80        42.54 o
   5   4   4         70.39         70.27        12.94 o
   6   4   4        231.65        298.43        44.21 o
   7   4   4        937.67        964.58        99.82 o
   8   4   4        318.63        255.68        81.23 o
   9   4   4         21.61         60.96        33.32 o
  10   4   4         30.46         28.61        22.98 o
  -8   5   4         18.99         26.70        19.38 o
  -7   5   4        234.60        202.43        30.57 o
  -6   5   4        416.10        413.14        38.58 o
  -5   5   4        331.05        363.15        39.46 o
  -4   5   4        264.53        263.66        25.42 o
  -3   5   4        468.75        504.64        29.37 o
  -2   5   4       2546.73       2771.54        54.63 o
  -1   5   4        987.57       1001.60        66.47 o
   0   5   4        332.12        379.29        24.72 o
   1   5   4      10888.34      10812.65       100.96 o
   2   5   4       7454.32       7544.40        79.98 o
   3   5   4        159.92        148.62         9.80 o
   4   5   4        130.67        107.34        11.07 o
   5   5   4        738.40        751.29        31.86 o
   6   5   4       1420.83       1496.14        81.03 o
   7   5   4         62.65        133.52        34.12 o
   8   5   4        745.76        784.41        82.87 o
   9   5   4        293.51        318.08        58.82 o
  10   5   4          8.35         16.82        31.08 o
  -8   6   4        128.06        154.31        55.05 o
  -7   6   4         88.28         79.97        38.13 o
  -6   6   4          3.52         15.68        16.31 o
  -5   6   4        727.31        737.53        57.63 o
  -4   6   4        649.13        677.74        40.51 o
  -3   6   4         58.22         46.18        18.04 o
  -2   6   4       2948.40       2890.39       209.67 o
  -1   6   4       1812.28       1874.13        53.08 o
   0   6   4       3742.37       3700.08        93.57 o
   1   6   4        373.86        394.20        17.67 o
   2   6   4        478.18        414.83        25.96 o
   3   6   4       3502.37       3569.07        37.33 o
   4   6   4         41.38         55.72         9.09 o
   5   6   4         82.40         83.25        12.30 o
   6   6   4       1066.10       1019.86        53.02 o
   7   6   4        810.51        883.70        67.52 o
   8   6   4         29.39         53.35        28.20 o
   9   6   4        156.55        121.42        40.47 o
  10   6   4        112.24        117.49        40.29 o
  -7   7   4         56.81         13.38        28.53 o
  -6   7   4         82.78          3.87        40.47 o
  -5   7   4         32.87         41.60        19.89 o
  -4   7   4        762.08        713.89        79.04 o
  -3   7   4       1141.02       1154.05        64.63 o
  -2   7   4         62.15         93.24        16.96 o
  -1   7   4       1162.26       1259.38        41.35 o
   0   7   4       1029.61        964.44       176.58 o
   1   7   4        615.27        547.45        24.55 o
   2   7   4        131.64        157.07        21.26 o
   3   7   4        953.68        899.88        52.17 o
   4   7   4       1857.36       1753.07        55.89 o
   5   7   4        108.51        109.71        24.52 o
   6   7   4        898.16        836.24        46.84 o
   7   7   4       1768.79       1724.47        94.87 o
   8   7   4        751.10        903.85        75.09 o
   9   7   4         57.09         23.20        35.15 o
  -7   8   4         47.57        123.18        51.43 o
  -6   8   4        280.55        328.75        66.89 o
  -5   8   4         92.82         87.05        60.36 o
  -4   8   4         12.65         44.12        50.30 o
  -3   8   4        255.33        131.76        59.92 o
  -2   8   4       1025.36        992.10        60.22 o
  -1   8   4        175.81        200.65        19.43 o
   0   8   4         28.79         45.87        17.79 o
   1   8   4       1575.19       1510.49        89.59 o
   2   8   4       2581.92       2540.36       217.54 o
   3   8   4         61.38         93.18        18.19 o
   4   8   4        943.16       1025.20        36.21 o
   5   8   4        700.45        643.83        47.38 o
   6   8   4        328.74        285.34        56.70 o
   7   8   4         79.59         68.22        24.37 o
   8   8   4        229.47        226.53        39.09 o
   9   8   4        325.85        293.87        52.37 o
  -6   9   4        131.47        231.25        84.58 o
  -5   9   4        526.84        696.35       133.70 o
  -4   9   4        910.06        985.28       143.38 o
  -3   9   4         62.54         97.48        47.84 o
  -2   9   4         66.07         46.58        44.64 o
  -1   9   4        151.98        190.52        25.22 o
   0   9   4        691.38        679.66        52.06 o
   1   9   4        606.09        536.09        41.61 o
   2   9   4       1467.79       1434.66        78.49 o
   3   9   4       2869.12       2993.91       101.42 o
   4   9   4        394.30        381.96        21.96 o
   5   9   4         97.90        122.68        15.89 o
   6   9   4        889.02        919.51        68.33 o
   7   9   4         98.12        118.84        31.09 o
   8   9   4         32.98         61.31        42.30 o
   9   9   4         82.95         77.47        44.01 o
  -5  10   4         17.93         -1.86        43.15 o
  -4  10   4        390.99        379.18       115.29 o
  -3  10   4       1060.50       1044.53       153.97 o
  -2  10   4        495.40        378.95        89.58 o
  -1  10   4        120.65        115.74        66.03 o
   0  10   4        273.73        280.44        27.58 o
   1  10   4        705.70        732.18        62.26 o
   2  10   4        147.02         89.12        22.17 o
   3  10   4       2017.18       2046.96        81.02 o
   4  10   4        465.02        498.84        41.65 o
   5  10   4        445.66        433.83        41.13 o
   6  10   4         51.58         66.92        54.78 o
   7  10   4        478.71        511.04        55.14 o
   8  10   4        113.44        119.97        31.17 o
   9  10   4         24.26         50.22        26.14 o
  -5  11   4         13.98        139.58        73.26 o
  -4  11   4         26.58         49.48        66.70 o
  -3  11   4         59.86        130.27        60.44 o
  -2  11   4        924.08        847.86       137.94 o
  -1  11   4        485.43        378.36        87.19 o
   0  11   4         16.25         50.75        44.94 o
   1  11   4       1851.37       1843.80       176.47 o
   2  11   4        483.06        568.86        56.25 o
   3  11   4         37.40         26.89        16.52 o
   4  11   4        705.78        696.39        52.11 o
   5  11   4       1317.64       1295.42        71.09 o
   6  11   4        427.49        606.80        73.85 o
   7  11   4         19.31         17.51        30.03 o
   8  11   4        153.13        162.58        46.35 o
  -4  12   4        104.53        114.10        70.80 o
  -3  12   4         14.69        148.00        74.37 o
  -2  12   4         49.87         76.91        52.32 o
  -1  12   4        397.16        434.47        98.07 o
   0  12   4        368.38        269.63        83.47 o
   1  12   4        106.91        132.50        64.69 o
   2  12   4        822.51        769.52        67.91 o
   3  12   4        459.65        538.10        46.25 o
   4  12   4        120.79        133.81        25.56 o
   5  12   4          3.63          0.98        25.77 o
   6  12   4        590.96        605.85        85.29 o
   7  12   4        474.41        496.55        89.50 o
   8  12   4         11.58         -6.19        34.65 o
  -3  13   4         78.63         86.00        59.62 o
  -2  13   4         78.83         73.93        58.87 o
  -1  13   4        105.22        176.70        73.33 o
   0  13   4        268.37        237.28        79.59 o
   1  13   4         67.40          2.09        39.94 o
   2  13   4         43.11         22.66        45.24 o
   3  13   4        547.86        558.02        49.60 o
   4  13   4        430.85        457.09        46.23 o
   5  13   4        142.15        133.18        80.11 o
   6  13   4         38.25         65.22        28.40 o
   7  13   4        246.52        290.99        51.52 o
  -1  14   4         54.97         55.45        56.41 o
   0  14   4          2.62        -25.93        50.83 o
   1  14   4        184.33        192.87        71.69 o
   2  14   4        404.26        455.42       105.97 o
   3  14   4          3.56        -15.54        24.82 o
   4  14   4        100.17        216.64        71.62 o
   5  14   4        322.89        370.29        58.80 o
   6  14   4        179.21        209.86        45.72 o
   1  15   4          1.15         35.55        51.50 o
   2  15   4        158.16        259.12        84.44 o
   3  15   4        364.82        391.40        94.87 o
   4  15   4         69.63         67.67        43.07 o
  -4 -13   5          0.40        -23.55        47.02 o
  -3 -13   5        129.17         60.89        50.01 o
  -2 -13   5        603.78        823.65       118.46 o
  -1 -13   5        226.56        229.18        55.52 o
  -6 -12   5          0.03         11.77        48.29 o
  -5 -12   5        298.02        315.33        58.66 o
  -4 -12   5        127.16        121.76        44.75 o
  -3 -12   5         17.10         18.96        25.03 o
  -2 -12   5        384.97        359.21        59.33 o
  -1 -12   5        403.81        419.39        51.43 o
   0 -12   5        452.21        434.51        66.73 o
   1 -12   5          3.99        -26.24        26.24 o
   2 -12   5         66.12         81.34        32.25 o
  -7 -11   5        246.69        335.95       102.40 o
  -6 -11   5        258.65        334.94        59.75 o
  -5 -11   5         43.72         38.22        24.69 o
  -4 -11   5        197.02        167.00        40.69 o
  -3 -11   5        605.86        712.87        76.88 o
  -2 -11   5        324.57        269.73        49.63 o
  -1 -11   5         42.21         43.13        20.91 o
   0 -11   5        321.44        217.25        43.88 o
   1 -11   5        113.54         57.21        26.13 o
   2 -11   5         18.00          5.02        46.65 o
   3 -11   5         14.93         10.42        37.97 o
  -7 -10   5        113.43        132.94        73.41 o
  -6 -10   5        628.36        665.28       101.13 o
  -5 -10   5        420.98        501.42        64.94 o
  -4 -10   5         47.25         42.66        30.11 o
  -3 -10   5         52.03        246.17       116.11 o
  -2 -10   5        441.51        404.95        54.73 o
  -1 -10   5         28.08         59.26        23.70 o
   0 -10   5          3.81         14.85        34.02 o
   1 -10   5        451.81        410.73        58.85 o
   2 -10   5        256.48        304.59        60.22 o
   3 -10   5          8.30        -16.07        23.30 o
   4 -10   5         67.18         91.35        38.10 o
  -8  -9   5        334.72        345.33        49.70 o
  -7  -9   5        229.84        222.12        50.63 o
  -6  -9   5        143.21        139.81        54.48 o
  -5  -9   5       1093.32       1017.86        87.85 o
  -4  -9   5       1514.69       1511.01       103.11 o
  -3  -9   5        128.95        129.78        34.67 o
  -2  -9   5        187.36        195.88        40.10 o
  -1  -9   5       1028.03       1002.37        68.15 o
   0  -9   5        255.16        298.44        48.94 o
   1  -9   5          0.28         17.18        42.14 o
   2  -9   5        185.61        228.72        46.14 o
   3  -9   5        361.90        411.68        62.11 o
   4  -9   5         95.86        127.71        41.15 o
   5  -9   5         38.95        112.68        61.71 o
  -8  -8   5          5.63         47.37        24.10 o
  -7  -8   5        596.45        710.47        65.70 o
  -6  -8   5        527.21        560.95        55.39 o
  -5  -8   5          0.12        -11.46        22.28 o
  -4  -8   5        694.85        772.92        72.27 o
  -3  -8   5       2016.42       2050.75        69.99 o
  -2  -8   5        253.78        313.25        49.71 o
  -1  -8   5        154.57        182.95        30.81 o
   0  -8   5       1390.90       1367.62        91.71 o
   1  -8   5       1760.34       1615.17       132.76 o
   2  -8   5          0.61         41.61        30.60 o
   3  -8   5        575.91        571.43        68.35 o
   4  -8   5        175.02        187.22        42.65 o
   5  -8   5         95.55        123.19        57.98 o
   6  -8   5          6.27        -11.18        40.76 o
  -9  -7   5        137.87        118.74        39.16 o
  -8  -7   5        203.77        189.17        48.46 o
  -7  -7   5         10.02         15.97        18.68 o
  -6  -7   5        457.38        405.61        47.82 o
  -5  -7   5         72.01         53.39        34.17 o
  -4  -7   5        726.32        769.77        68.42 o
  -3  -7   5        506.91        540.53        31.89 o
  -2  -7   5       1693.79       1778.74        98.93 o
  -1  -7   5        643.87        655.09        49.52 o
   0  -7   5        214.03        222.05        29.45 o
   1  -7   5        965.10        799.67        71.00 o
   2  -7   5       1185.96       1164.75        87.34 o
   3  -7   5        603.13        640.14        85.37 o
   4  -7   5        670.73        768.12        79.33 o
   5  -7   5        261.18        248.69        79.07 o
   6  -7   5         68.91         50.83        58.20 o
  -9  -6   5         56.95         35.80        43.56 o
  -8  -6   5        173.34         88.72        36.36 o
  -7  -6   5        315.16        290.26        53.58 o
  -6  -6   5         90.55         54.82        26.69 o
  -5  -6   5        384.73        475.02        53.42 o
  -4  -6   5        708.84        719.74        51.26 o
  -3  -6   5        767.29        739.07        40.81 o
  -2  -6   5        238.80        245.55        36.76 o
  -1  -6   5       3098.72       3002.04       129.60 o
   0  -6   5        927.98       1001.02        46.66 o
   1  -6   5          0.11        -19.59        19.59 o
   2  -6   5       1259.49       1264.41        85.79 o
   3  -6   5        523.04        560.98        80.15 o
   4  -6   5        230.56        362.42        54.82 o
   5  -6   5         14.81         -1.39        18.79 o
   6  -6   5        297.28        281.85        83.69 o
   7  -6   5        153.05         75.79        57.83 o
  -9  -5   5          7.84         14.31        34.43 o
  -8  -5   5        127.35        196.97        69.16 o
  -7  -5   5        798.43        773.10        82.11 o
  -6  -5   5        863.98        843.33        93.79 o
  -5  -5   5          4.31         14.09        24.52 o
  -4  -5   5        756.35        728.03        72.77 o
  -3  -5   5       6334.16       6151.32       132.28 o
  -2  -5   5       3486.95       3505.00        67.70 o
  -1  -5   5        423.43        410.25        24.97 o
   0  -5   5        424.23        445.12        39.75 o
   1  -5   5        536.26        544.92        59.40 o
   2  -5   5        328.07        300.23        41.70 o
   3  -5   5        879.21        936.58        74.29 o
   4  -5   5        754.71        882.34        56.79 o
   5  -5   5         32.36         69.56        26.31 o
   6  -5   5          6.07         10.34        36.93 o
   7  -5   5        126.14        152.70        65.88 o
  -9  -4   5         52.83         53.37        61.67 o
  -8  -4   5          6.58         51.84        31.01 o
  -7  -4   5          1.29          1.34        24.00 o
  -6  -4   5       1321.15       1210.34       137.05 o
  -5  -4   5       1037.86       1062.49       120.88 o
  -4  -4   5        725.53        669.23        79.96 o
  -3  -4   5        414.67        459.54        37.34 o
  -2  -4   5       7605.27       7777.48       101.92 o
  -1  -4   5       2023.25       2016.00        55.66 o
   0  -4   5        840.94        873.87        44.21 o
   1  -4   5       2402.92       2191.90       125.54 o
   2  -4   5       2970.23       2898.84       114.26 o
   3  -4   5        243.47        297.98        29.59 o
   4  -4   5          5.62         19.45        17.00 o
   5  -4   5       1563.05       1662.28       111.75 o
   6  -4   5        189.27        119.96        41.00 o
   7  -4   5         46.76         73.76        32.04 o
   8  -4   5        103.72        108.46        42.23 o
  -9  -3   5         15.02         -1.79        22.55 o
  -8  -3   5        473.94        455.78        77.06 o
  -7  -3   5        424.19        447.76        56.14 o
  -6  -3   5         50.42         26.74        20.22 o
  -5  -3   5        180.95        202.34        38.79 o
  -4  -3   5       2637.93       2483.07        72.14 o
  -3  -3   5        173.12        172.14        27.04 o
  -2  -3   5        195.47        190.80        13.79 o
  -1  -3   5       6126.53       5835.17        69.54 o
   0  -3   5       3915.76       4213.48        74.48 o
   1  -3   5        821.64        883.41        53.85 o
   2  -3   5        887.63        962.30        37.47 o
   3  -3   5       3981.00       4313.46       140.55 o
   4  -3   5        131.88        162.35        36.46 o
   5  -3   5        200.01        150.17        49.78 o
   6  -3   5        574.20        462.12        90.55 o
   7  -3   5        401.26        353.07        60.67 o
   8  -3   5          0.50         55.55        57.01 o
  -9  -2   5         87.12         82.76        26.67 o
  -8  -2   5          3.39         12.75        42.37 o
  -7  -2   5        608.18        604.51        76.76 o
  -6  -2   5       1620.14       1551.64        94.26 o
  -5  -2   5         32.77         36.96        17.50 o
  -4  -2   5        987.61        984.83        79.14 o
  -3  -2   5        621.15        641.89        36.06 o
  -2  -2   5       1276.52       1222.16        37.77 o
  -1  -2   5        508.21        533.99        22.11 o
   0  -2   5       2484.08       2333.05        39.82 o
   1  -2   5       5506.80       5679.89        89.98 o
   2  -2   5       2350.48       2370.33        88.59 o
   3  -2   5        809.95        825.16        62.24 o
   4  -2   5       2606.65       2496.08       113.09 o
   5  -2   5        545.21        513.62        80.86 o
   6  -2   5         71.74         48.52        39.27 o
   7  -2   5        625.66        717.04        79.31 o
   8  -2   5        420.67        439.22        76.80 o
  -9  -1   5        161.32        173.20        52.84 o
  -8  -1   5         71.02         79.67        28.17 o
  -7  -1   5         55.40         39.85        21.18 o
  -6  -1   5        137.19        193.53        34.00 o
  -5  -1   5        789.87        839.80        48.35 o
  -4  -1   5         87.23         59.69        15.30 o
  -3  -1   5        713.18        692.63        55.74 o
  -2  -1   5       5314.06       5260.32        85.08 o
  -1  -1   5          5.79          4.32         6.12 o
   0  -1   5          1.31         10.18         3.89 o
   1  -1   5       1218.46       1056.16        35.59 o
   2  -1   5      10839.59      12237.72       161.98 o
   3  -1   5         12.30         58.18        23.53 o
   4  -1   5        636.38        606.08        53.38 o
   5  -1   5        609.84        597.98        86.15 o
   6  -1   5        346.19        292.53        47.31 o
   7  -1   5         33.75         50.45        28.48 o
   8  -1   5        156.80        203.42        47.03 o
   9  -1   5        202.11        143.37        42.52 o
  -9   0   5          3.90         20.36        17.93 o
  -8   0   5        187.54        216.72        40.85 o
  -7   0   5        216.45        238.71        43.78 o
  -6   0   5       1166.37       1030.01       157.17 o
  -5   0   5        708.88        722.74        55.45 o
  -4   0   5       4368.16       4347.26        92.84 o
  -3   0   5       1710.27       1745.26        56.45 o
  -2   0   5          3.62          6.18        16.51 o
  -1   0   5       5829.88       5389.86        85.57 o
   0   0   5       4944.78       4735.58        59.81 o
   1   0   5        356.52        478.29        25.76 o
   2   0   5       2481.71       2422.39        59.40 o
   3   0   5       6876.78       7192.65       128.10 o
   4   0   5        672.61        600.11        51.53 o
   5   0   5        117.16         93.30        17.90 o
   6   0   5        335.85        238.07        68.64 o
   7   0   5        323.19        303.38        90.10 o
   8   0   5          0.34         43.62        26.63 o
   9   0   5         58.21         78.21        45.24 o
  -9   1   5         69.45        136.75        54.78 o
  -8   1   5          2.86         33.92        21.09 o
  -7   1   5         80.79         54.41        21.20 o
  -6   1   5        205.60        187.31        24.84 o
  -5   1   5         22.13         15.08        11.04 o
  -4   1   5       5043.53       5219.10       124.39 o
  -3   1   5      10800.11       9984.62       537.88 o
  -2   1   5      12471.07      12338.42       135.19 o
  -1   1   5        447.04        459.60        25.62 o
   0   1   5       2110.51       2314.56        29.59 o
   1   1   5        396.00        365.27        19.88 o
   2   1   5        193.16        259.82        17.57 o
   3   1   5       2039.86       2394.25        50.81 o
   4   1   5        282.54        239.67        21.93 o
   5   1   5        687.62        641.03        59.07 o
   6   1   5         98.18        181.64        36.49 o
   7   1   5        508.07        504.65        63.17 o
   8   1   5        396.83        454.56        65.10 o
   9   1   5          6.46         21.59        30.70 o
  -9   2   5         43.60         24.67        34.88 o
  -8   2   5         84.73        100.94        29.74 o
  -7   2   5          4.38         -4.74        15.80 o
  -6   2   5        500.57        536.17        40.14 o
  -5   2   5        480.68        527.55        36.44 o
  -4   2   5        666.20        621.39        72.96 o
  -3   2   5       3999.60       4229.07        94.61 o
  -2   2   5      12976.95      12955.00       169.13 o
  -1   2   5       2412.06       2305.77        74.38 o
   0   2   5        103.37         95.49         7.99 o
   1   2   5       7339.77       7166.13        73.55 o
   2   2   5       2176.03       2195.47        38.45 o
   3   2   5        593.67        670.24        23.23 o
   4   2   5       1679.92       1883.68        51.60 o
   5   2   5       1813.04       1947.99        99.80 o
   6   2   5        678.97        726.34       134.48 o
   7   2   5        231.32        186.89        38.83 o
   8   2   5        221.46        261.12        51.63 o
   9   2   5        175.05        246.69        52.71 o
  -8   3   5        158.30        151.67        35.58 o
  -7   3   5        268.89        237.34        37.99 o
  -6   3   5        274.27        272.31        29.55 o
  -5   3   5        225.77        246.58        26.32 o
  -4   3   5       1250.96       1179.91        48.38 o
  -3   3   5        747.33        764.58        29.56 o
  -2   3   5       1595.27       1703.61        47.64 o
  -1   3   5       5175.42       5189.10        89.98 o
   0   3   5        745.07        704.29        16.58 o
   1   3   5         54.33         66.00         6.04 o
   2   3   5       2029.26       2035.44        26.25 o
   3   3   5       6732.86       6909.01        78.16 o
   4   3   5       1793.30       1887.75        53.39 o
   5   3   5        328.44        460.59        56.68 o
   6   3   5       1282.86       1233.34        87.66 o
   7   3   5       1671.73       1677.13       111.13 o
   8   3   5         31.96         38.55        25.06 o
   9   3   5         19.14         50.75        70.69 o
  -8   4   5          0.95         14.46        22.66 o
  -7   4   5        287.14        237.80        37.57 o
  -6   4   5        431.26        566.89        46.67 o
  -5   4   5        231.21        248.65        29.04 o
  -4   4   5        141.41        176.83        17.81 o
  -3   4   5        782.15        847.30        38.78 o
  -2   4   5       2029.91       1955.32        49.57 o
  -1   4   5        227.63        281.01        34.78 o
   0   4   5        179.86        138.87        13.75 o
   1   4   5       6019.22       5780.48        44.50 o
   2   4   5         80.54         95.25         6.08 o
   3   4   5       1243.20       1084.86        28.26 o
   4   4   5       1714.98       1711.38        43.36 o
   5   4   5       1494.10       1514.86        54.21 o
   6   4   5         60.95         80.76        89.28 o
   7   4   5        515.24        513.37        62.67 o
   8   4   5        667.37        706.64        79.37 o
   9   4   5          6.88         22.92        28.74 o
  10   4   5          1.81         18.36        50.15 o
  -8   5   5         29.84         -2.02        70.69 o
  -7   5   5          5.51          5.59        23.64 o
  -6   5   5        282.61        221.52        28.03 o
  -5   5   5        394.76        403.06        33.57 o
  -4   5   5         47.56         40.47        13.07 o
  -3   5   5       1192.00       1238.96        48.77 o
  -2   5   5       3341.94       3466.47        74.93 o
  -1   5   5       1829.89       1789.86        98.75 o
   0   5   5       2345.43       2305.17        50.87 o
   1   5   5        200.05        162.89        11.80 o
   2   5   5       9398.32       9315.71        81.96 o
   3   5   5         56.98         51.85         6.84 o
   4   5   5        558.13        496.93        24.06 o
   5   5   5       1570.90       1582.68        50.62 o
   6   5   5        540.06        537.33        59.61 o
   7   5   5         93.77         86.32        31.30 o
   8   5   5        204.52        276.93        66.40 o
   9   5   5        125.88        127.75        41.61 o
  10   5   5         51.99         40.58        27.23 o
  -7   6   5          4.01         21.63        37.49 o
  -6   6   5         28.69         11.20        14.72 o
  -5   6   5        254.46        228.07        41.00 o
  -4   6   5        794.65        836.99        44.15 o
  -3   6   5        560.05        606.25        31.99 o
  -2   6   5        725.71        890.41       103.44 o
  -1   6   5       4788.27       5192.65       126.47 o
   0   6   5       7288.42       7502.71       107.28 o
   1   6   5        838.68        805.07        22.05 o
   2   6   5        937.84        887.39        36.51 o
   3   6   5       1714.10       1682.19        47.36 o
   4   6   5        941.76        913.54        29.18 o
   5   6   5         30.64         43.60        18.84 o
   6   6   5        225.53        217.09        27.36 o
   7   6   5        496.43        430.61        60.72 o
   8   6   5          0.59         13.06        18.22 o
   9   6   5         53.33         46.93        46.13 o
  -7   7   5        139.70        123.22        46.79 o
  -6   7   5        163.94        105.91        54.67 o
  -5   7   5          6.98          0.79        19.84 o
  -4   7   5        129.82        121.54        31.94 o
  -3   7   5        695.89        792.49        52.54 o
  -2   7   5       1083.31       1080.09        46.20 o
  -1   7   5          7.97         41.55        17.16 o
   0   7   5       2746.20       2970.21        75.23 o
   1   7   5       5110.83       5095.82        98.94 o
   2   7   5       1855.72       2045.58        75.13 o
   3   7   5       2961.50       3062.73        74.44 o
   4   7   5        749.58        749.68        26.72 o
   5   7   5         46.16         36.00        13.88 o
   6   7   5        138.10        101.69        18.04 o
   7   7   5        968.07       1015.45        74.43 o
   8   7   5        833.00        967.80        77.20 o
   9   7   5         15.39         25.48        32.25 o
  -6   8   5         94.45         59.84        32.73 o
  -5   8   5        456.58        376.31        66.05 o
  -4   8   5        159.88        169.77        58.50 o
  -3   8   5          1.84         30.11        47.99 o
  -2   8   5        893.24        863.43        48.85 o
  -1   8   5       1074.74       1057.96        30.17 o
   0   8   5         26.86         33.00         5.96 o
   1   8   5        648.04        603.65        27.58 o
   2   8   5       3198.88       3427.56        90.75 o
   3   8   5       1705.64       1746.35        66.69 o
   4   8   5          3.41         16.78        15.45 o
   5   8   5       1138.47       1135.52        42.28 o
   6   8   5       1045.69        976.75        70.31 o
   7   8   5         98.02         84.28        33.72 o
   8   8   5        385.05        337.76        48.08 o
   9   8   5        435.70        499.04        62.01 o
  -6   9   5         39.12         56.71        51.65 o
  -5   9   5          0.78        141.60        72.81 o
  -4   9   5        111.33         72.06        59.77 o
  -3   9   5        327.87        501.55        99.86 o
  -2   9   5        110.11        124.90        62.08 o
  -1   9   5        435.28        413.73        25.68 o
   0   9   5        855.24        809.45        28.22 o
   1   9   5        130.36        146.31        15.83 o
   2   9   5        418.80        449.25        35.60 o
   3   9   5       1204.30       1303.60        92.76 o
   4   9   5        383.14        378.73        35.10 o
   5   9   5          6.66         11.22        16.18 o
   6   9   5        668.61        696.18        58.49 o
   7   9   5        798.67        838.77        69.06 o
   8   9   5        150.59        232.13        42.82 o
   9   9   5         41.19         57.35        27.16 o
  -5  10   5         26.46        141.00        78.25 o
  -4  10   5         92.74        136.53        83.32 o
  -3  10   5        271.81        387.30        96.58 o
  -2  10   5        136.59        293.62        81.68 o
  -1  10   5         24.34         47.10        48.14 o
   0  10   5       1529.69       1325.49        50.89 o
   1  10   5         92.37        132.28        22.38 o
   2  10   5       1265.18       1395.42        76.74 o
   3  10   5         36.62        103.84        20.67 o
   4  10   5        781.83        789.01        52.09 o
   5  10   5        771.58        758.46        52.58 o
   6  10   5         10.15         53.92        65.25 o
   7  10   5        590.30        516.11        56.60 o
   8  10   5        185.23        207.06        52.02 o
   9  10   5        114.68         70.95        29.42 o
  -5  11   5         95.61        193.54        78.85 o
  -4  11   5          9.33         81.68        65.88 o
  -3  11   5        402.03        289.30        81.08 o
  -2  11   5        947.02        818.72       133.10 o
  -1  11   5        523.81        426.95        92.93 o
   0  11   5        236.94        287.89        79.96 o
   1  11   5        573.76        527.26        47.16 o
   2  11   5        569.94        736.88        58.90 o
   3  11   5        297.09        333.41        34.66 o
   4  11   5          2.94         24.77        16.61 o
   5  11   5        266.69        283.78        35.59 o
   6  11   5        510.08        556.46        61.29 o
   7  11   5          8.99         43.60        37.78 o
   8  11   5        115.77        141.35        42.65 o
  -4  12   5         61.89        149.35        76.31 o
  -3  12   5        121.10        195.18        76.61 o
  -2  12   5         30.20         47.62        53.43 o
  -1  12   5        736.87        525.25       107.99 o
   0  12   5        775.96        872.60       133.85 o
   1  12   5         80.91        184.60        67.89 o
   2  12   5          1.77         -3.16        13.34 o
   3  12   5       1454.52       1487.99        74.94 o
   4  12   5        368.70        371.02        39.23 o
   5  12   5          5.46         12.38        13.97 o
   6  12   5         93.42         33.64        26.16 o
   7  12   5        225.92        189.22        55.67 o
   8  12   5         18.04         30.93        40.24 o
  -3  13   5         70.10        189.51        78.92 o
  -2  13   5         74.02         88.09        59.54 o
  -1  13   5          1.09         14.31        51.72 o
   0  13   5        315.89        459.74       113.05 o
   1  13   5        485.16        511.38       109.62 o
   2  13   5         34.65         45.16        46.80 o
   3  13   5         40.12         50.67        44.16 o
   4  13   5        321.38        301.77        77.33 o
   5  13   5        271.94        302.38        48.16 o
   6  13   5          0.93         17.82        19.67 o
   7  13   5        231.64        152.03        51.87 o
  -1  14   5        152.47        280.43        96.96 o
   0  14   5          0.36         -0.07        45.39 o
   1  14   5        114.33        117.52        59.40 o
   2  14   5        301.83        243.02        81.38 o
   3  14   5        137.21        177.89        40.44 o
   4  14   5         62.78         54.33        45.24 o
   5  14   5        159.59        125.57        49.71 o
   6  14   5        139.36        109.94        33.57 o
   1  15   5          1.01          8.20        51.94 o
   2  15   5         50.56         53.88        53.51 o
   3  15   5        289.23        267.69        77.58 o
   4  15   5        187.57        163.06        66.33 o
  -5 -12   6         53.51         38.83        37.56 o
  -4 -12   6        258.72        277.12        53.73 o
  -3 -12   6        221.97        383.20        74.21 o
  -2 -12   6          6.66         22.21        27.87 o
  -1 -12   6        418.73        376.63        51.82 o
   0 -12   6        214.27        249.55        61.22 o
   1 -12   6         30.45         30.34        24.10 o
  -6 -11   6        365.04        409.29        89.06 o
  -5 -11   6         53.86        128.98        39.10 o
  -4 -11   6          9.55         11.43        36.03 o
  -3 -11   6        448.02        385.58        62.70 o
  -2 -11   6        514.06        495.70        84.51 o
  -1 -11   6        102.53        105.13        27.66 o
   0 -11   6         89.15         77.41        29.16 o
   1 -11   6        390.56        386.19        61.59 o
   2 -11   6         93.23         53.71        74.37 o
  -7 -10   6         45.96          9.17        33.21 o
  -6 -10   6         66.26         92.26        46.50 o
  -5 -10   6        223.06        240.66        51.21 o
  -4 -10   6        237.31        191.42        45.70 o
  -3 -10   6         94.93         73.82        29.39 o
  -2 -10   6        450.95        475.02        62.83 o
  -1 -10   6        350.67        378.84        47.38 o
   0 -10   6         26.12         63.68        29.57 o
   1 -10   6         46.97         64.52        27.67 o
   2 -10   6        129.17        141.17        40.31 o
   3 -10   6        109.89        121.10        41.37 o
   4 -10   6         26.09         51.45        31.80 o
  -8  -9   6         80.62         56.82        67.34 o
  -7  -9   6        204.83        317.02       113.50 o
  -6  -9   6         42.36        134.29        58.43 o
  -5  -9   6         90.59         72.48        28.32 o
  -4  -9   6        274.28        336.23        87.79 o
  -3  -9   6        557.57        567.42        66.37 o
  -2  -9   6          2.46         44.28        23.63 o
  -1  -9   6        867.37       1023.08        78.93 o
   0  -9   6       1414.00       1271.99        95.57 o
   1  -9   6        546.18        493.54        63.45 o
   2  -9   6         18.22         42.98        27.79 o
   3  -9   6        276.70        304.11        53.68 o
   4  -9   6         49.07         12.01        33.46 o
  -8  -8   6         77.87         78.99        28.39 o
  -7  -8   6         59.28         53.87        29.24 o
  -6  -8   6        264.47        309.40        50.95 o
  -5  -8   6          4.08          9.99        33.83 o
  -4  -8   6         46.01         20.78        22.77 o
  -3  -8   6       1501.98       1554.89       101.57 o
  -2  -8   6       1502.86       1484.90        98.11 o
  -1  -8   6          2.56         10.34        18.10 o
   0  -8   6        109.84        123.79        34.17 o
   1  -8   6        415.52        427.45        57.83 o
   2  -8   6       1116.58       1028.79        98.07 o
   3  -8   6          2.81          3.43        28.51 o
   4  -8   6        197.40        311.94        61.18 o
   5  -8   6        241.99        233.41        80.63 o
  -8  -7   6        313.91        355.40        73.03 o
  -7  -7   6        229.34        227.31        40.93 o
  -6  -7   6        203.74        187.84        41.73 o
  -5  -7   6        246.87        327.45        47.76 o
  -4  -7   6        245.71        245.64        42.20 o
  -3  -7   6        134.77        158.65        30.04 o
  -2  -7   6       1127.98       1111.63       130.08 o
  -1  -7   6       1388.34       1435.80        73.41 o
   0  -7   6        301.20        309.36        43.85 o
   1  -7   6        373.29        338.44        48.42 o
   2  -7   6        198.89        176.02        37.66 o
   3  -7   6        466.09        460.39        59.88 o
   4  -7   6          1.86         -2.64        49.19 o
   5  -7   6         76.27        136.16        63.12 o
   6  -7   6        195.67        226.85        80.04 o
  -9  -6   6          1.58         24.34        25.82 o
  -8  -6   6         98.62         59.91        38.69 o
  -7  -6   6        520.07        416.25        63.73 o
  -6  -6   6        231.82        231.05        35.74 o
  -5  -6   6        288.04        272.03        65.10 o
  -4  -6   6        720.71        715.14        66.50 o
  -3  -6   6       1501.55       1470.71        49.93 o
  -2  -6   6          9.16         22.86        12.50 o
  -1  -6   6        651.94        696.29        78.29 o
   0  -6   6        304.32        345.31        26.05 o
   1  -6   6        449.30        488.44        55.83 o
   2  -6   6        322.15        292.26        67.41 o
   3  -6   6       3857.41       3596.48       154.17 o
   4  -6   6          2.52         13.19        21.56 o
   5  -6   6          2.32          2.53        27.68 o
   6  -6   6        146.93        129.67        70.80 o
   7  -6   6        150.51         76.16        55.37 o
  -9  -5   6         55.36         36.89        42.03 o
  -8  -5   6          1.19         57.23        37.53 o
  -7  -5   6        247.45        270.42        51.75 o
  -6  -5   6       1926.19       1677.56       152.44 o
  -5  -5   6         18.82         42.22        48.29 o
  -4  -5   6        188.22        217.10        37.08 o
  -3  -5   6       1821.55       1719.27        92.39 o
  -2  -5   6       3862.40       3688.85        80.95 o
  -1  -5   6         92.09         90.34        13.02 o
   0  -5   6        214.24        214.23        16.37 o
   1  -5   6        784.67        724.19        60.30 o
   2  -5   6        442.65        422.48        49.79 o
   3  -5   6        223.50        196.33        38.12 o
   4  -5   6        567.74        631.33        47.00 o
   5  -5   6        258.36        257.53        42.93 o
   6  -5   6          2.79         -2.31        39.35 o
   7  -5   6         63.63         25.11        49.19 o
  -9  -4   6        102.92        166.56        70.50 o
  -8  -4   6        286.24        338.71        81.68 o
  -7  -4   6         71.63         28.39        35.55 o
  -6  -4   6        105.03        143.16        58.28 o
  -5  -4   6        603.68        750.53        93.01 o
  -4  -4   6        270.47        260.75        37.44 o
  -3  -4   6        171.50        164.49        20.61 o
  -2  -4   6       1719.14       1630.25        50.28 o
  -1  -4   6       2060.19       1926.63        49.03 o
   0  -4   6        589.44        589.18        32.44 o
   1  -4   6        698.08        643.13        52.13 o
   2  -4   6       1997.65       1952.95        95.39 o
   3  -4   6       2000.11       2046.41        67.84 o
   4  -4   6         59.66        109.85        21.98 o
   5  -4   6         13.10         26.81        22.20 o
   6  -4   6        247.52        231.08        45.24 o
   7  -4   6        188.51        107.21        43.71 o
   8  -4   6         25.84        111.12        54.08 o
  -9  -3   6          0.89        -18.77        22.61 o
  -8  -3   6         81.87         88.83        30.57 o
  -7  -3   6        506.96        439.17        88.76 o
  -6  -3   6        641.87        566.24        43.15 o
  -5  -3   6         14.58         28.06        30.00 o
  -4  -3   6        274.14        251.67        27.95 o
  -3  -3   6        601.34        597.73        38.66 o
  -2  -3   6          5.39         16.06         8.09 o
  -1  -3   6       5057.12       4902.86        71.26 o
   0  -3   6       5884.77       5741.33        88.60 o
   1  -3   6        199.42        252.57        31.50 o
   2  -3   6        460.24        538.46        68.04 o
   3  -3   6       1092.08       1133.54        49.53 o
   4  -3   6       1553.48       1685.55        98.14 o
   5  -3   6        257.52        298.24        49.50 o
   6  -3   6        118.45        104.86        49.63 o
   7  -3   6         43.09         59.02        33.61 o
   8  -3   6         92.67         73.06        33.13 o
  -9  -2   6        114.03         31.97        53.92 o
  -8  -2   6         18.77          4.29        19.55 o
  -7  -2   6         47.54         54.42        29.21 o
  -6  -2   6        505.89        559.09        82.35 o
  -5  -2   6       1076.56       1077.39       117.82 o
  -4  -2   6         81.43         91.07        16.83 o
  -3  -2   6       1041.77        975.27        61.30 o
  -2  -2   6       3540.92       3547.53        68.07 o
  -1  -2   6         60.83         94.88        17.97 o
   0  -2   6       3383.53       3360.48        43.79 o
   1  -2   6       4983.00       5192.37       116.11 o
   2  -2   6       1317.10       1286.41        91.29 o
   3  -2   6        149.15        223.05        50.97 o
   4  -2   6        583.36        666.17        61.61 o
   5  -2   6        344.54        308.73        45.83 o
   6  -2   6        124.15        117.52        52.24 o
   7  -2   6          2.80         57.64        25.52 o
   8  -2   6         61.24         70.78        34.65 o
  -9  -1   6         40.40         67.74        43.45 o
  -8  -1   6        511.01        394.98        54.17 o
  -7  -1   6         45.05         46.77        23.60 o
  -6  -1   6        114.76        146.74        41.55 o
  -5  -1   6       1733.14       1760.26        94.63 o
  -4  -1   6       1143.66       1025.00        74.52 o
  -3  -1   6         23.74         16.69         9.58 o
  -2  -1   6       1599.47       1650.85        51.30 o
  -1  -1   6       2881.89       2678.42        37.42 o
   0  -1   6         29.05         37.95        10.68 o
   1  -1   6        455.22        423.63        22.28 o
   2  -1   6       3445.09       3247.53       152.85 o
   3  -1   6       2652.68       2518.59       105.37 o
   4  -1   6         55.36         51.17        21.86 o
   5  -1   6        735.90        602.23        90.55 o
   6  -1   6        619.13        621.72        69.16 o
   7  -1   6         28.21         -8.74        23.34 o
   8  -1   6         98.48        139.55        41.55 o
   9  -1   6        149.80        295.69        60.34 o
  -9   0   6          7.37        -12.37        36.07 o
  -8   0   6         20.08         28.80        35.66 o
  -7   0   6        553.22        489.08        54.71 o
  -6   0   6       1049.47       1010.65        72.22 o
  -5   0   6         27.58         22.71        19.30 o
  -4   0   6       2492.09       2448.46        68.78 o
  -3   0   6       2098.36       1970.94        82.72 o
  -2   0   6          0.90          4.11         7.88 o
  -1   0   6        904.55        833.73        29.07 o
   0   0   6       2857.29       2878.96        51.25 o
   1   0   6       8283.82       9277.10        88.50 o
   2   0   6       1965.96       2208.34        55.17 o
   3   0   6        669.81        628.98        51.12 o
   4   0   6       1693.29       1557.58        84.46 o
   5   0   6          5.06         44.80        24.13 o
   6   0   6        172.11        196.13        38.73 o
   7   0   6        772.45        726.85        77.22 o
   8   0   6        140.74        172.56        44.47 o
   9   0   6         12.75        -10.95        29.34 o
  -9   1   6         56.03         68.41        29.36 o
  -8   1   6         82.61         81.42        29.65 o
  -7   1   6        366.86        364.96        36.84 o
  -6   1   6         48.95         47.60        17.99 o
  -5   1   6       2119.51       2130.54        90.24 o
  -4   1   6          0.17         12.35        15.76 o
  -2   1   6       1745.69       1672.69        48.66 o
  -1   1   6       2614.01       2680.49        60.74 o
   0   1   6         53.69         52.65         9.05 o
   1   1   6       6727.73       6768.10        68.04 o
   2   1   6      18217.26      19967.43       175.80 o
   3   1   6        925.01        830.04        43.56 o
   4   1   6        428.56        407.58        35.62 o
   5   1   6        404.12        400.35        28.44 o
   6   1   6          0.80        -11.98        18.15 o
   7   1   6         83.06        108.82        33.27 o
   8   1   6        178.94        208.90        49.41 o
   9   1   6        115.88         41.03        29.89 o
  -9   2   6         63.92         69.53        41.88 o
  -8   2   6        116.69        120.80        47.77 o
  -7   2   6         69.40         58.87        22.65 o
  -6   2   6        150.74        150.34        22.01 o
  -5   2   6        221.13        265.40        26.54 o
  -4   2   6        381.83        392.62        33.61 o
  -3   2   6        434.83        521.23        37.49 o
  -2   2   6       1383.96       1368.48        73.03 o
  -1   2   6       4155.20       4084.35        89.12 o
   0   2   6         91.90         82.49         7.79 o
   1   2   6          5.80          6.52         5.41 o
   2   2   6      10376.02      10931.75        98.10 o
   3   2   6       4289.77       4436.89        58.49 o
   4   2   6       1099.54       1110.93        38.38 o
   5   2   6        377.24        371.80        28.16 o
   6   2   6       1030.88       1052.56        82.86 o
   7   2   6        170.16        157.20        37.85 o
   8   2   6          7.56         27.82        26.50 o
   9   2   6        125.86         91.90        42.18 o
  -8   3   6         75.15        126.32        50.68 o
  -7   3   6        375.33        349.30        85.52 o
  -6   3   6        163.95        202.09        25.61 o
  -5   3   6          0.07          1.49         8.90 o
  -4   3   6        546.40        585.22        35.53 o
  -3   3   6       1099.95       1003.38        32.99 o
  -2   3   6        650.63        625.20        46.00 o
  -1   3   6       1261.33       1260.31        53.21 o
   0   3   6       3215.43       3255.93        44.02 o
   1   3   6       1574.51       1593.60        27.72 o
   2   3   6       3235.18       3306.34        42.20 o
   3   3   6       3412.94       3356.77        44.09 o
   4   3   6       2451.14       2445.20        53.18 o
   5   3   6        339.34        342.89        31.07 o
   6   3   6          0.65          6.27        19.00 o
   7   3   6       1127.41       1150.56        93.56 o
   8   3   6        116.67         44.72        28.81 o
   9   3   6          1.01         39.27        27.55 o
  -8   4   6         69.34         60.26        25.16 o
  -7   4   6         12.66          5.81        15.65 o
  -6   4   6        331.04        336.44        28.27 o
  -5   4   6        446.04        395.13        27.89 o
  -4   4   6        128.40        109.12        15.75 o
  -3   4   6       2014.60       2004.14        48.56 o
  -2   4   6       2452.99       2336.58        55.34 o
  -1   4   6        832.66        802.40        21.22 o
   0   4   6        231.99        289.01        12.99 o
   1   4   6       3006.55       2763.58        33.58 o
   2   4   6       1067.72       1033.02        19.71 o
   3   4   6        146.46        136.87        11.10 o
   4   4   6       1530.59       1529.17        44.03 o
   5   4   6       1712.42       1738.57        58.15 o
   6   4   6        792.73        788.10        71.87 o
   7   4   6         90.13         98.54        43.63 o
   8   4   6        410.70        488.95       111.82 o
   9   4   6        241.35        214.42        47.95 o
  -8   5   6         60.86        257.10        67.04 o
  -7   5   6          5.91          7.11        20.92 o
  -6   5   6         19.49         17.92        13.38 o
  -5   5   6        484.93        488.45        32.43 o
  -4   5   6       1457.57       1427.57        58.51 o
  -3   5   6        363.90        322.85        25.96 o
  -2   5   6        371.29        373.39        21.81 o
  -1   5   6       4889.14       4799.53        83.08 o
   0   5   6        360.02        336.31        24.03 o
   1   5   6        298.94        284.96        11.16 o
   2   5   6       1568.40       1621.76        35.04 o
   3   5   6       2213.04       2281.07        40.51 o
   4   5   6       1293.79       1355.00        48.32 o
   5   5   6         51.70         49.92        11.16 o
   6   5   6       1154.99       1165.06        85.92 o
   7   5   6        317.79        318.61        53.14 o
   8   5   6        274.57        389.11        59.80 o
   9   5   6         40.42         44.65        30.19 o
  -7   6   6        158.33        170.40        57.68 o
  -6   6   6        131.49        138.86        30.94 o
  -5   6   6        171.53        164.93        22.54 o
  -4   6   6        519.90        658.91        47.52 o
  -3   6   6        706.51        692.15        37.59 o
  -2   6   6        297.44        287.75        43.57 o
  -1   6   6        406.07        543.47        54.15 o
   0   6   6        172.85         92.20        17.50 o
   1   6   6       4450.01       4429.43        40.89 o
   2   6   6        996.38       1005.45        34.24 o
   3   6   6       1864.34       1746.60        47.92 o
   4   6   6       3334.05       3216.11        78.96 o
   5   6   6       1908.67       1866.35        62.77 o
   6   6   6         21.60         25.43        11.11 o
   7   6   6        585.67        632.61        59.27 o
   8   6   6        359.08        347.05        51.31 o
   9   6   6         99.91        145.44        33.65 o
  -7   7   6          8.12         14.75        37.19 o
  -6   7   6        348.60        380.93        69.50 o
  -5   7   6         81.94        121.93        43.66 o
  -4   7   6          4.01         10.98        10.09 o
  -3   7   6        672.76        875.66       115.21 o
  -2   7   6        972.89        968.14       112.31 o
  -1   7   6         73.93         55.61        18.50 o
   0   7   6        560.31        614.50        33.79 o
   1   7   6        974.65        851.04        24.52 o
   2   7   6       1280.28       1200.19        57.11 o
   3   7   6        232.05        233.07        23.50 o
   4   7   6       1441.35       1424.82        33.95 o
   5   7   6        745.53        725.39        38.09 o
   6   7   6        549.49        595.07        52.67 o
   7   7   6         21.77         30.77        23.28 o
   8   7   6        177.56        236.74        40.98 o
   9   7   6         24.72         55.88        30.95 o
  -6   8   6          4.86         83.48        56.53 o
  -5   8   6        164.81        213.33        72.59 o
  -4   8   6        165.07        144.65        65.51 o
  -3   8   6          4.04          6.86        35.85 o
  -2   8   6        216.68        211.65        71.84 o
  -1   8   6       2225.30       2272.15        96.36 o
   0   8   6       1389.74       1334.70        53.95 o
   1   8   6          8.22         16.14        11.76 o
   2   8   6       1909.87       1979.35       113.45 o
   3   8   6       2577.23       2542.36        79.28 o
   4   8   6         44.35         45.12        12.98 o
   5   8   6        368.54        361.23        32.44 o
   6   8   6       1004.28       1044.91        70.17 o
   7   8   6        801.28        964.72        96.07 o
   8   8   6          0.50          2.15        21.12 o
   9   8   6          8.40        -17.10        22.55 o
  -6   9   6        209.96        182.51        84.58 o
  -5   9   6         47.10        156.95        62.38 o
  -4   9   6         66.13         42.33        37.49 o
  -3   9   6        259.35        284.68        75.57 o
  -2   9   6        660.51        658.12       107.61 o
  -1   9   6        481.21        511.76        94.72 o
   0   9   6        180.86        199.84        28.61 o
   1   9   6        369.45        426.56        22.11 o
   2   9   6          0.83          3.42         9.83 o
   3   9   6       1091.63       1200.63        57.00 o
   4   9   6       1289.12       1184.51        60.32 o
   5   9   6        111.80         95.82        19.12 o
   6   9   6        267.91        214.59        33.97 o
   7   9   6        226.79        246.29        39.06 o
   8   9   6        407.85        626.01       109.55 o
   9   9   6          7.86         26.85        20.74 o
  -5  10   6        237.22         57.68        52.91 o
  -4  10   6         22.74         86.08        62.00 o
  -3  10   6        202.98        170.51        68.71 o
  -2  10   6        343.48        329.47        81.75 o
  -1  10   6        638.26        729.96       116.03 o
   0  10   6        339.93        274.97        35.82 o
   1  10   6       2028.12       2014.22        52.94 o
   2  10   6        167.76        179.99        35.78 o
   3  10   6         69.80         28.88        11.96 o
   4  10   6        760.70        705.62        48.48 o
   5  10   6        739.80        630.33        48.13 o
   6  10   6        142.77        168.52        54.51 o
   7  10   6          2.08         26.57        24.46 o
   8  10   6        425.70        505.92        59.44 o
   9  10   6        142.64        201.40        51.90 o
  -4  11   6        198.91        117.52        61.48 o
  -3  11   6        152.05        343.70        95.99 o
  -2  11   6         52.83        118.05        59.62 o
  -1  11   6        899.52        781.24       124.01 o
   0  11   6        203.53        257.55        71.77 o
   1  11   6          5.49         18.60         9.62 o
   2  11   6        472.41        456.59        37.80 o
   3  11   6       2566.30       2364.39        87.37 o
   4  11   6        246.42        211.25        28.52 o
   5  11   6         73.43         76.32        20.38 o
   6  11   6        248.62        275.91        83.99 o
   7  11   6         91.76         82.05        32.42 o
   8  11   6          3.16        -10.03        15.67 o
  -4  12   6         22.55         52.69        60.36 o
  -3  12   6         32.14         57.61        49.04 o
  -2  12   6         42.09         61.56        57.01 o
  -1  12   6         27.95         48.44        56.64 o
   0  12   6       1220.99       1147.97       153.97 o
   1  12   6         77.49        159.48        60.59 o
   2  12   6         74.53         66.04        27.10 o
   3  12   6        302.76        326.17        34.52 o
   4  12   6       1175.58       1119.36        65.90 o
   5  12   6        674.13        586.64        50.35 o
   6  12   6         25.44         72.16        26.33 o
   7  12   6        354.49        430.75        82.80 o
   8  12   6        120.16         81.16        40.09 o
  -3  13   6         31.63        -31.52        44.19 o
  -2  13   6        175.12         62.82        51.65 o
  -1  13   6          7.95        -11.77        36.74 o
   0  13   6          2.63        -39.80        49.19 o
   1  13   6        399.86        409.36        99.27 o
   2  13   6        399.69        623.84       116.70 o
   3  13   6         68.41         47.22        57.46 o
   4  13   6        159.93        164.38        33.62 o
   5  13   6        397.42        487.73        47.16 o
   6  13   6        157.27        237.66        44.90 o
   7  13   6          3.25         54.03        46.06 o
  -1  14   6        304.03        348.62        98.45 o
   0  14   6        370.36        283.12        86.08 o
   1  14   6          0.01        -40.69        55.89 o
   2  14   6          6.98        -13.79        22.95 o
   3  14   6        194.38        215.31        67.74 o
   4  14   6         50.95         63.19        28.67 o
   5  14   6        363.76        198.31        63.05 o
   6  14   6        178.51        240.64        73.85 o
   1  15   6         81.02         24.67        49.56 o
   2  15   6         20.51         70.11        34.81 o
   3  15   6        192.54        121.02        49.60 o
   4  15   6        252.76        230.73        79.82 o
  -4 -12   7        147.34        149.61        42.87 o
  -3 -12   7        348.69        304.15        57.21 o
  -2 -12   7         74.76         34.69        44.98 o
  -1 -12   7          8.13         24.14        26.59 o
   0 -12   7        139.76        244.94       161.32 o
  -5 -11   7        203.82        222.55        54.11 o
  -4 -11   7         62.29         34.68        25.82 o
  -3 -11   7        165.00        107.83        74.26 o
  -2 -11   7        574.75        492.35        69.79 o
  -1 -11   7        118.99        103.20        30.35 o
   0 -11   7         44.13         37.15        31.56 o
   1 -11   7         35.07         45.02        26.28 o
   2 -11   7        248.29        277.57        56.20 o
  -6 -10   7          5.89         27.13        30.63 o
  -5 -10   7        289.26        370.72        60.00 o
  -4 -10   7        178.85        260.51        51.80 o
  -3 -10   7        287.21        320.50        62.38 o
  -2 -10   7         38.26         21.37        39.50 o
  -1 -10   7        316.82        336.03        44.15 o
   0 -10   7         88.68        158.96        34.41 o
   1 -10   7         33.50         39.90        37.30 o
   2 -10   7        251.13        316.65       142.79 o
   3 -10   7         79.05         76.61        63.68 o
  -7  -9   7        638.17        585.28        79.13 o
  -6  -9   7        481.00        554.91        97.33 o
  -5  -9   7         23.25         40.25        28.68 o
  -4  -9   7         41.27         38.32        23.29 o
  -3  -9   7       1297.76       1282.25       194.32 o
  -2  -9   7          8.59         23.65        21.90 o
  -1  -9   7        217.79        201.09        35.23 o
   0  -9   7        493.65        544.43        67.56 o
   1  -9   7        367.32        357.38        54.86 o
   2  -9   7         23.36         40.83        27.86 o
   3  -9   7        192.40        216.76        46.40 o
   4  -9   7        358.05        324.00        60.34 o
  -8  -8   7        156.86         90.71        29.13 o
  -7  -8   7         11.67         -6.77        23.46 o
  -6  -8   7        465.51        512.58        88.83 o
  -5  -8   7        793.26        848.98       113.65 o
  -4  -8   7         75.39         60.34        27.76 o
  -3  -8   7         24.75         87.95        33.83 o
  -2  -8   7       1139.13       1138.24        90.33 o
  -1  -8   7       1091.81       1157.96        70.89 o
   0  -8   7        376.02        329.50        58.24 o
   1  -8   7       1101.84        960.28       121.36 o
   2  -8   7        658.38        634.04        71.15 o
   3  -8   7        138.83        113.59        64.76 o
   4  -8   7        114.50        148.54        92.63 o
   5  -8   7         66.66         44.99        48.48 o
  -8  -7   7        109.13         63.72        42.58 o
  -7  -7   7         88.52         84.40        28.75 o
  -6  -7   7         53.51         54.26        43.60 o
  -5  -7   7        640.07        917.61       114.99 o
  -4  -7   7        419.67        418.26        86.71 o
  -3  -7   7        657.90        649.46        40.05 o
  -2  -7   7        384.58        394.49        37.24 o
  -1  -7   7       1157.20       1091.99        65.17 o
   0  -7   7        229.12        348.45        84.81 o
   1  -7   7        437.25        554.13        62.45 o
   2  -7   7       1721.62       1602.92       148.12 o
   3  -7   7       1085.73       1102.00        92.51 o
   4  -7   7         91.87         87.88        39.46 o
   5  -7   7         15.92         36.73        29.13 o
  -8  -6   7          8.15        -13.24        29.52 o
  -7  -6   7        360.06        378.21        69.35 o
  -6  -6   7        381.07        462.92        58.71 o
  -5  -6   7          0.10         10.21        20.24 o
  -4  -6   7        110.89        102.47        46.95 o
  -3  -6   7       2388.94       2418.83        71.67 o
  -2  -6   7        844.33        780.52        48.38 o
  -1  -6   7        331.97        311.56        45.31 o
   0  -6   7       1566.42       1572.17        42.32 o
   1  -6   7        221.71        260.51        38.83 o
   2  -6   7        276.81        275.34        45.82 o
   3  -6   7        120.30         65.29        42.26 o
   4  -6   7        663.48        752.98       115.33 o
   5  -6   7         76.53         89.08        34.02 o
   6  -6   7         24.18         11.03        42.03 o
  -9  -5   7        101.60        154.87        50.46 o
  -8  -5   7        131.71        146.94        62.41 o
  -7  -5   7          3.33        -10.88        23.60 o
  -6  -5   7        632.97        563.98        68.73 o
  -5  -5   7        874.75        878.22        73.54 o
  -4  -5   7        150.54        125.83        29.15 o
  -3  -5   7       1457.99       1396.81        68.09 o
  -2  -5   7       2532.16       2653.84        71.70 o
  -1  -5   7       1607.81       1639.57        51.20 o
   0  -5   7         75.13        103.00        17.05 o
   1  -5   7        413.69        351.44        43.76 o
   2  -5   7       1300.27       1275.93        84.80 o
   3  -5   7         61.05         77.65        30.22 o
   4  -5   7        272.41        398.84        56.77 o
   5  -5   7        182.48        227.26        46.24 o
   6  -5   7        213.41        184.00        69.23 o
   7  -5   7          0.36          9.39        35.77 o
  -9  -4   7         25.99         25.11        32.64 o
  -8  -4   7        205.78        274.99        77.50 o
  -7  -4   7        409.66        436.86        92.41 o
  -6  -4   7         50.11         41.14        48.29 o
  -5  -4   7        800.03        764.99        96.66 o
  -4  -4   7       2321.59       2360.73       238.14 o
  -3  -4   7       1118.23       1107.94        54.00 o
  -2  -4   7        137.30        150.05        17.70 o
  -1  -4   7       3551.74       3571.50        68.67 o
   0  -4   7        432.53        426.60        28.12 o
   1  -4   7          1.09          2.18        13.74 o
   2  -4   7         23.85         45.24        18.85 o
   3  -4   7       3739.40       3744.04       183.59 o
   4  -4   7          0.59        -10.53        10.53 o
   5  -4   7        205.56        266.85        40.51 o
   6  -4   7        435.03        360.32        89.65 o
   7  -4   7        116.02         79.29        55.15 o
  -9  -3   7         12.68          9.76        38.90 o
  -8  -3   7         32.56         16.40        36.29 o
  -7  -3   7        232.20        253.16        70.80 o
  -6  -3   7       1035.49       1040.21       127.66 o
  -5  -3   7          2.34          1.49         8.94 o
  -4  -3   7        428.31        409.04        34.47 o
  -3  -3   7       2979.20       2885.31        84.73 o
  -2  -3   7       3801.88       3961.27        76.79 o
  -1  -3   7        429.78        456.97        26.80 o
   0  -3   7        840.89        810.97        30.68 o
   1  -3   7       2775.20       2815.20        97.73 o
   2  -3   7          1.03         30.23        19.53 o
   3  -3   7       1641.32       1676.12        54.80 o
   4  -3   7       4376.31       4577.42       162.94 o
   5  -3   7       1213.45       1193.91        91.00 o
   6  -3   7          5.96        -25.19        44.12 o
   7  -3   7         65.89         50.45        42.70 o
   8  -3   7        140.89         98.90        81.38 o
  -9  -2   7        190.07        153.67        57.31 o
  -8  -2   7        173.85        223.31        43.05 o
  -7  -2   7          2.43          8.20        37.41 o
  -6  -2   7        451.08        492.45        88.16 o
  -5  -2   7        363.73        326.36        35.48 o
  -4  -2   7          2.25          5.18         7.94 o
  -3  -2   7        746.44        749.02        63.01 o
  -2  -2   7       1794.59       1811.84        48.15 o
  -1  -2   7       3354.48       3542.66        72.43 o
   0  -2   7         16.67         20.52         6.11 o
   1  -2   7       1108.59       1118.00        55.20 o
   2  -2   7       1489.72       1471.98        83.02 o
   3  -2   7        890.11        792.93        75.60 o
   4  -2   7       1104.82       1159.44       113.95 o
   5  -2   7       1828.05       1873.66       111.44 o
   6  -2   7        953.17        861.87       121.70 o
   7  -2   7        240.95        213.77        47.25 o
   8  -2   7        131.75        187.33        52.76 o
  -9  -1   7         67.99         49.33        47.99 o
  -8  -1   7         83.87         62.06        25.39 o
  -7  -1   7        297.38        298.48        56.75 o
  -6  -1   7         18.12         45.39        20.28 o
  -5  -1   7        250.82        228.89        32.40 o
  -4  -1   7       1189.90       1174.40        58.03 o
  -3  -1   7         47.85         81.41        16.25 o
  -2  -1   7        387.03        364.15        28.72 o
  -1  -1   7       7023.83       6661.18        65.57 o
   0  -1   7      11184.58      11799.07       144.20 o
   1  -1   7         49.11         78.67        11.17 o
   2  -1   7       1369.69       1427.58       110.00 o
   3  -1   7       2038.32       1730.45       123.26 o
   4  -1   7         35.21          5.43        16.96 o
   5  -1   7         18.27          1.35        21.02 o
   6  -1   7        741.38        703.87        73.85 o
   7  -1   7        632.93        582.08        73.58 o
   8  -1   7        248.67        186.43        48.10 o
  -9   0   7         25.35         31.15        35.70 o
  -8   0   7        284.90        287.51        69.38 o
  -7   0   7        420.93        402.71        49.13 o
  -6   0   7       1097.21       1136.30        75.28 o
  -5   0   7        511.14        467.95        34.43 o
  -4   0   7        123.83         84.06        17.35 o
  -3   0   7       1137.45       1132.30        93.42 o
  -2   0   7       1022.47       1009.41        39.71 o
  -1   0   7         95.59        102.21         9.04 o
   0   0   7       1416.01       1265.06        37.26 o
   1   0   7       7017.87       7621.73        74.64 o
   2   0   7        623.20        496.87        43.45 o
   3   0   7        222.55        176.82        42.96 o
   4   0   7        301.00        234.89        64.17 o
   5   0   7        362.48        418.74        42.10 o
   6   0   7        297.07        270.44        21.78 o
   7   0   7        175.35        238.74        51.01 o
   8   0   7        352.84        317.60        60.70 o
   9   0   7         54.87         55.33        74.52 o
  -9   1   7         39.50         51.87        43.07 o
  -8   1   7         76.45        111.26        45.39 o
  -7   1   7         60.59         25.18        14.01 o
  -6   1   7        929.80        884.37        67.74 o
  -5   1   7       2513.99       2764.25       208.70 o
  -4   1   7        916.06        763.57        85.11 o
  -3   1   7       1139.90       1023.66        49.71 o
  -2   1   7       2718.43       2744.00        63.33 o
  -1   1   7       2738.31       2663.52        54.76 o
   0   1   7        214.91        241.00        23.31 o
   1   1   7       3100.12       3239.72        41.52 o
   2   1   7       1166.95       1146.71        49.55 o
   3   1   7        882.28        722.63        43.26 o
   4   1   7          6.54          3.31        12.58 o
   5   1   7       1381.35       1452.56        60.78 o
   6   1   7        600.12        759.22        74.03 o
   7   1   7         28.81         43.05        29.77 o
   8   1   7        381.63        521.98        71.59 o
   9   1   7        164.42        134.16        45.19 o
  -8   2   7         71.81         54.33        29.88 o
  -7   2   7        218.14        249.65        38.35 o
  -6   2   7         10.53          6.87        11.13 o
  -5   2   7       1215.20       1391.19        69.33 o
  -4   2   7       2547.70       2609.85        81.61 o
  -3   2   7        394.08        392.21        42.16 o
  -2   2   7        492.50        477.62        42.32 o
  -1   2   7       3667.13       3686.89        82.09 o
   0   2   7       2002.89       1961.63        32.41 o
   1   2   7         12.82         13.81         5.91 o
   2   2   7       3300.98       3762.00        55.13 o
   3   2   7       3617.86       3625.81        52.67 o
   4   2   7        417.66        417.86        28.44 o
   5   2   7         15.39         28.31        13.17 o
   6   2   7       1296.88       1326.18        96.47 o
   7   2   7        761.67        641.02        72.68 o
   8   2   7        144.28         77.95        32.81 o
   9   2   7         34.38         99.19        36.27 o
  -8   3   7         13.56          4.55        25.79 o
  -7   3   7        336.69        360.47        67.74 o
  -6   3   7        452.92        476.95        56.02 o
  -5   3   7        564.50        571.83        35.08 o
  -4   3   7        912.73        914.28        36.66 o
  -3   3   7       1766.35       1803.03        41.82 o
  -2   3   7        614.68        573.19        50.36 o
  -1   3   7         31.92         29.96        11.73 o
   0   3   7       2025.59       2006.93        33.92 o
   1   3   7       1926.16       2030.14        36.92 o
   2   3   7       1190.77       1207.68        28.23 o
   3   3   7       4033.71       4298.26        65.88 o
   4   3   7       3597.40       3805.52        60.36 o
   5   3   7       2199.17       2168.65        60.74 o
   6   3   7        150.86        202.36        41.27 o
   7   3   7        232.23        250.08        47.79 o
   8   3   7        444.55        484.73       119.13 o
   9   3   7         55.43         61.83        39.11 o
  -8   4   7         37.23         79.29        37.66 o
  -7   4   7         11.27         38.47        22.17 o
  -6   4   7        178.81        166.79        21.22 o
  -5   4   7        586.99        632.51        68.66 o
  -4   4   7        232.77        218.25        18.25 o
  -3   4   7         87.04        106.54        11.28 o
  -2   4   7       1373.29       1263.84        44.01 o
  -1   4   7       1613.48       1659.58        63.08 o
   0   4   7        687.60        715.18        21.53 o
   1   4   7       2824.20       2609.53        38.99 o
   2   4   7       7074.21       6919.01        53.80 o
   3   4   7       1737.37       1913.92        37.72 o
   4   4   7          2.29          2.11         8.54 o
   5   4   7       1809.13       1895.09        70.39 o
   6   4   7       1252.11       1136.46        86.53 o
   7   4   7        228.58        299.42        89.99 o
   8   4   7         34.81         80.13        45.31 o
   9   4   7        487.63        516.16        92.97 o
  -8   5   7         74.94         26.78        32.67 o
  -7   5   7        174.99        173.26        74.86 o
  -6   5   7          1.07         27.76        12.62 o
  -5   5   7        441.68        492.81        31.67 o
  -4   5   7        510.27        509.87        44.16 o
  -3   5   7        271.98        264.78        24.19 o
  -2   5   7        492.27        516.40        47.15 o
  -1   5   7       1101.28       1126.35        39.02 o
   0   5   7      10881.17      10771.85       157.10 o
   1   5   7        135.63        144.27         8.71 o
   2   5   7       1314.18       1225.39        26.46 o
   3   5   7       1603.92       1598.31        33.06 o
   4   5   7       1343.37       1434.59        50.92 o
   5   5   7         11.73         10.01         9.51 o
   6   5   7        102.54         99.98        25.05 o
   7   5   7        541.65        550.73        67.61 o
   8   5   7          0.55          7.57        19.22 o
   9   5   7         54.24        142.56        46.30 o
  -7   6   7        165.15        122.89        46.81 o
  -6   6   7        253.60        317.92       117.41 o
  -5   6   7        190.72        158.77        21.28 o
  -4   6   7        212.00        199.63        24.20 o
  -3   6   7       1215.03       1211.76        47.92 o
  -2   6   7       2169.70       2059.29       106.93 o
  -1   6   7          8.68         18.57        10.77 o
   0   6   7       3823.29       3704.56        93.19 o
   1   6   7       1230.56       1181.55        25.75 o
   2   6   7        361.67        398.83        20.92 o
   3   6   7        635.86        636.88        29.30 o
   4   6   7       1631.96       1651.24        47.83 o
   5   6   7        106.24         94.21        15.77 o
   6   6   7         45.94         14.92        25.21 o
   7   6   7        946.00        956.61        72.78 o
   8   6   7        378.12        416.34        51.27 o
   9   6   7        137.85        237.20        88.53 o
  -7   7   7          6.16         18.02        66.36 o
  -6   7   7         66.24        146.09        54.39 o
  -5   7   7        526.12        562.14        78.54 o
  -4   7   7          6.22        -11.68        28.72 o
  -3   7   7          2.57         78.70        52.61 o
  -2   7   7       2217.25       2296.25       120.17 o
  -1   7   7       3784.42       3849.19       101.61 o
   0   7   7        455.58        489.62        37.65 o
   1   7   7       1126.91       1081.52        22.44 o
   2   7   7       1513.76       1450.24        68.93 o
   3   7   7        151.70        172.01        17.02 o
   4   7   7        330.11        325.98        15.75 o
   5   7   7       1331.97       1326.86        57.94 o
   6   7   7       1551.68       1546.62        83.67 o
   7   7   7         26.20         36.33        25.44 o
   8   7   7        371.41        379.08        69.96 o
   9   7   7        114.36        124.32        33.89 o
  -6   8   7          8.48         15.60        33.44 o
  -5   8   7        233.79        139.11        45.92 o
  -4   8   7        219.58        294.82        81.68 o
  -3   8   7        797.10        719.16       112.68 o
  -2   8   7        152.29        149.64        65.95 o
  -1   8   7       1263.03       1235.42        55.08 o
   0   8   7       1250.81       1319.89        53.08 o
   1   8   7        540.31        544.08        44.35 o
   2   8   7        496.55        528.46        40.54 o
   3   8   7       1722.96       1628.80        85.13 o
   4   8   7       1868.46       1861.98        64.76 o
   5   8   7        217.68        260.16        31.51 o
   6   8   7       1060.63       1132.48        73.78 o
   7   8   7       1622.49       1747.41        97.90 o
   8   8   7        209.03        206.46        37.50 o
   9   8   7        131.80        209.97        43.07 o
  -6   9   7        106.67        220.81        81.31 o
  -5   9   7         65.81        169.39        67.07 o
  -4   9   7        126.17         67.59        55.30 o
  -3   9   7        105.61         77.65        47.02 o
  -2   9   7        416.90        339.83        84.36 o
  -1   9   7        241.04        184.67        57.23 o
   0   9   7        703.14        687.16        49.96 o
   1   9   7        550.55        562.17        34.28 o
   2   9   7         14.24          9.90        10.16 o
   3   9   7         37.39         56.68        15.96 o
   4   9   7       2678.61       2611.66        79.42 o
   5   9   7        625.04        644.05        42.48 o
   6   9   7        206.71        215.14        34.33 o
   7   9   7        333.25        257.20        55.88 o
   8   9   7        523.99        542.01        68.51 o
   9   9   7        191.85        195.85        41.72 o
  -5  10   7        282.67        178.63        76.54 o
  -4  10   7         33.77         59.92        51.94 o
  -3  10   7          0.22        111.79        55.59 o
  -2  10   7        199.09        314.12        82.42 o
  -1  10   7         23.98         75.49        43.52 o
   0  10   7         22.36          8.38        10.09 o
   1  10   7        508.71        559.67        33.13 o
   2  10   7       1281.66       1379.11        58.83 o
   3  10   7       1431.46       1380.21        63.17 o
   4  10   7        227.83        190.18        26.24 o
   5  10   7       1087.01        981.14        60.03 o
   6  10   7         83.21         83.61        29.62 o
   7  10   7         43.67         10.06        18.20 o
   8  10   7        109.84        162.20        37.76 o
  -4  11   7        380.65        219.85        84.21 o
  -3  11   7        141.98        202.11        72.88 o
  -2  11   7        136.99        102.17        62.97 o
  -1  11   7        965.08        780.64       124.46 o
   0  11   7        530.18        626.15       110.15 o
   1  11   7         74.66        137.72        58.87 o
   2  11   7        183.83        195.74        27.96 o
   3  11   7        492.31        508.45        45.14 o
   4  11   7       1556.78       1410.92        74.94 o
   5  11   7          8.10          4.71        12.96 o
   6  11   7        200.52        234.83        51.27 o
   7  11   7        135.79        121.13        33.93 o
   8  11   7         20.35         43.83        23.94 o
  -3  12   7        515.49        459.66       108.66 o
  -2  12   7        184.85        227.00        78.10 o
  -1  12   7         89.71        101.73        64.46 o
   0  12   7        125.55        108.66        55.45 o
   1  12   7        780.93        828.33       131.53 o
   2  12   7          2.33         -6.71        21.92 o
   3  12   7         94.48         75.93        18.59 o
   4  12   7        895.05        746.51        53.89 o
   5  12   7        238.12        204.87        42.03 o
   6  12   7          1.52          6.65        33.02 o
   7  12   7         60.53        185.12        56.04 o
  -2  13   7        159.03         93.15        61.85 o
  -1  13   7        596.77        470.69       111.04 o
   0  13   7          4.05         55.59        59.17 o
   1  13   7         88.13        103.96        58.50 o
   2  13   7        218.39        220.83        68.08 o
   3  13   7        245.58        168.46        50.15 o
   4  13   7         96.66         45.64        19.15 o
   5  13   7        583.75        538.43        49.04 o
   6  13   7        440.84        378.57        53.11 o
   7  13   7          7.49         32.05        31.60 o
  -1  14   7        129.59        195.70        86.45 o
   0  14   7        226.66        212.77        84.36 o
   1  14   7         27.94         33.98        54.92 o
   2  14   7        166.76        211.50        73.03 o
   3  14   7        192.45        210.69        42.97 o
   4  14   7        278.03        232.87        46.16 o
   5  14   7          7.52         53.58        35.55 o
   6  14   7        204.09        295.41        73.63 o
   1  15   7        139.72        130.34        68.26 o
   2  15   7         14.56         90.32        57.91 o
   3  15   7         13.48        -43.57        54.18 o
   4  15   7        363.77        330.22        82.57 o
  -5 -11   8        180.40        175.44       108.69 o
  -4 -11   8         60.80         83.32        35.16 o
  -3 -11   8         11.75         -6.69        32.34 o
  -2 -11   8        416.15        346.93        59.87 o
  -1 -11   8        294.27        257.41        54.55 o
   0 -11   8         51.72         42.16        23.02 o
   1 -11   8         81.00         41.74        39.65 o
  -6 -10   8         35.15        103.66        58.80 o
  -5 -10   8          1.25         50.27        31.93 o
  -4 -10   8        371.01        471.79        67.92 o
  -3 -10   8        352.14        385.31       100.05 o
  -2 -10   8          4.06        -10.81        26.64 o
  -1 -10   8        301.38        352.18        72.51 o
   0 -10   8        173.84        269.85        52.22 o
   1 -10   8         83.29         91.87        36.00 o
   2 -10   8         20.80         28.10        30.61 o
  -7  -9   8        138.33         89.47        40.19 o
  -6  -9   8        420.11        319.48        79.59 o
  -5  -9   8        201.44        256.51        72.51 o
  -4  -9   8         27.66         52.74        29.06 o
  -3  -9   8        100.00         97.66        36.83 o
  -2  -9   8        829.18        775.91        81.22 o
  -1  -9   8          7.67          6.12        23.21 o
   0  -9   8        342.87        333.20        42.79 o
   1  -9   8        338.14        441.46       157.13 o
   2  -9   8        105.25        126.48        57.57 o
   3  -9   8          0.88        -14.52        36.89 o
   4  -9   8        163.43        290.63        58.35 o
  -7  -8   8          8.45         46.43        25.10 o
  -6  -8   8        151.61        152.63        51.72 o
  -5  -8   8        977.46        913.22       121.40 o
  -4  -8   8        244.40        220.01        47.25 o
  -3  -8   8          0.75         11.56        23.48 o
  -2  -8   8        615.38        547.22        65.05 o
  -1  -8   8        305.98        250.06        46.88 o
   0  -8   8        428.80        445.47        46.68 o
   1  -8   8         40.95         57.00        30.22 o
   2  -8   8        555.40        550.07        89.99 o
   3  -8   8        429.38        387.64        60.23 o
   4  -8   8          4.37        -28.08        28.08 o
  -8  -7   8         55.12         19.49        24.45 o
  -7  -7   8        169.10        242.90        49.33 o
  -6  -7   8         21.71         23.41        34.58 o
  -5  -7   8        237.86        295.93        69.31 o
  -4  -7   8        386.95        416.53        56.08 o
  -3  -7   8        488.22        461.44        63.53 o
  -2  -7   8          3.99          3.10        12.69 o
  -1  -7   8       1014.99       1046.10        85.38 o
   0  -7   8        708.21        799.32        58.14 o
   1  -7   8        250.47        401.39        88.12 o
   2  -7   8          0.11         21.47        24.98 o
   3  -7   8        233.53        255.68        60.18 o
   4  -7   8        469.24        560.74       129.08 o
   5  -7   8          3.53         -8.31        30.89 o
  -8  -6   8          0.66         30.43        23.96 o
  -7  -6   8        250.36        279.35        42.48 o
  -6  -6   8        466.47        523.30        63.25 o
  -5  -6   8        510.44        549.77        60.22 o
  -4  -6   8        406.75        398.03        75.64 o
  -3  -6   8        528.17        509.84        41.91 o
  -2  -6   8        637.29        617.87        45.43 o
  -1  -6   8        209.37        185.22        23.83 o
   0  -6   8         99.85        108.20        35.80 o
   1  -6   8       2052.72       2114.07       110.38 o
   2  -6   8        115.42        157.78        34.48 o
   3  -6   8         34.50         61.26        27.88 o
   4  -6   8        359.06        436.49        61.19 o
   5  -6   8         46.16         97.65        36.89 o
   6  -6   8         46.11         53.51        52.99 o
  -8  -5   8        162.65        111.10        39.02 o
  -7  -5   8          4.03         18.85        29.61 o
  -6  -5   8         37.72         51.50        33.61 o
  -5  -5   8       1034.16       1009.58        79.49 o
  -4  -5   8        763.96        855.92        79.07 o
  -3  -5   8        120.01        117.53        22.29 o
  -2  -5   8        751.52        804.75        41.65 o
  -1  -5   8        902.34        868.10        42.53 o
   0  -5   8         30.10         33.60        12.63 o
   1  -5   8          4.23         17.37        38.42 o
   2  -5   8       2741.38       2729.61       123.43 o
   3  -5   8        254.32        238.97        42.99 o
   4  -5   8          5.93         11.13        19.80 o
   5  -5   8        420.02        437.56        61.76 o
   6  -5   8        139.42        185.71        66.77 o
  -8  -4   8         25.44         27.72        36.00 o
  -7  -4   8        326.97        454.52        99.19 o
  -6  -4   8         22.20         12.58        20.81 o
  -5  -4   8         38.81         39.67        21.79 o
  -4  -4   8       1500.68       1468.24        86.09 o
  -3  -4   8       1657.43       1580.36        82.12 o
  -2  -4   8        149.04        157.73        18.25 o
  -1  -4   8         28.30         27.39         7.68 o
   0  -4   8       2279.44       2274.89        62.92 o
   1  -4   8         76.60         79.37        32.42 o
   2  -4   8         61.12         36.18        18.14 o
   3  -4   8        216.21        237.95        39.51 o
   4  -4   8        781.25        757.59        71.41 o
   5  -4   8         18.40          9.40        26.53 o
   6  -4   8          6.36         14.31        33.98 o
   7  -4   8        124.76         98.82        58.05 o
  -8  -3   8          1.87        -34.36        37.56 o
  -7  -3   8        114.66         91.81        45.91 o
  -6  -3   8        597.90        596.49       103.07 o
  -5  -3   8        511.47        452.29        45.24 o
  -4  -3   8         86.20         76.04        14.89 o
  -3  -3   8       2717.75       2693.99        80.01 o
  -2  -3   8       2422.83       2418.18        80.17 o
  -1  -3   8        421.25        422.36        26.76 o
   0  -3   8       1588.79       1477.02        43.25 o
   1  -3   8        228.40        214.74        24.33 o
   2  -3   8       1898.99       1970.39        92.30 o
   3  -3   8          9.37          5.34        20.47 o
   4  -3   8        165.57        159.84        23.30 o
   5  -3   8        198.38        185.93        41.08 o
   6  -3   8        174.06        186.16        63.12 o
   7  -3   8         92.54        101.28        55.97 o
  -9  -2   8         58.40        -16.54        39.20 o
  -8  -2   8         56.98         46.58        33.31 o
  -7  -2   8        167.99        215.37        69.46 o
  -6  -2   8        108.06        129.30        54.40 o
  -5  -2   8        643.85        580.54        59.10 o
  -4  -2   8        411.72        405.84        37.89 o
  -3  -2   8        299.15        305.99        23.34 o
  -2  -2   8       1637.68       1567.60        44.09 o
  -1  -2   8       4684.92       4780.79        66.64 o
   0  -2   8        148.22        164.81        13.70 o
   1  -2   8        422.21        430.51        28.49 o
   2  -2   8       1890.21       1787.55        81.46 o
   3  -2   8        405.70        308.99        40.32 o
   4  -2   8         65.02         35.70        32.87 o
   5  -2   8         82.60        174.39        52.61 o
   6  -2   8        114.58         80.49        53.43 o
   7  -2   8         30.21        -12.28        23.35 o
   8  -2   8          7.91         41.98        31.69 o
  -9  -1   8          0.65         17.66        30.70 o
  -8  -1   8         34.05         62.45        41.06 o
  -7  -1   8        348.40        384.62        78.25 o
  -6  -1   8        240.71        217.91        60.36 o
  -5  -1   8        108.49        127.01        25.03 o
  -4  -1   8        802.77        726.13        47.28 o
  -3  -1   8        891.40        844.37        49.15 o
  -2  -1   8       1065.78       1106.90        44.74 o
  -1  -1   8       1399.74       1293.51        40.85 o
   0  -1   8       6266.94       6402.37       116.50 o
   1  -1   8       1204.49       1221.44        86.60 o
   2  -1   8        270.30        253.78        30.48 o
   3  -1   8       2102.01       2090.92       141.89 o
   4  -1   8       1903.28       1856.67       104.13 o
   5  -1   8         39.80         20.60        23.46 o
   6  -1   8        762.86        779.22       126.84 o
   7  -1   8        297.42        379.74        62.08 o
   8  -1   8         14.58         10.07        23.96 o
  -8   0   8         56.73         63.49        39.27 o
  -7   0   8         14.36         22.50        20.87 o
  -6   0   8        798.63        768.42       101.13 o
  -5   0   8        575.45        482.27        44.57 o
  -4   0   8          3.04          6.59         9.36 o
  -3   0   8       1959.89       1952.58        69.10 o
  -2   0   8       2381.47       2432.07        54.20 o
  -1   0   8       9962.52      10414.76       114.74 o
   0   0   8        402.30        476.08        27.83 o
   1   0   8        280.72        285.70        16.35 o
   2   0   8        627.57        567.25        33.71 o
   3   0   8        116.77        104.48        39.50 o
   4   0   8        584.78        529.74        54.86 o
   5   0   8       1550.17       1626.22        82.19 o
   6   0   8        143.14        188.84        43.17 o
   7   0   8        130.17        183.31        44.95 o
   8   0   8        475.48        526.40        75.18 o
  -8   1   8          0.98         15.87        29.06 o
  -7   1   8         72.10        130.49        45.39 o
  -6   1   8        221.25        216.78        32.46 o
  -5   1   8        613.07        645.60        84.44 o
  -4   1   8        578.40        500.43        71.10 o
  -3   1   8         36.37         29.03         8.53 o
  -2   1   8        299.53        280.00        17.43 o
  -1   1   8       4483.42       4463.79        63.57 o
   0   1   8       6955.08       7674.04       137.59 o
   1   1   8        156.85        184.02        13.93 o
   2   1   8       1652.57       1599.33        75.00 o
   3   1   8        671.05        595.54        52.14 o
   4   1   8        244.33        219.50        28.89 o
   5   1   8        469.26        508.61        46.01 o
   6   1   8        541.27        604.52        38.62 o
   7   1   8        170.50        147.26        54.89 o
   8   1   8         49.78         11.24        22.78 o
   9   1   8        132.86        154.87        44.85 o
  -8   2   8         48.85        -12.67        32.27 o
  -7   2   8          0.76         16.91        18.07 o
  -6   2   8         22.10         13.60        12.07 o
  -5   2   8        678.60        643.34        45.51 o
  -4   2   8       1274.27       1294.01       105.00 o
  -3   2   8       1473.20       1436.08        83.00 o
  -2   2   8        261.82        245.34        26.21 o
  -1   2   8        484.40        484.77        26.96 o
   0   2   8       3586.59       3624.12        53.98 o
   1   2   8       2255.90       2348.30        41.66 o
   2   2   8         24.26         48.37         9.39 o
   3   2   8       1863.99       1750.56        57.49 o
   4   2   8       1835.59       1622.76        70.51 o
   5   2   8        175.46        200.90        26.19 o
   6   2   8        130.51        132.68        19.92 o
   7   2   8        334.32        258.98        50.59 o
   8   2   8         34.06         27.68        23.69 o
   9   2   8          8.27          9.87        29.88 o
  -8   3   8         12.67         34.84        64.17 o
  -7   3   8         23.50         30.98        17.07 o
  -6   3   8        448.64        424.99        40.77 o
  -5   3   8        177.00        179.44        20.32 o
  -4   3   8          0.01         11.08         9.87 o
  -3   3   8        899.34        949.11        52.78 o
  -2   3   8       3239.94       3291.03       116.73 o
  -1   3   8        373.97        429.82        38.95 o
   0   3   8       1381.79       1405.13        31.96 o
   1   3   8       1738.87       1659.72        36.59 o
   2   3   8        580.97        549.53        20.26 o
   3   3   8         16.10         27.28         8.28 o
   4   3   8        348.48        341.74        18.20 o
   5   3   8       2765.51       2706.39       100.51 o
   6   3   8        113.15        103.36        32.66 o
   7   3   8          4.24        -19.04        21.01 o
   8   3   8        327.93        387.92        63.02 o
   9   3   8        114.23        127.09        47.46 o
  -8   4   8        116.00         96.31        43.69 o
  -7   4   8        178.66        164.19        47.95 o
  -6   4   8         24.41         20.74        15.13 o
  -5   4   8        713.69        691.22        35.89 o
  -4   4   8        427.93        429.02        23.91 o
  -3   4   8         31.79         64.23        14.87 o
  -2   4   8         77.67         67.46        13.74 o
  -1   4   8       3338.64       3468.71        98.17 o
   0   4   8        869.16        869.79        24.24 o
   1   4   8        879.69        892.31        26.26 o
   2   4   8       1647.97       1644.80        34.21 o
   3   4   8       1705.54       1669.71        44.94 o
   4   4   8        150.00        149.71        14.94 o
   5   4   8        585.93        683.46        45.65 o
   6   4   8       1671.74       1682.34       107.29 o
   7   4   8        170.74        178.06        40.58 o
   8   4   8         21.28         13.83        28.46 o
   9   4   8        179.63        249.17        55.79 o
  -7   5   8         85.31         64.98       100.79 o
  -6   5   8        241.56        263.53        41.58 o
  -5   5   8         16.38         28.39        14.17 o
  -4   5   8        386.53        379.99        23.47 o
  -3   5   8        292.72        299.96        25.97 o
  -2   5   8          1.84          1.98         8.65 o
  -1   5   8       2060.50       2051.08        27.94 o
   0   5   8       3141.27       3225.71        48.58 o
   1   5   8       1493.81       1521.29        30.31 o
   2   5   8        703.75        734.49        22.25 o
   3   5   8        621.77        596.40        21.29 o
   4   5   8       3294.57       3349.32        72.02 o
   5   5   8        604.17        611.52        40.65 o
   6   5   8        726.82        802.44        83.32 o
   7   5   8        119.38        168.96        63.90 o
   8   5   8        740.43        800.12        87.69 o
   9   5   8          1.86          1.13        25.36 o
  -7   6   8         12.43        -12.88        34.62 o
  -6   6   8        194.79        223.93        79.82 o
  -5   6   8        198.02        227.93        38.37 o
  -4   6   8        183.96        207.52        18.76 o
  -3   6   8        262.70        211.82        20.05 o
  -2   6   8       1044.48       1053.75        43.92 o
  -1   6   8       2290.38       2226.36        65.90 o
   0   6   8        231.35        205.84        20.73 o
   1   6   8        634.37        641.91        23.33 o
   2   6   8        368.03        391.46        16.62 o
   3   6   8        493.93        462.19        23.54 o
   4   6   8        238.83        233.64        25.61 o
   5   6   8        728.69        709.61        40.31 o
   6   6   8         91.12        117.20        28.32 o
   7   6   8        650.11        634.89        60.35 o
   8   6   8        102.58         86.09        28.13 o
   9   6   8        169.32         80.34        44.86 o
  -7   7   8          9.12         31.11        32.68 o
  -6   7   8         21.85         10.57        34.73 o
  -5   7   8        259.33        286.99        58.90 o
  -4   7   8        286.60        316.86        59.68 o
  -3   7   8          5.56         20.17        30.26 o
  -2   7   8        979.39       1031.69        50.82 o
  -1   7   8       1595.07       1508.43        62.83 o
   0   7   8       1705.09       1633.45        91.52 o
   1   7   8         24.35         44.23        14.24 o
   2   7   8        897.89        942.39        35.85 o
   3   7   8       1397.90       1434.04        45.67 o
   4   7   8        480.19        503.15        28.92 o
   5   7   8         92.77        126.20        25.72 o
   6   7   8        386.27        479.81        50.30 o
   7   7   8        276.44        227.23        36.32 o
   8   7   8          6.23          6.27        20.85 o
   9   7   8        238.17        254.60        48.05 o
  -6   8   8         34.45         53.89        34.56 o
  -5   8   8          2.34        -11.63        34.07 o
  -4   8   8        277.53        349.22        88.31 o
  -3   8   8        110.92         76.83        45.31 o
  -2   8   8        336.42        320.58        64.31 o
  -1   8   8        671.18        678.59        40.69 o
   0   8   8       3593.56       3659.13        86.27 o
   1   8   8       1280.93       1211.10        28.92 o
   2   8   8        131.34        133.97        24.48 o
   3   8   8        599.59        639.75        36.71 o
   4   8   8        956.02        932.60        55.90 o
   5   8   8        198.39        222.33        28.11 o
   6   8   8         37.30         48.95        22.78 o
   7   8   8         61.22         92.84        28.22 o
   8   8   8        157.14        215.01        39.22 o
   9   8   8         23.59         -3.71        24.17 o
  -6   9   8         58.34         40.84        46.73 o
  -5   9   8        240.94        211.42        69.46 o
  -4   9   8         34.60        -26.38        41.29 o
  -3   9   8         97.75        184.45        64.02 o
  -2   9   8        180.35         64.02        40.76 o
  -1   9   8         14.89         14.66        15.22 o
   0   9   8        131.68        138.04        23.36 o
   1   9   8       1503.10       1469.97        34.26 o
   2   9   8        849.80        822.66        49.41 o
   3   9   8         66.22         79.72        32.74 o
   4   9   8       1011.14        960.53        48.61 o
   5   9   8        727.11        713.24        74.56 o
   6   9   8        108.93         86.04        26.65 o
   7   9   8         49.83         43.48        23.42 o
   8   9   8        359.93        454.68        56.98 o
   9   9   8        159.55        135.31        35.79 o
  -5  10   8         80.88         62.97        54.63 o
  -4  10   8         48.50         92.63        58.35 o
  -3  10   8        120.37         87.49        55.52 o
  -2  10   8        222.27        170.06        58.35 o
  -1  10   8        958.11        974.92       131.24 o
   0  10   8        186.78        223.12        66.33 o
   1  10   8        339.79        319.78        52.23 o
   2  10   8        219.90        229.94        24.23 o
   3  10   8        283.72        325.52        31.31 o
   4  10   8        163.32        177.67        25.79 o
   5  10   8        463.80        480.10        37.57 o
   6  10   8        505.37        573.20        63.73 o
   7  10   8        275.53        323.59        45.11 o
   8  10   8          0.05          1.31        17.44 o
  -4  11   8        195.65        148.68        68.49 o
  -3  11   8        101.43        136.30        64.69 o
  -2  11   8         16.25        109.70        67.67 o
  -1  11   8         69.73        121.03        54.63 o
   0  11   8       1605.24       1669.11       174.24 o
   1  11   8       1644.65       1532.06       162.31 o
   2  11   8        188.34        181.38        44.75 o
   3  11   8        321.10        347.12        33.23 o
   4  11   8        885.64        801.85        53.40 o
   5  11   8         43.25         43.30        13.43 o
   6  11   8          1.90         25.31        42.66 o
   7  11   8        261.00        213.72        44.81 o
   8  11   8        130.58        151.99        44.08 o
  -3  12   8         39.49         31.75        40.39 o
  -2  12   8        561.74        676.45       124.68 o
  -1  12   8         24.11         94.87        50.30 o
   0  12   8          8.38         87.79        46.20 o
   1  12   8        274.22        204.72        71.92 o
   2  12   8        695.21        631.63        75.49 o
   3  12   8        423.69        375.84        52.37 o
   4  12   8         25.97          3.87        16.14 o
   5  12   8        792.43        839.57        58.93 o
   6  12   8         11.22         27.82        54.29 o
   7  12   8         26.95          7.97        25.34 o
  -2  13   8         28.12         54.18        41.14 o
  -1  13   8        132.69         88.68        47.92 o
   0  13   8        255.65        310.24        85.33 o
   1  13   8         52.71         76.83        48.74 o
   2  13   8        285.66        210.05        45.50 o
   3  13   8        312.68        237.25        56.71 o
   4  13   8        189.24        145.00        55.89 o
   5  13   8         77.66         38.41        23.51 o
   6  13   8        254.01        268.20        47.70 o
   7  13   8        100.80         75.57        36.59 o
  -1  14   8          2.27         42.26        50.38 o
   0  14   8        119.65        264.86        82.42 o
   1  14   8         71.95         24.29        39.50 o
   2  14   8          0.89          1.06        21.34 o
   3  14   8        392.33        352.68        55.82 o
   4  14   8        327.92        439.97       100.57 o
   5  14   8        127.54         71.24        39.57 o
   2  15   8        185.76        269.26        73.26 o
   3  15   8         18.05         16.58        32.31 o
  -3 -11   9         46.01         20.32        57.01 o
  -2 -11   9         26.69        -17.42        23.23 o
  -1 -11   9        102.22         87.51        84.55 o
   0 -11   9         95.07         37.05        30.45 o
  -5 -10   9          8.32         17.81        40.76 o
  -4 -10   9        168.98        171.78        58.09 o
  -3 -10   9        130.70        143.17        44.49 o
  -2 -10   9        189.52        163.30        46.71 o
  -1 -10   9         46.79         55.31        64.17 o
   0 -10   9        341.49        441.52        60.35 o
   1 -10   9         80.98        100.06        31.76 o
   2 -10   9         11.68        -32.23        32.23 o
  -6  -9   9        113.63        186.01        67.52 o
  -5  -9   9        501.93        727.35       117.00 o
  -4  -9   9          8.74         59.79        29.59 o
  -3  -9   9        223.63        220.41        56.23 o
  -2  -9   9        624.57        598.77       214.26 o
  -1  -9   9        278.84        287.53        52.37 o
   0  -9   9          4.62         19.17        18.38 o
   1  -9   9        279.47        322.37        44.37 o
   2  -9   9        184.10        127.90        37.60 o
   3  -9   9         42.36         -2.98        26.08 o
  -7  -8   9        226.64        232.72        52.65 o
  -6  -8   9         15.18        -10.06        31.90 o
  -5  -8   9         39.47         61.71        45.01 o
  -4  -8   9        539.63        620.19        73.46 o
  -3  -8   9         67.93         84.90        34.18 o
  -2  -8   9        376.63        333.43        53.96 o
  -1  -8   9       2073.76       1907.56       122.04 o
   0  -8   9        747.16        825.78        63.59 o
   1  -8   9          3.93         19.24        24.33 o
   2  -8   9         76.13         65.40        92.71 o
   3  -8   9        241.92        186.79        49.25 o
   4  -8   9        156.01        112.29        40.15 o
  -7  -7   9         36.42         27.62        19.71 o
  -6  -7   9        244.22        390.80        87.57 o
  -5  -7   9         77.15        102.77        53.36 o
  -4  -7   9        496.50        548.72        95.17 o
  -3  -7   9        295.13        255.39        47.36 o
  -2  -7   9        259.83        300.55        50.62 o
  -1  -7   9          0.68         -8.11        19.30 o
   0  -7   9       1987.62       2001.46        95.16 o
   1  -7   9       1154.89       1195.11        89.41 o
   2  -7   9         56.92         70.55        40.21 o
   3  -7   9        100.36         98.94        34.82 o
   4  -7   9        223.05        178.26        47.29 o
   5  -7   9        102.76        118.04       143.27 o
  -8  -6   9          5.15         35.08        45.13 o
  -7  -6   9         11.73         18.58        28.94 o
  -6  -6   9        256.53        294.39        49.13 o
  -5  -6   9        616.09        631.52        99.27 o
  -4  -6   9         73.94        128.78        48.81 o
  -3  -6   9        640.75        603.65        66.92 o
  -2  -6   9       1716.24       1730.62        78.64 o
  -1  -6   9        150.56         98.34        31.53 o
   0  -6   9        404.39        357.94        37.77 o
   1  -6   9        770.66        873.50        58.90 o
   2  -6   9        409.91        503.86        59.95 o
   3  -6   9        204.79        191.47        43.16 o
   4  -6   9         99.32        146.47        39.55 o
   5  -6   9        386.15        347.13        58.45 o
   6  -6   9         88.90         67.44        53.66 o
  -8  -5   9        281.26        241.77        52.99 o
  -7  -5   9        191.40        197.26        36.32 o
  -6  -5   9         12.71        -22.07        22.07 o
  -5  -5   9        570.02        593.82        62.57 o
  -4  -5   9       1463.32       1669.11       151.28 o
  -3  -5   9        143.21        198.23        61.56 o
  -2  -5   9          3.90          4.25        11.41 o
  -1  -5   9        518.79        423.52        37.04 o
   0  -5   9       1078.69       1105.56        48.26 o
   1  -5   9         47.98        102.41        63.54 o
   2  -5   9        427.29        360.02        47.67 o
   3  -5   9        369.60        417.00        55.22 o
   4  -5   9         66.43         17.67        29.10 o
   5  -5   9        203.31        223.33        83.95 o
   6  -5   9        419.82        510.03        72.34 o
  -8  -4   9         31.45         97.63        37.86 o
  -7  -4   9        301.26        303.87        54.21 o
  -6  -4   9        826.80        775.12       104.11 o
  -5  -4   9        338.37        342.74        49.07 o
  -4  -4   9        208.47        253.94        46.43 o
  -3  -4   9        949.99        861.94        62.18 o
  -2  -4   9        192.27        213.14        21.74 o
  -1  -4   9        238.60        233.67        25.98 o
   0  -4   9        728.44        698.39        34.23 o
   1  -4   9       4331.03       4670.78       115.21 o
   2  -4   9         49.95         49.03        20.92 o
   3  -4   9        162.52        145.67        72.88 o
   4  -4   9        760.18        590.33        66.11 o
   5  -4   9        177.45        206.02        42.63 o
   6  -4   9          8.72         56.22        34.59 o
   7  -4   9        133.93        211.13        77.43 o
  -8  -3   9         79.65        114.02        60.44 o
  -7  -3   9         19.00         57.91        44.12 o
  -6  -3   9        482.99        371.28        83.69 o
  -5  -3   9        928.94        925.22       100.01 o
  -4  -3   9        469.68        514.52       139.14 o
  -3  -3   9          5.17         11.06         9.28 o
  -2  -3   9        980.92        909.85        44.50 o
  -1  -3   9       1481.99       1455.90        44.08 o
   0  -3   9         35.62         46.62        15.92 o
   1  -3   9       3075.38       3064.32        84.30 o
   2  -3   9       4683.95       4761.93       143.93 o
   3  -3   9        898.61        840.55        67.36 o
   4  -3   9         40.71          8.24        18.08 o
   5  -3   9        189.31        219.13        66.59 o
   6  -3   9        144.93        206.18        44.86 o
   7  -3   9          2.52         -2.91        37.86 o
  -8  -2   9        113.30        157.99        61.33 o
  -7  -2   9        170.21        142.42        57.23 o
  -6  -2   9          0.03          8.72        30.48 o
  -5  -2   9        162.74        171.85        35.32 o
  -4  -2   9        814.98        746.00        50.54 o
  -3  -2   9        280.21        257.99        23.32 o
  -2  -2   9        417.17        430.82        29.11 o
  -1  -2   9       1072.59       1020.18        31.32 o
   0  -2   9       2153.29       2109.92       178.75 o
   1  -2   9         52.44         63.22        16.50 o
   2  -2   9       1071.26        978.98        61.02 o
   3  -2   9       4452.43       4219.93       141.64 o
   4  -2   9       2145.40       2225.84       112.95 o
   5  -2   9        243.93        222.75        56.41 o
   6  -2   9        343.86        364.12        81.75 o
   7  -2   9         46.14        106.53        39.55 o
   8  -2   9          6.73         -7.49        27.07 o
  -8  -1   9          1.68         -3.06        29.88 o
  -7  -1   9         62.33         65.43        42.55 o
  -6  -1   9        380.85        361.89        46.81 o
  -5  -1   9          7.68         -3.54        12.96 o
  -4  -1   9        254.69        281.66        30.86 o
  -3  -1   9       1102.97       1008.62        49.13 o
  -2  -1   9       1458.48       1514.48        47.62 o
  -1  -1   9        759.84        727.70        32.73 o
   0  -1   9       3367.65       3538.70       178.48 o
   1  -1   9       1043.91       1072.95        35.50 o
   2  -1   9        105.27        125.75        11.53 o
   3  -1   9         95.96        112.75        46.50 o
   4  -1   9       1010.91       1052.20       110.67 o
   5  -1   9       1202.52       1205.07       127.44 o
   6  -1   9        273.10        264.62        50.58 o
   7  -1   9        297.44        288.75        56.28 o
   8  -1   9        170.03        228.43        54.17 o
  -8   0   9         71.38         98.00        46.73 o
  -7   0   9          4.30         46.73        31.52 o
  -6   0   9        561.62        520.70        85.70 o
  -5   0   9       1141.53       1174.99        80.57 o
  -4   0   9        449.26        407.28        35.19 o
  -3   0   9        274.48        284.82        27.80 o
  -2   0   9       1497.19       1541.56        66.29 o
  -1   0   9       5483.03       5518.31        98.08 o
   0   0   9        482.39        449.01        45.42 o
   1   0   9       1313.09       1500.28        63.26 o
   2   0   9       1225.61       1053.51        46.75 o
   3   0   9        627.03        636.81        80.78 o
   4   0   9        218.16        142.77        40.95 o
   5   0   9        611.20        636.30        65.20 o
   6   0   9        227.00        332.07        55.01 o
   7   0   9          7.71         27.06        46.06 o
   8   0   9         56.82         52.40        28.40 o
  -8   1   9        131.40         45.31        29.14 o
  -7   1   9        322.67        345.05        72.74 o
  -6   1   9         38.05         16.32        22.43 o
  -5   1   9        707.02        642.92        87.94 o
  -4   1   9       1574.54       1431.68       117.52 o
  -3   1   9        369.71        416.15        25.10 o
  -2   1   9         36.52         53.84        10.79 o
  -1   1   9       1179.36       1219.31        32.11 o
   0   1   9       1197.10       1252.95        51.33 o
   1   1   9         21.66         47.77        17.72 o
   2   1   9         10.27         18.81        10.60 o
   3   1   9       1962.68       2046.21       131.61 o
   4   1   9        840.26        931.59        58.17 o
   5   1   9         32.46         71.44        20.80 o
   6   1   9       1004.37       1098.08        58.23 o
   7   1   9        450.84        507.04        70.09 o
   8   1   9         12.15         29.58        30.39 o
  -8   2   9          3.57        -16.10        33.24 o
  -7   2   9        279.53        222.01        39.37 o
  -6   2   9        736.36        987.44       105.68 o
  -5   2   9        126.16        140.57        33.08 o
  -4   2   9        225.61        286.30        43.01 o
  -3   2   9        539.33        611.16        45.61 o
  -2   2   9        485.53        494.53        37.03 o
  -1   2   9        608.44        667.71        22.98 o
   0   2   9       7882.02       8397.48        74.35 o
   1   2   9       3285.01       3368.98        50.89 o
   2   2   9        788.19        708.88        32.04 o
   3   2   9        731.45        666.37        44.55 o
   4   2   9       2081.36       1988.15        48.27 o
   5   2   9        933.27        946.30        62.70 o
   6   2   9         59.60         47.27        14.76 o
   7   2   9        138.27        297.27       148.08 o
   8   2   9        252.70        292.38        66.25 o
   9   2   9         41.59         72.87        32.56 o
  -8   3   9         56.73         65.88        53.47 o
  -7   3   9         93.36         69.78        29.63 o
  -6   3   9        385.15        331.49        35.53 o
  -5   3   9        834.05        812.51        51.11 o
  -4   3   9         64.80         64.44        19.73 o
  -3   3   9         19.15         29.37        21.31 o
  -2   3   9       1055.17       1186.00        83.16 o
  -1   3   9       1940.23       2025.32       155.08 o
   0   3   9        351.07        338.99        14.35 o
   1   3   9       4956.70       5145.41        56.45 o
   2   3   9       4661.27       4684.19        70.50 o
   3   3   9       1203.91       1180.69        41.46 o
   4   3   9         76.36         76.59        17.29 o
   5   3   9       1872.72       1928.06        67.03 o
   6   3   9        673.32        630.80        46.28 o
   7   3   9         82.14         69.97        26.54 o
   8   3   9          0.41         26.14        25.80 o
   9   3   9        158.28        120.24        38.66 o
  -7   4   9         55.96        133.91        67.26 o
  -6   4   9         26.25         14.21        16.68 o
  -5   4   9         66.10         36.97        14.72 o
  -4   4   9       1059.83       1074.69        53.56 o
  -3   4   9        306.93        327.08        28.94 o
  -2   4   9         11.35          8.37        13.00 o
  -1   4   9       2016.28       1990.36       124.19 o
   0   4   9       3853.19       3882.89        55.16 o
   1   4   9         13.19         17.08         5.92 o
   2   4   9        486.93        469.92        21.91 o
   3   4   9       2943.78       3071.25        53.09 o
   4   4   9       2419.97       2476.59        65.13 o
   5   4   9        992.72       1032.01        52.30 o
   6   4   9         21.35         35.21        46.84 o
   7   4   9        761.28        724.35        80.24 o
   8   4   9        117.16         91.51        42.55 o
   9   4   9          0.26         62.67        85.67 o
  -7   5   9         36.51        112.97        47.98 o
  -6   5   9        149.72         91.75        42.82 o
  -5   5   9         11.36          1.78        12.43 o
  -4   5   9        780.98        655.21        41.54 o
  -3   5   9        251.66        235.61        23.14 o
  -2   5   9       2712.80       2783.66       132.47 o
  -1   5   9         23.82         36.21        15.13 o
   0   5   9       2970.32       3146.60        55.26 o
   1   5   9        588.36        606.02        22.92 o
   2   5   9        103.82        111.40         9.39 o
   3   5   9        633.32        669.61        27.31 o
   4   5   9       1651.92       1711.96        53.50 o
   5   5   9       2844.86       2842.58        74.52 o
   6   5   9        249.60        271.01        48.12 o
   7   5   9        150.09        132.90        30.36 o
   8   5   9        370.47        392.15        64.43 o
  -7   6   9          0.07        -42.11        42.11 o
  -6   6   9         80.86         85.27        28.77 o
  -5   6   9        754.29        708.44        65.22 o
  -4   6   9        563.78        547.99        54.83 o
  -3   6   9        249.12        260.79        23.45 o
  -2   6   9       1043.87       1057.73       151.47 o
  -1   6   9       1986.75       2035.38        65.77 o
   0   6   9         13.46         18.85         4.97 o
   1   6   9        584.39        635.13        22.56 o
   2   6   9        889.64        909.86        28.00 o
   3   6   9         60.53         66.24         8.68 o
   4   6   9          9.98         16.32         7.61 o
   5   6   9       1221.82       1234.20        54.30 o
   6   6   9        145.25        148.75        31.22 o
   7   6   9         52.65         11.15        25.14 o
   8   6   9        213.04        180.43        37.56 o
   9   6   9        281.90        301.07        49.35 o
  -6   7   9          2.43         52.85        33.73 o
  -5   7   9        102.07         79.76        37.73 o
  -4   7   9        943.45       1002.98        75.98 o
  -3   7   9        622.48        593.23        88.57 o
  -2   7   9        134.77        125.58        17.25 o
  -1   7   9       1152.96       1198.12        51.97 o
   0   7   9       1821.14       1817.26        62.29 o
   1   7   9         10.75         27.54         8.56 o
   2   7   9       1600.23       1582.84        31.56 o
   3   7   9       2279.31       2216.53        53.50 o
   4   7   9       2957.12       3003.25        66.34 o
   5   7   9         45.79         39.04        18.08 o
   6   7   9       1397.43       1453.36        83.73 o
   7   7   9        169.01        219.37        38.97 o
   8   7   9         83.55         66.45        27.64 o
   9   7   9         49.00         64.73        27.91 o
  -6   8   9         63.36         74.71       104.15 o
  -5   8   9        199.27        317.08        65.02 o
  -4   8   9        161.37        102.10        57.83 o
  -3   8   9        634.36        497.67        96.14 o
  -2   8   9         77.46         95.41        31.45 o
  -1   8   9        117.76        109.92        21.61 o
   0   8   9        749.35        667.07        41.55 o
   1   8   9       1371.90       1337.53        32.36 o
   2   8   9        714.55        639.87        47.42 o
   3   8   9        380.15        379.80        35.12 o
   4   8   9       2710.52       2635.55        76.89 o
   5   8   9       4011.70       3844.29       126.37 o
   6   8   9        280.04        299.02        41.99 o
   7   8   9        201.74        243.80        38.64 o
   8   8   9        142.97        108.54        32.05 o
   9   8   9         59.08         75.36        30.38 o
  -5   9   9         13.24        167.16        68.93 o
  -4   9   9         69.85         94.12        53.43 o
  -3   9   9         11.03         80.71        59.62 o
  -2   9   9        412.30        349.22        86.60 o
  -1   9   9        888.57        878.03        64.31 o
   0   9   9          2.81          0.71        12.94 o
   1   9   9        289.80        268.14        30.36 o
   2   9   9        846.02        808.45        50.11 o
   3   9   9         69.47         90.20        17.91 o
   4   9   9          8.74         18.91        11.77 o
   5   9   9       1822.86       1849.42        88.29 o
   6   9   9        890.57       1022.12        71.78 o
   7   9   9        268.42        270.59        42.14 o
   8   9   9         25.68         29.41        25.09 o
  -5  10   9         30.60         22.13        42.26 o
  -4  10   9        130.96        220.44        76.46 o
  -3  10   9          0.49         27.57        46.73 o
  -2  10   9         11.62         28.92        30.03 o
  -1  10   9        266.37        227.00        71.54 o
   0  10   9       1096.87       1246.79       140.55 o
   1  10   9        810.57        739.46        74.53 o
   2  10   9        275.93        287.32        29.37 o
   3  10   9        700.50        680.67        59.28 o
   4  10   9         80.12         72.69        17.86 o
   5  10   9         13.03         22.03        13.24 o
   6  10   9        432.56        403.59        56.70 o
   7  10   9        253.94        322.51        94.20 o
   8  10   9        119.80         75.39        30.43 o
  -4  11   9          6.19        132.28        65.36 o
  -3  11   9        568.79        699.85       127.59 o
  -2  11   9        104.77         98.97        63.87 o
  -1  11   9         10.01         -0.30        28.17 o
   0  11   9        511.58        559.68       101.87 o
   1  11   9        726.49        694.92       122.33 o
   2  11   9        373.19        344.75        75.49 o
   3  11   9          7.34         46.03        34.50 o
   4  11   9        937.12        889.49        56.11 o
   5  11   9        418.30        465.27        43.31 o
   6  11   9         18.04         41.24        37.69 o
   7  11   9        197.37        159.81        41.52 o
   8  11   9        204.31        144.70       120.06 o
  -3  12   9          2.56        -21.24        53.66 o
  -2  12   9         89.59         42.93        38.75 o
  -1  12   9        334.87        357.49        91.29 o
   0  12   9          5.10         32.19        45.39 o
   1  12   9        509.63        621.85        77.55 o
   2  12   9        880.04        713.23        79.33 o
   3  12   9        231.55        257.25        44.08 o
   4  12   9          3.56        -23.45        88.35 o
   5  12   9        165.02        131.35        32.82 o
   6  12   9        531.98        467.43        46.57 o
   7  12   9         28.23          6.78        27.57 o
  -2  13   9         46.60          7.15        35.10 o
  -1  13   9        118.81        105.82        66.03 o
   0  13   9        265.93        462.05       107.61 o
   1  13   9         97.92        113.04        42.22 o
   2  13   9        191.22        159.98        44.68 o
   3  13   9        446.19        472.33        85.63 o
   4  13   9        367.08        352.40        52.73 o
   5  13   9          6.74         14.98        43.78 o
   6  13   9        195.56        131.76        52.54 o
   0  14   9        121.19         81.83        68.71 o
   1  14   9        342.68        336.79        62.20 o
   2  14   9        122.72        188.69        64.39 o
   3  14   9         10.97         30.46        32.16 o
   4  14   9        348.62        373.50        57.39 o
   5  14   9        215.36        157.78        49.30 o
  -4 -10  10         42.01         62.57        33.47 o
  -3 -10  10        252.09        276.65       136.53 o
  -2 -10  10         67.89         29.48        57.57 o
  -1 -10  10         21.60         25.11        30.90 o
   0 -10  10        130.55        176.68        47.15 o
   1 -10  10        134.65        180.38        47.48 o
  -5  -9  10        212.56        202.03        74.37 o
  -4  -9  10        274.33        292.33        84.36 o
  -3  -9  10         38.36         28.67        37.97 o
  -2  -9  10        289.57        296.60        59.10 o
  -1  -9  10        527.73        534.37        72.47 o
   0  -9  10         58.09         66.72        30.37 o
   1  -9  10         61.12         77.38        28.98 o
   2  -9  10        174.18        210.16        77.43 o
  -6  -8  10        115.89        185.64        70.13 o
  -5  -8  10         56.16         47.02        34.36 o
  -4  -8  10        539.12        627.19       109.92 o
  -3  -8  10         59.44        112.28        39.78 o
  -2  -8  10        142.55        162.90        44.31 o
  -1  -8  10        116.95         99.35        37.73 o
   0  -8  10        689.62        840.75        64.95 o
   1  -8  10        101.00        125.86        30.65 o
   2  -8  10         23.40          8.22        29.85 o
   3  -8  10        321.42        226.94        48.06 o
  -7  -7  10        113.21         72.09        50.45 o
  -6  -7  10        196.01        250.62        76.98 o
  -5  -7  10        231.56        267.24        78.47 o
  -4  -7  10         24.42         -3.43        31.67 o
  -3  -7  10        764.00        848.33        83.19 o
  -2  -7  10        238.73        234.53        47.92 o
  -1  -7  10        102.03        175.25        40.76 o
   0  -7  10        159.35        160.73        28.19 o
   1  -7  10        490.90        591.07        51.87 o
   2  -7  10        233.62        199.42        78.44 o
   3  -7  10         40.24         45.00        55.63 o
   4  -7  10        168.53        136.17        38.55 o
  -7  -6  10          2.11         28.93        23.01 o
  -6  -6  10        168.06        146.30        38.55 o
  -5  -6  10        446.26        662.89       106.94 o
  -4  -6  10        225.60        192.50        64.46 o
  -3  -6  10         40.45         43.30        25.34 o
  -2  -6  10        488.99        451.67       122.89 o
  -1  -6  10       1363.79       1163.03       124.60 o
   0  -6  10        336.32        387.13        39.52 o
   1  -6  10        517.89        546.86        47.07 o
   2  -6  10        463.62        512.73        61.26 o
   3  -6  10         77.75         62.97        31.37 o
   4  -6  10         38.30         46.36        27.30 o
   5  -6  10        301.33        306.32        57.01 o
  -7  -5  10        152.69        189.52        38.69 o
  -6  -5  10        226.43        218.06        43.78 o
  -5  -5  10          5.23         41.13        24.27 o
  -4  -5  10        840.42        831.61       111.86 o
  -3  -5  10        731.10        685.25       102.25 o
  -2  -5  10         90.25         58.22        28.48 o
  -1  -5  10          1.02         14.69        17.99 o
   0  -5  10       2836.73       2984.39       134.73 o
   1  -5  10         33.34         36.46        42.69 o
   2  -5  10         29.61         48.55        25.09 o
   3  -5  10        295.47        201.95        42.07 o
   4  -5  10         67.42         55.07        26.75 o
   5  -5  10          0.35         10.86        25.91 o
   6  -5  10         58.90         91.94        37.36 o
  -8  -4  10          0.94        -32.10        32.10 o
  -7  -4  10         47.35         38.22        31.23 o
  -6  -4  10        510.61        621.06       123.52 o
  -5  -4  10        395.73        336.17        74.15 o
  -4  -4  10          3.76          6.00        18.56 o
  -3  -4  10        353.67        439.54        79.74 o
  -2  -4  10       1189.55       1215.24        85.52 o
  -1  -4  10          6.92          6.04         7.31 o
   0  -4  10         46.37         79.93        25.78 o
   1  -4  10       1545.53       1715.82        69.85 o
   2  -4  10        312.86        420.12        53.17 o
   3  -4  10         29.46         47.68        46.54 o
   4  -4  10        272.69        238.17        44.59 o
   5  -4  10        437.28        429.61        62.71 o
   6  -4  10         39.72        -15.15        24.16 o
  -8  -3  10        175.26         30.26        38.60 o
  -7  -3  10         12.14         64.84        43.60 o
  -6  -3  10         62.78         99.78        91.85 o
  -5  -3  10       1309.61       1235.16        87.83 o
  -4  -3  10        658.57        697.30        61.09 o
  -3  -3  10         33.26         72.29        47.62 o
  -2  -3  10       1648.27       1602.74        93.53 o
  -1  -3  10        352.03        351.24        27.93 o
   0  -3  10        957.91        989.47        71.69 o
   1  -3  10         31.41         37.07        15.08 o
   2  -3  10        268.48        320.16        30.49 o
   3  -3  10        273.71        236.07        38.04 o
   4  -3  10         64.23         85.38        28.30 o
   5  -3  10        292.18        295.93        49.07 o
   6  -3  10        256.04        390.57        61.67 o
   7  -3  10         33.11         44.27        44.64 o
  -8  -2  10         60.30        -26.75        46.13 o
  -7  -2  10        128.04         82.95        49.11 o
  -6  -2  10         98.75        127.21        50.90 o
  -5  -2  10        398.08        419.27        56.12 o
  -4  -2  10        818.94        791.26        48.58 o
  -3  -2  10       1972.61       1968.51        60.61 o
  -2  -2  10          4.70         21.79        10.22 o
  -1  -2  10        968.76       1131.44        65.21 o
   0  -2  10       1620.94       1701.34        83.78 o
   1  -2  10        250.21        231.61        23.97 o
   2  -2  10        869.40        772.59        42.66 o
   3  -2  10        824.15        805.59        75.19 o
   4  -2  10        486.05        534.80        56.51 o
   5  -2  10         74.67         32.61        22.47 o
   6  -2  10        150.15        275.08        50.48 o
   7  -2  10        229.67        277.75        80.41 o
  -8  -1  10         48.86         -6.19        32.72 o
  -7  -1  10         83.44         83.84        45.61 o
  -6  -1  10        360.97        377.39        82.35 o
  -5  -1  10        335.15        337.59        56.27 o
  -4  -1  10        230.22        172.56        25.55 o
  -3  -1  10        574.75        581.57        39.72 o
  -2  -1  10       1230.09       1284.22        47.16 o
  -1  -1  10        374.97        362.96        30.35 o
   0  -1  10        392.18        354.51        63.42 o
   1  -1  10       2827.66       2784.83        94.16 o
   2  -1  10        703.27        757.07        52.35 o
   3  -1  10        136.79         93.40        23.49 o
   4  -1  10       2563.10       2282.22       167.01 o
   5  -1  10        564.68        525.92        86.52 o
   6  -1  10          7.41         40.94        29.02 o
   7  -1  10         18.25         57.94        39.91 o
   8  -1  10         48.61         24.32        28.96 o
  -8   0  10        149.16        148.15        55.30 o
  -7   0  10         37.63          3.06        32.94 o
  -6   0  10          7.18         17.07        15.89 o
  -5   0  10        980.46        960.03        74.80 o
  -4   0  10        658.58        653.54        43.88 o
  -3   0  10        182.49        137.45        22.03 o
  -2   0  10       1225.85       1237.95        53.27 o
  -1   0  10       3991.51       3880.14        86.33 o
   0   0  10        655.62        673.27       122.67 o
   1   0  10        443.38        458.92        70.05 o
   2   0  10        700.49        573.16        24.50 o
   3   0  10       1924.89       2023.47       128.55 o
   4   0  10         16.30        113.20        46.20 o
   5   0  10        482.75        653.42        68.65 o
   6   0  10       1456.67       1430.33        87.05 o
   7   0  10          7.79        -16.17        31.49 o
   8   0  10          6.67         21.35        37.63 o
  -8   1  10        111.77        224.47        64.24 o
  -7   1  10        136.57        245.85        64.98 o
  -6   1  10        204.49        291.02        64.31 o
  -5   1  10          3.59         -1.14        18.08 o
  -4   1  10        152.80        177.59        37.88 o
  -3   1  10        581.13        599.78        27.18 o
  -2   1  10       1369.31       1477.68        39.72 o
  -1   1  10       1583.78       1662.10        56.78 o
   0   1  10       2457.82       2453.09        72.96 o
   1   1  10       1901.10       1758.29        77.74 o
   2   1  10        201.02        176.49        21.94 o
   3   1  10        108.62         33.16        24.44 o
   4   1  10        361.91        350.21        45.54 o
   5   1  10          4.82         59.83        21.89 o
   6   1  10         57.32         61.48        37.56 o
   7   1  10        564.54        538.80        73.17 o
   8   1  10        215.23        163.17        47.67 o
  -8   2  10          1.05         69.90        76.01 o
  -7   2  10        224.63        215.81        38.58 o
  -6   2  10        554.58        641.30       140.37 o
  -5   2  10        418.11        408.77        53.85 o
  -4   2  10         35.72         33.55        16.83 o
  -3   2  10        498.04        534.16        48.97 o
  -2   2  10        242.92        290.61        32.16 o
  -1   2  10        675.20        684.49        25.97 o
   0   2  10        812.94        888.74        34.38 o
   1   2  10       2805.77       2709.76        51.40 o
   2   2  10        226.73        156.85        18.90 o
   3   2  10        101.17        130.59        20.25 o
   4   2  10        924.90        924.71        66.40 o
   5   2  10        899.77        903.31        60.85 o
   6   2  10         60.06         67.74        19.33 o
   7   2  10         86.30         97.02        35.43 o
   8   2  10        101.71        133.60        45.58 o
  -7   3  10          0.95          2.33        29.03 o
  -6   3  10         49.83         30.62        16.23 o
  -5   3  10        771.24        748.84        58.43 o
  -4   3  10       1573.08       1643.50        79.10 o
  -3   3  10          4.28          4.86        14.61 o
  -2   3  10        180.15        252.46        31.79 o
  -1   3  10       2194.70       2139.45        72.17 o
   0   3  10        144.91        129.68        12.68 o
   1   3  10        238.73        263.24        14.87 o
   2   3  10        774.15        782.88        33.06 o
   3   3  10       3402.19       3292.52        80.04 o
   4   3  10          5.44         18.81        10.83 o
   5   3  10        129.98        133.77        20.17 o
   6   3  10       1243.30       1198.91        83.59 o
   7   3  10         81.01         99.95        35.73 o
   8   3  10         46.37         87.69        41.55 o
  -7   4  10        128.95        151.13        64.20 o
  -6   4  10         97.23         55.65        37.90 o
  -5   4  10        153.44        134.32        40.56 o
  -4   4  10        488.74        487.10        38.12 o
  -3   4  10        592.02        620.80        40.09 o
  -2   4  10        146.14        132.59        24.19 o
  -1   4  10       1176.20       1224.81        71.87 o
   0   4  10       2442.69       2468.32        45.74 o
   1   4  10       1046.73        977.93        31.24 o
   2   4  10        100.89        126.34        14.15 o
   3   4  10        466.23        474.95        21.83 o
   4   4  10       4108.35       4203.84        86.63 o
   5   4  10        201.38        185.74        23.89 o
   6   4  10        334.41        324.61        32.18 o
   7   4  10        280.63        275.60        51.29 o
   8   4  10        318.57        356.89        63.75 o
   9   4  10          1.92         67.79        35.53 o
  -7   5  10          2.59         17.42        30.86 o
  -6   5  10        174.77        226.45        40.39 o
  -5   5  10        243.11        180.58        35.46 o
  -4   5  10          5.51         23.46        12.25 o
  -3   5  10        500.67        487.00        33.16 o
  -2   5  10        111.10        152.55        18.00 o
  -1   5  10        132.12        179.37        18.40 o
   0   5  10        349.00        321.99        19.48 o
   1   5  10       3156.89       3285.58        55.43 o
   2   5  10       1474.93       1480.50        42.89 o
   3   5  10        165.39        166.86        15.61 o
   4   5  10       1415.68       1475.18        44.57 o
   5   5  10        430.58        426.91        36.26 o
   6   5  10        175.97        113.67        28.89 o
   7   5  10        135.51        182.52        33.44 o
   8   5  10        436.60        487.59        83.41 o
   9   5  10        227.55        198.98        42.89 o
  -7   6  10          9.44        -42.04        42.04 o
  -6   6  10         88.50        165.55        67.23 o
  -5   6  10        181.78        148.59        42.32 o
  -4   6  10        565.27        651.78        61.78 o
  -3   6  10         35.80         20.77        25.83 o
  -2   6  10         28.16         34.76        17.15 o
  -1   6  10        967.82       1002.38        63.79 o
   0   6  10        635.03        689.36        27.22 o
   1   6  10          0.13         21.06         7.63 o
   2   6  10        471.48        470.16        25.46 o
   3   6  10       1424.85       1398.43        46.17 o
   4   6  10        570.02        530.07        28.83 o
   5   6  10        964.95       1115.71        67.95 o
   6   6  10         57.95         96.85        25.00 o
   7   6  10         73.38         42.47        21.17 o
   8   6  10          8.40          9.45        19.29 o
   9   6  10        137.95        228.02        46.51 o
  -6   7  10         53.30        137.30        45.19 o
  -5   7  10          5.97        -24.76        24.76 o
  -4   7  10        987.04        942.07        75.81 o
  -3   7  10        474.35        594.01        67.58 o
  -2   7  10        211.63        172.35        37.66 o
  -1   7  10        368.99        351.38        31.78 o
   0   7  10       1199.49       1185.81        41.11 o
   1   7  10       1030.75       1072.34        32.47 o
   2   7  10          4.36          6.76         6.52 o
   3   7  10        156.85        167.73        17.59 o
   4   7  10         80.44         93.78        19.14 o
   5   7  10        409.53        421.79        43.25 o
   6   7  10        861.87       1046.06        72.42 o
   7   7  10        283.18        484.58       141.64 o
   8   7  10        197.72        184.48        40.20 o
  -6   8  10         45.89        -30.52        40.85 o
  -5   8  10         18.17        241.53        75.12 o
  -4   8  10         38.99         37.89        45.87 o
  -3   8  10        697.47        634.76       107.69 o
  -2   8  10       1452.61       1418.34       152.74 o
  -1   8  10        497.12        504.10        55.41 o
   0   8  10        102.59         91.84        16.34 o
   1   8  10       1327.29       1218.27        41.62 o
   2   8  10        122.02        126.09        20.28 o
   3   8  10         68.33         69.91        13.56 o
   4   8  10        352.40        355.62        33.46 o
   5   8  10       1386.20       1356.61        90.79 o
   6   8  10        183.05        233.65        37.19 o
   7   8  10         16.61         17.85        21.81 o
   8   8  10        235.06        234.79        51.63 o
  -5   9  10        105.59        240.27        83.32 o
  -4   9  10        206.89        160.15        64.84 o
  -3   9  10          6.17         -7.68        31.75 o
  -2   9  10         71.62         96.81        55.22 o
  -1   9  10        264.18        194.73        56.19 o
   0   9  10        349.12        333.77        35.84 o
   1   9  10        105.52        117.43        19.82 o
   2   9  10       1160.32        992.21       121.70 o
   3   9  10        338.47        372.49        33.11 o
   4   9  10          0.38         13.57        16.67 o
   5   9  10        538.78        576.65        51.16 o
   6   9  10        740.79        812.74       131.65 o
   7   9  10        165.31        220.40        37.57 o
   8   9  10          2.83          3.47        20.89 o
  -4  10  10        222.32        276.78        84.81 o
  -3  10  10        563.31        473.60       103.89 o
  -2  10  10         59.14         56.86        45.91 o
  -1  10  10        317.80        318.37        79.14 o
   0  10  10        272.73        309.91        53.51 o
   1  10  10        174.53        176.59        47.66 o
   2  10  10         20.03         67.82        37.04 o
   3  10  10       1143.09       1015.90        58.63 o
   4  10  10        701.73        719.09        48.80 o
   5  10  10        629.30        660.66        44.38 o
   6  10  10         78.76         76.27        39.91 o
   7  10  10        405.07        473.82        82.91 o
   8  10  10         47.49         52.30        29.97 o
  -4  11  10          2.77         21.16        46.13 o
  -3  11  10         20.01         31.60        35.70 o
  -2  11  10        489.66        373.66        90.70 o
  -1  11  10        251.38        109.18        56.19 o
   0  11  10          6.38         -8.32        16.65 o
   1  11  10        819.19        867.73        87.49 o
   2  11  10        608.78        465.63        89.28 o
   3  11  10         35.15         17.39        35.03 o
   4  11  10         45.43         92.79        31.11 o
   5  11  10        776.27        769.82        54.91 o
   6  11  10        151.17        228.29        58.50 o
   7  11  10          1.84         29.99        23.67 o
  -3  12  10          2.42         92.48        59.02 o
  -2  12  10         28.62        -25.49        38.08 o
  -1  12  10        100.00         74.97        44.34 o
   0  12  10        385.21        219.85        68.11 o
   1  12  10         58.21        100.67        37.05 o
   2  12  10        227.12        156.80        57.01 o
   3  12  10        713.97        716.83        72.28 o
   4  12  10          6.51         44.37        25.00 o
   5  12  10        122.10        160.66        36.81 o
   6  12  10        214.83        196.17        40.12 o
   7  12  10         99.49        109.85        34.83 o
  -2  13  10         25.46         22.58        44.12 o
  -1  13  10         31.98         13.79        38.45 o
   0  13  10        217.37        190.63        69.75 o
   1  13  10        223.88        154.76        43.38 o
   2  13  10         26.30         40.24        34.50 o
   3  13  10         95.35         89.68        31.16 o
   4  13  10        230.05        261.33        65.36 o
   5  13  10         26.08         43.22        36.81 o
   6  13  10         30.73        136.98        57.98 o
   0  14  10          1.16        -33.39        46.35 o
   1  14  10        140.34        139.14        55.82 o
   2  14  10        125.34        156.20        64.31 o
   3  14  10          0.54         45.89        35.62 o
   4  14  10        176.52        175.90        40.38 o
   5  14  10        297.44        256.21        73.33 o
  -2 -10  11         55.21         71.15        35.36 o
  -4  -9  11        340.32        381.94        92.11 o
  -3  -9  11         17.75         72.65        36.66 o
  -2  -9  11         10.27          0.43        59.66 o
  -1  -9  11        462.96        606.37        77.34 o
   0  -9  11        102.41         83.01        34.65 o
   1  -9  11          3.65        -14.02        24.33 o
  -5  -8  11         29.47         -6.48        40.76 o
  -4  -8  11        249.30        283.56        82.05 o
  -3  -8  11       1032.66       1172.35       114.95 o
  -2  -8  11        154.80        175.18        59.92 o
  -1  -8  11         10.99        -28.80        28.80 o
   0  -8  11        211.14        243.48        48.76 o
   1  -8  11        424.14        407.93        61.40 o
   2  -8  11         23.98         18.54        30.90 o
   3  -8  11         13.83        -44.79        44.79 o
  -6  -7  11        170.68        163.65        69.31 o
  -5  -7  11        307.09        230.13        73.33 o
  -4  -7  11         83.24         99.49        51.72 o
  -3  -7  11        153.11        130.06        38.94 o
  -2  -7  11        730.64        760.82        80.99 o
  -1  -7  11        669.04        720.88       139.21 o
   0  -7  11          0.19          7.16        27.55 o
   1  -7  11        433.81        495.81        64.21 o
   2  -7  11        235.32        320.29        55.58 o
   3  -7  11        182.28        339.16        88.16 o
   4  -7  11         21.51         35.70        52.39 o
  -7  -6  11         20.82         63.89        38.89 o
  -6  -6  11          0.82        -27.87        39.50 o
  -5  -6  11        376.28        353.99        86.22 o
  -4  -6  11        792.15        799.79       117.90 o
  -3  -6  11          1.38         -7.30        26.61 o
  -2  -6  11         22.35         47.21        30.14 o
  -1  -6  11        942.84        827.08        79.56 o
   0  -6  11        426.23        474.65        63.29 o
   1  -6  11         50.12         45.93        59.58 o
   2  -6  11        495.39        488.64        62.87 o
   3  -6  11        385.86        413.01        90.84 o
   4  -6  11         54.43         -6.48        43.07 o
  -7  -5  11        205.40        192.01        53.86 o
  -6  -5  11        246.51        374.93        90.62 o
  -5  -5  11          1.74         62.08        48.52 o
  -4  -5  11        177.22        220.22        68.86 o
  -3  -5  11        751.46        795.92       112.98 o
  -2  -5  11        298.88        359.58        53.23 o
  -1  -5  11          8.31         21.97        21.67 o
   0  -5  11        403.24        554.13       143.50 o
   1  -5  11        670.94        753.35        56.21 o
   2  -5  11          3.82         38.70        18.23 o
   3  -5  11        223.62        139.43        98.67 o
   4  -5  11        549.91        514.48        63.92 o
   5  -5  11        176.57        129.56        43.63 o
  -7  -4  11          0.82         74.98        36.51 o
  -6  -4  11        164.90        278.66        78.18 o
  -5  -4  11        762.98        838.72        73.91 o
  -4  -4  11        133.61        152.03        54.18 o
  -3  -4  11        162.74        138.02        50.68 o
  -2  -4  11        484.07        430.60        46.10 o
  -1  -4  11       1203.57       1191.76        84.98 o
   0  -4  11          0.42         42.23        23.94 o
   1  -4  11        750.59        773.49        47.54 o
   2  -4  11        575.40        609.14        69.48 o
   3  -4  11         22.63         17.73        23.17 o
   4  -4  11        199.62        176.95        55.37 o
   5  -4  11        513.10        597.48        73.26 o
   6  -4  11        256.46        281.38        61.07 o
  -7  -3  11         81.13        139.39        40.29 o
  -6  -3  11          0.02         10.95        21.26 o
  -5  -3  11        148.19        172.90        37.86 o
  -4  -3  11        657.84        741.53        62.56 o
  -3  -3  11        714.63        794.72       107.09 o
  -2  -3  11        116.63        151.13        30.41 o
  -1  -3  11       1059.75       1067.45        59.48 o
   0  -3  11       3496.37       3409.01       131.17 o
   1  -3  11        123.08        117.11        17.89 o
   2  -3  11        498.13        477.82        36.83 o
   3  -3  11        487.58        559.25        56.33 o
   4  -3  11        383.78        460.32        57.28 o
   5  -3  11         10.52        -18.55        25.15 o
   6  -3  11        115.45        118.95        37.68 o
  -7  -2  11         44.17         48.59        39.80 o
  -6  -2  11        129.97        170.51        62.15 o
  -5  -2  11          3.52        -15.80        39.50 o
  -4  -2  11        602.48        579.99        43.09 o
  -3  -2  11        614.17        632.62        40.58 o
  -2  -2  11        391.78        444.01        49.46 o
  -1  -2  11         96.06         98.60        23.31 o
   0  -2  11        970.16        938.15        67.07 o
   1  -2  11       3431.27       3282.27       117.59 o
   2  -2  11       1074.29       1038.44        70.63 o
   3  -2  11          0.55         29.56        37.93 o
   4  -2  11        606.19        605.37        79.85 o
   5  -2  11        128.24        109.65        33.14 o
   6  -2  11          9.49         37.53        27.95 o
   7  -2  11        141.77        164.46        44.99 o
  -8  -1  11         59.34        146.74        62.30 o
  -7  -1  11          0.63         10.14        31.97 o
  -6  -1  11         80.78         61.78        40.17 o
  -5  -1  11        654.23        608.49        76.46 o
  -4  -1  11        145.40        145.85        58.95 o
  -3  -1  11        488.15        465.95        27.63 o
  -2  -1  11       2411.65       2487.76        91.12 o
  -1  -1  11        839.56        772.75        65.02 o
   0  -1  11         13.27         -0.22        23.70 o
   1  -1  11        356.76        308.83        40.28 o
   2  -1  11        733.26        784.19        40.87 o
   3  -1  11       1042.62       1204.81        52.54 o
   4  -1  11        339.37        257.35        43.07 o
   5  -1  11        977.17       1063.01       124.01 o
   6  -1  11        218.43        180.03       118.01 o
   7  -1  11          3.20         -8.50        39.57 o
  -8   0  11        115.32        174.68        63.79 o
  -7   0  11        164.77        150.24        53.43 o
  -6   0  11         18.06         -4.77        29.51 o
  -5   0  11        361.74        314.07        44.41 o
  -4   0  11        485.40        428.78        92.11 o
  -3   0  11        751.59        722.36        38.51 o
  -2   0  11        145.17        119.65        10.82 o
  -1   0  11       1158.55       1129.39        57.86 o
   0   0  11       2140.14       2040.09       145.32 o
   1   0  11          6.63         -9.61        32.12 o
   2   0  11        359.75        297.95        17.37 o
   3   0  11        814.83        796.12        42.69 o
   4   0  11         89.83        153.00        46.13 o
   5   0  11         35.04         36.89        31.00 o
   6   0  11        322.81        410.24        97.74 o
   7   0  11        489.72        499.84       121.73 o
  -7   1  11        119.25        182.13        45.25 o
  -6   1  11        125.64        130.59        27.85 o
  -5   1  11         17.32          6.66        17.04 o
  -4   1  11        781.13        729.49       112.90 o
  -3   1  11       1008.81        979.94        48.01 o
  -2   1  11        810.27        805.33        30.07 o
  -1   1  11        107.10         95.62        19.02 o
   0   1  11        630.71        644.77        39.88 o
   1   1  11        791.75        695.00        80.11 o
   2   1  11        341.91        376.94        26.33 o
   3   1  11        314.79        337.15        62.97 o
   4   1  11       1646.39       1747.02       101.55 o
   5   1  11        659.68        634.92        65.53 o
   6   1  11        150.90        208.11        35.91 o
   7   1  11        145.05        198.72        47.79 o
   8   1  11        116.85        118.57        42.74 o
  -7   2  11          0.42         12.22        27.56 o
  -6   2  11         57.62         39.79        18.66 o
  -5   2  11        468.50        464.30        51.59 o
  -4   2  11         91.37         71.69        23.31 o
  -3   2  11        432.32        461.86        40.94 o
  -2   2  11       2680.72       2665.72        74.23 o
  -1   2  11       1766.61       1741.01        37.86 o
   0   2  11        371.00        345.00        29.79 o
   1   2  11        504.72        447.59        31.38 o
   2   2  11       1184.90       1131.87        42.09 o
   3   2  11         12.61         35.13        13.05 o
   4   2  11         49.93         34.89        21.91 o
   5   2  11        863.12        901.57       104.54 o
   6   2  11        859.82        864.01        95.20 o
   7   2  11         31.95         38.39        27.75 o
   8   2  11         32.99         78.15        38.58 o
  -7   3  11        123.98        150.43        46.92 o
  -6   3  11          0.46         26.45        16.88 o
  -5   3  11        118.29        163.77        31.11 o
  -4   3  11        748.70        783.38        49.68 o
  -3   3  11        886.07        904.29        59.77 o
  -2   3  11         18.72          4.09        10.64 o
  -1   3  11       2285.10       2362.79        73.79 o
   0   3  11       4820.06       4784.09        63.18 o
   1   3  11        119.80        122.90        14.29 o
   2   3  11        407.01        395.99        27.42 o
   3   3  11       1762.36       1680.82        55.56 o
   4   3  11        981.46       1023.54        60.71 o
   5   3  11          3.88         14.97        11.47 o
   6   3  11         82.75        104.25        22.59 o
   7   3  11        118.45        198.87        47.23 o
   8   3  11         58.80        128.81        52.20 o
  -7   4  11         40.04        130.28        47.70 o
  -6   4  11         68.87        127.18        32.43 o
  -5   4  11         51.89         49.22        20.80 o
  -4   4  11         39.77         43.69        15.69 o
  -3   4  11        965.90        966.68        70.07 o
  -2   4  11         56.64         69.25        23.20 o
  -1   4  11          0.43          1.15        10.57 o
   0   4  11       3419.06       3321.63        50.12 o
   1   4  11       3948.75       3944.34        56.69 o
   2   4  11       1306.01       1322.38        50.83 o
   3   4  11        977.59        998.12        43.21 o
   4   4  11        399.46        424.67        29.55 o
   5   4  11       1285.98       1235.91        51.72 o
   6   4  11        139.59        139.32        22.96 o
   7   4  11         67.76         94.64        28.33 o
   8   4  11        235.72        262.45        56.26 o
  -7   5  11          1.91         41.23        82.35 o
  -6   5  11         83.12         70.38        30.48 o
  -5   5  11        142.95        172.64        36.84 o
  -4   5  11        305.09        370.09        45.85 o
  -3   5  11        111.61        111.10        23.41 o
  -2   5  11        834.56        855.02        43.77 o
  -1   5  11        483.77        536.10        29.57 o
   0   5  11          7.12         14.16         7.92 o
   1   5  11        345.60        365.55        19.60 o
   2   5  11        930.83        951.09        49.64 o
   3   5  11       1655.45       1607.73        47.67 o
   4   5  11       1163.57       1236.00        42.82 o
   5   5  11        267.58        290.28        30.94 o
   6   5  11        556.86        439.48        38.84 o
   7   5  11          0.31         26.98        19.14 o
   8   5  11         19.85         14.56        21.91 o
  -6   6  11        126.36        112.20        35.80 o
  -5   6  11        122.98         65.71        35.42 o
  -4   6  11        289.16        337.75        46.77 o
  -3   6  11        615.36        635.63        68.59 o
  -2   6  11        370.23        403.25        43.13 o
  -1   6  11        738.85        758.55        56.53 o
   0   6  11       1491.69       1499.04        53.75 o
   1   6  11        427.64        444.72        24.94 o
   2   6  11        253.06        284.41        21.49 o
   3   6  11        339.80        361.38        29.57 o
   4   6  11        479.98        479.69        30.74 o
   5   6  11         20.43         37.75        16.58 o
   6   6  11       1575.59       1546.97       101.32 o
   7   6  11        529.42        543.17        57.05 o
   8   6  11         31.21         47.93        26.08 o
  -6   7  11         65.38         28.26        33.18 o
  -5   7  11         58.51         42.19        24.96 o
  -4   7  11          0.97         31.40        22.67 o
  -3   7  11       1017.57        905.75        98.60 o
  -2   7  11        269.16        281.17        46.42 o
  -1   7  11          6.18          3.63        17.20 o
   0   7  11       1732.48       1630.06        62.85 o
   1   7  11       3311.76       3331.39        97.39 o
   2   7  11       1566.02       1506.96        53.23 o
   3   7  11          0.38         15.26         6.79 o
   4   7  11       1328.09       1414.89        66.32 o
   5   7  11         79.76         79.42        21.14 o
   6   7  11          4.70         12.23        17.27 o
   7   7  11        191.53        207.00        37.30 o
   8   7  11        382.40        448.00        55.77 o
  -5   8  11        249.14        221.93        75.72 o
  -4   8  11         26.53         10.87        25.78 o
  -3   8  11         20.31        -17.53        22.05 o
  -2   8  11        245.64        245.68        46.93 o
  -1   8  11        454.30        520.89        52.24 o
   0   8  11        171.55        177.72        18.91 o
   1   8  11        592.91        633.49        31.92 o
   2   8  11       3278.46       3173.74        75.53 o
   3   8  11       2273.74       2368.78        64.28 o
   4   8  11         29.03         45.78        23.23 o
   5   8  11        832.70        862.90        63.08 o
   6   8  11        614.02        596.12        56.28 o
   7   8  11          8.97         31.03        32.24 o
   8   8  11         83.72         76.79        29.33 o
  -5   9  11          3.15        -47.25        55.52 o
  -4   9  11        174.29        138.39        57.01 o
  -3   9  11        359.95        370.01        89.21 o
  -2   9  11         11.44         50.97        31.67 o
  -1   9  11        262.52        334.46        44.48 o
   0   9  11         63.94         94.30        18.44 o
   1   9  11        128.05        156.13        18.54 o
   2   9  11        363.60        418.60        86.37 o
   3   9  11       1006.27       1025.33        48.05 o
   4   9  11        776.34        820.47        44.69 o
   5   9  11        382.53        330.49        40.32 o
   6   9  11        208.49        287.20        49.51 o
   7   9  11        272.84        366.28        49.18 o
   8   9  11         77.92        149.34        36.23 o
  -4  10  11          0.25         64.61        52.46 o
  -3  10  11        110.09        170.36        68.26 o
  -2  10  11        161.32        114.25        61.48 o
  -1  10  11          0.02        -33.91        40.99 o
   0  10  11        619.82        599.12        71.67 o
   1  10  11       1692.00       1661.49       114.48 o
   2  10  11         50.56        108.95        45.98 o
   3  10  11         79.65         79.21        48.18 o
   4  10  11        551.48        619.89        41.21 o
   5  10  11        296.00        307.91        40.36 o
   6  10  11        129.46        124.10        35.78 o
   7  10  11        128.13        108.69        42.66 o
  -3  11  11         53.41         91.66        53.14 o
  -2  11  11        309.08        272.46        84.81 o
  -1  11  11        282.08        352.80        85.33 o
   0  11  11         56.68         38.65        40.50 o
   1  11  11         16.17         29.49        27.03 o
   2  11  11       1101.19       1094.31       140.70 o
   3  11  11        186.60        220.95        40.00 o
   4  11  11          4.97         21.41        20.95 o
   5  11  11        301.69        346.30        48.90 o
   6  11  11        419.68        422.79        49.33 o
   7  11  11         31.79         46.13        38.94 o
  -2  12  11          2.62         59.32        54.85 o
  -1  12  11        522.00        673.32       122.52 o
   0  12  11        358.28        443.14        69.95 o
   1  12  11        158.59        127.09        38.78 o
   2  12  11         49.25         23.55        35.32 o
   3  12  11        229.74        228.86        44.12 o
   4  12  11        280.00        309.80        78.92 o
   5  12  11          4.37         11.33        23.33 o
   6  12  11        252.62        325.60        84.36 o
  -1  13  11          0.12         36.59        37.11 o
   0  13  11        137.00        146.62        63.87 o
   1  13  11        572.53        539.67        76.24 o
   2  13  11        252.20        361.14        89.21 o
   3  13  11         15.81         14.08        45.76 o
   4  13  11        257.11        527.48       108.06 o
   5  13  11        347.16        355.55        88.16 o
   6  13  11         94.04        343.93        85.26 o
   1  14  11        109.57         27.72        33.85 o
   2  14  11        360.15        490.67       104.48 o
   3  14  11        177.86        225.72        48.41 o
   4  14  11          4.90        -65.58        65.58 o
  -3  -9  12        171.54        207.31        53.51 o
  -2  -9  12         19.61         28.51        28.69 o
  -1  -9  12         90.76         40.87        30.56 o
   0  -9  12        280.95        204.17        51.80 o
  -4  -8  12          0.88          6.41        36.00 o
  -3  -8  12        235.11        284.02        92.67 o
  -2  -8  12        399.29        488.85        71.14 o
  -1  -8  12         31.83         70.11        31.69 o
   0  -8  12        117.23        154.37        42.58 o
   1  -8  12        454.91        450.69        66.01 o
   2  -8  12        120.83        185.19        73.56 o
  -5  -7  12        318.89        224.99        73.41 o
  -4  -7  12         24.92         76.24        40.69 o
  -3  -7  12          7.13        -10.88        33.91 o
  -2  -7  12        514.07        473.90        68.32 o
  -1  -7  12        555.24        571.67        72.35 o
   0  -7  12        182.19        151.44        39.66 o
   1  -7  12         49.87         93.85        34.22 o
   2  -7  12        555.53        504.96        66.63 o
   3  -7  12        104.80        194.58        73.18 o
  -6  -6  12         33.22         28.54        48.89 o
  -5  -6  12         21.36         37.19        50.38 o
  -4  -6  12        495.55        344.82        85.55 o
  -3  -6  12        389.95        513.54       100.83 o
  -2  -6  12          8.97         41.34        27.75 o
  -1  -6  12        563.00        595.23        69.23 o
   0  -6  12        503.55        401.78        57.50 o
   1  -6  12         99.68         66.10        29.89 o
   2  -6  12         38.62         33.47        24.73 o
   3  -6  12        277.62        174.76        70.80 o
   4  -6  12        495.87        559.00       107.54 o
  -6  -5  12        249.56        336.25        88.01 o
  -5  -5  12        366.50        367.63        85.33 o
  -4  -5  12        102.71         63.79        46.20 o
  -3  -5  12        116.90        107.31        48.52 o
  -2  -5  12       1176.89       1364.39       151.58 o
  -1  -5  12          7.67          5.79        20.66 o
   0  -5  12        282.32        268.83        58.13 o
   1  -5  12        507.06        353.18        51.99 o
   2  -5  12         93.85         78.04        27.88 o
   3  -5  12         12.77         16.02        33.98 o
   4  -5  12        190.60        244.74        74.00 o
   5  -5  12        649.03        588.81       111.19 o
  -7  -4  12         17.07         21.69        33.03 o
  -6  -4  12         67.60         62.67        40.39 o
  -5  -4  12        411.39        511.16        99.34 o
  -4  -4  12        646.81        635.17       107.31 o
  -3  -4  12          8.88         32.87        36.14 o
  -2  -4  12          9.67        101.35        59.02 o
  -1  -4  12       1271.52       1266.01        90.96 o
   0  -4  12         28.64         37.02        21.93 o
   1  -4  12         72.13        105.35        29.88 o
   2  -4  12        682.98        733.15        84.81 o
   3  -4  12         74.68        183.93        70.50 o
   4  -4  12          0.04          8.20        32.72 o
   5  -4  12        166.64        258.15        80.63 o
  -7  -3  12        363.38        369.00       104.22 o
  -6  -3  12        136.52        189.07        66.92 o
  -5  -3  12         30.79         66.40        45.76 o
  -4  -3  12        642.92        721.09       113.65 o
  -3  -3  12        161.53        203.29        48.33 o
  -2  -3  12          0.92         25.76        18.84 o
  -1  -3  12        269.38        204.49        65.51 o
   0  -3  12        750.60        694.16        63.05 o
   1  -3  12        716.74        617.05        57.29 o
   2  -3  12         59.25         70.92        22.52 o
   3  -3  12        535.00        432.84        85.11 o
   4  -3  12        593.07        668.85       109.18 o
   5  -3  12         20.67        -38.60        44.12 o
   6  -3  12        101.53        245.33        71.84 o
  -7  -2  12         93.28         88.16        55.45 o
  -6  -2  12        213.87        208.98        46.49 o
  -5  -2  12        525.59        746.73       111.94 o
  -4  -2  12          0.13         -1.21        10.11 o
  -3  -2  12        498.56        600.34        64.44 o
  -2  -2  12        173.83        216.49        35.78 o
  -1  -2  12          2.36         -1.71        28.02 o
   0  -2  12       2312.12       2330.22       177.07 o
   1  -2  12       2011.62       1887.58        91.96 o
   2  -2  12        456.64        500.00        51.87 o
   3  -2  12        120.92        113.80        37.11 o
   4  -2  12        237.95        264.99        45.05 o
   5  -2  12        196.09        246.80        46.10 o
   6  -2  12         21.67          3.60        19.90 o
  -7  -1  12         29.28         -7.97        31.45 o
  -6  -1  12        196.98        144.95        50.90 o
  -5  -1  12        405.66        470.92        89.95 o
  -4  -1  12        688.71        715.64        45.34 o
  -3  -1  12         24.97         36.31        12.15 o
  -2  -1  12        457.76        479.98        73.38 o
  -1  -1  12       1963.46       2008.94       158.21 o
   0  -1  12        461.09        439.32        79.82 o
   1  -1  12        856.56        915.90       108.06 o
   2  -1  12       4784.49       4614.55        84.03 o
   3  -1  12        951.56       1075.86       167.16 o
   4  -1  12         30.28         45.98        19.65 o
   5  -1  12        119.52        168.70        37.63 o
   6  -1  12        121.93        107.47        38.18 o
   7  -1  12         42.21         -9.84        39.05 o
  -7   0  12        107.35         74.30        39.13 o
  -6   0  12         74.12        103.58        75.60 o
  -5   0  12         32.95         25.85        23.16 o
  -4   0  12       1000.63        933.30        69.22 o
  -3   0  12       1775.62       1818.56        63.81 o
  -2   0  12        238.46        294.23        36.29 o
  -1   0  12        112.19        131.17        54.85 o
   0   0  12        506.11        551.25        81.83 o
   1   0  12        519.90        484.85        78.55 o
   2   0  12        127.16         83.62        23.55 o
   3   0  12        912.06       1146.76        87.08 o
   4   0  12       2358.16       2189.51       170.88 o
   5   0  12          1.55        -13.42        18.79 o
   6   0  12        135.00        183.99        42.35 o
   7   0  12        242.27        312.11        86.45 o
  -7   1  12          2.31        -29.25        29.25 o
  -6   1  12         51.28         47.93        24.83 o
  -5   1  12        141.07        118.85        23.26 o
  -4   1  12         84.00         97.93        20.81 o
  -3   1  12       1207.57       1222.52        55.41 o
  -2   1  12        862.97        868.95        29.50 o
  -1   1  12        308.58        324.01        33.59 o
   0   1  12        352.65        404.83        58.39 o
   1   1  12        875.29        833.63        97.92 o
   2   1  12        244.39        250.76        14.63 o
   3   1  12        101.52         76.88        18.29 o
   4   1  12        205.30        352.86        56.30 o
   5   1  12       1156.87       1190.54       111.64 o
   6   1  12        184.30        155.84        45.20 o
   7   1  12         98.77        169.76        51.49 o
  -7   2  12         28.36        327.97       275.66 o
  -6   2  12         31.29         43.05        19.09 o
  -5   2  12        299.49        295.49        33.58 o
  -4   2  12        374.71        364.49        52.54 o
  -3   2  12        199.31        202.52        28.97 o
  -2   2  12        719.36        758.74        52.31 o
  -1   2  12        571.96        572.51        30.03 o
   0   2  12        353.52        353.92        30.80 o
   1   2  12         89.00         53.12        13.41 o
   2   2  12       1017.12        943.96        37.71 o
   3   2  12        861.74        954.58        50.73 o
   4   2  12         37.68         16.08        15.75 o
   5   2  12        435.69        486.87        57.02 o
   6   2  12        511.51        574.57        56.13 o
   7   2  12         55.64         24.55        24.09 o
   8   2  12         20.51         45.97        29.32 o
  -7   3  12        259.52        260.78        79.00 o
  -6   3  12        174.16        209.44        34.19 o
  -5   3  12          2.04         11.08        14.08 o
  -4   3  12        481.13        516.52        41.14 o
  -3   3  12        859.59        763.87        63.24 o
  -2   3  12         24.11         27.00        11.47 o
  -1   3  12        178.51        191.86        41.25 o
   0   3  12       1592.91       1559.90        48.94 o
   1   3  12       1724.08       1720.07        48.21 o
   2   3  12        362.63        290.52        24.23 o
   3   3  12        804.48        845.77        48.19 o
   4   3  12       1562.89       1445.65        67.95 o
   5   3  12        312.03        290.58        27.11 o
   6   3  12         89.01        136.05        38.76 o
   7   3  12        354.14        403.11        68.90 o
   8   3  12         61.85         59.29        34.92 o
  -7   4  12         36.98         95.11        40.53 o
  -6   4  12         82.96         90.70        29.20 o
  -5   4  12         70.49         17.18        17.49 o
  -4   4  12          0.57         25.29        14.41 o
  -3   4  12        608.62        584.32        42.74 o
  -2   4  12        848.28        880.07        68.37 o
  -1   4  12         13.96         15.47         8.22 o
   0   4  12        481.84        488.72        24.39 o
   1   4  12       1222.41       1153.70        32.29 o
   2   4  12       3933.43       3845.35        87.97 o
   3   4  12        112.12         99.75        18.78 o
   4   4  12       1386.15       1437.67        54.53 o
   5   4  12       1284.31       1204.14        53.08 o
   6   4  12        520.53        623.54        49.80 o
   7   4  12         28.28         20.28        25.77 o
   8   4  12        161.84        120.11        35.68 o
  -6   5  12         33.22        -10.34        21.58 o
  -5   5  12         70.77         42.34        52.59 o
  -4   5  12        146.68        238.11        34.72 o
  -3   5  12         31.10         34.07        16.48 o
  -2   5  12        876.06        840.46        71.27 o
  -1   5  12       1049.07       1156.64        58.22 o
   0   5  12       1304.19       1287.73        32.03 o
   1   5  12         24.08         27.12         7.18 o
   2   5  12        747.45        792.27        38.35 o
   3   5  12        341.64        334.40        30.46 o
   4   5  12         14.03         29.32        13.46 o
   5   5  12        152.01        151.15        20.26 o
   6   5  12       1102.27        984.30        58.35 o
   7   5  12        399.96        477.61        54.30 o
   8   5  12          2.87         23.30        35.44 o
  -6   6  12          7.72         18.11        35.99 o
  -5   6  12         10.54         -1.79        17.20 o
  -4   6  12        227.24        221.04        38.56 o
  -3   6  12        954.19        970.83       119.71 o
  -2   6  12        291.49        285.06        38.23 o
  -1   6  12          5.41         29.27        12.37 o
   0   6  12        395.55        443.80        34.22 o
   1   6  12        670.71        656.03        38.03 o
   2   6  12         69.72         53.88         8.42 o
   3   6  12       2443.67       2571.47        78.49 o
   4   6  12          6.04         -0.55        11.36 o
   5   6  12          5.49         14.89        14.59 o
   6   6  12        131.73        100.31        27.22 o
   7   6  12        483.09        526.91        57.09 o
   8   6  12        311.26        386.15        52.47 o
  -5   7  12         88.33         59.95        30.36 o
  -4   7  12          0.05        -10.52        22.23 o
  -3   7  12        371.54        297.79        59.10 o
  -2   7  12        646.33        745.02        62.18 o
  -1   7  12         48.01         54.35        21.67 o
   0   7  12         47.97         40.99        12.85 o
   1   7  12        654.46        666.60        47.31 o
   2   7  12        300.74        316.40        26.76 o
   3   7  12        195.53        235.86        24.94 o
   4   7  12       1081.29       1056.00        59.47 o
   5   7  12        686.51        750.43        58.77 o
   6   7  12        376.69        396.43        58.99 o
   7   7  12          6.14         32.41        24.70 o
   8   7  12        125.62        124.73        33.54 o
  -5   8  12        162.60        140.41        46.43 o
  -4   8  12        444.17        417.53        66.02 o
  -3   8  12        158.35        225.85        47.30 o
  -2   8  12        373.06        390.95        75.11 o
  -1   8  12        404.97        398.46        52.04 o
   0   8  12          6.76          2.31        11.43 o
   1   8  12        361.44        415.29        36.98 o
   2   8  12        911.52        931.58        43.67 o
   3   8  12        785.94        815.81        64.35 o
   4   8  12          0.31         11.41        12.64 o
   5   8  12         64.91         37.28        37.19 o
   6   8  12        583.16        484.60        64.43 o
   7   8  12        458.43        493.27        55.86 o
   8   8  12         20.66         20.24        22.90 o
  -4   9  12         62.06         93.38        62.00 o
  -3   9  12        134.09        200.44        47.61 o
  -2   9  12         91.88         71.57        38.20 o
  -1   9  12         81.12         74.18        24.03 o
   0   9  12        702.69        722.44        44.94 o
   1   9  12        227.14        233.25        37.55 o
   2   9  12         12.68         16.86        25.92 o
   3   9  12       1374.76       1411.00        70.16 o
   4   9  12        751.76        646.70        54.07 o
   5   9  12        185.48        161.54        30.55 o
   6   9  12         79.84         85.35        47.29 o
   7   9  12        174.72        253.02        52.61 o
  -4  10  12          2.64         77.36        52.84 o
  -3  10  12        213.98        245.26        78.55 o
  -2  10  12        269.25        160.30        64.17 o
  -1  10  12          0.81          3.44        24.53 o
   0  10  12         33.56         37.57        29.50 o
   1  10  12        837.01        876.10        85.19 o
   2  10  12        917.04        840.56       126.77 o
   3  10  12         11.72         36.09        19.49 o
   4  10  12        442.14        506.53        47.10 o
   5  10  12        881.54        927.57        68.51 o
   6  10  12        199.99        269.99        47.97 o
   7  10  12         21.98        130.99        41.70 o
  -3  11  12         40.07         83.84        56.64 o
  -2  11  12        107.55        166.34        63.57 o
  -1  11  12        671.36        626.45        81.64 o
   0  11  12        362.40        318.44        91.70 o
   1  11  12          0.01         15.84        34.91 o
   2  11  12        244.18        240.86        71.47 o
   3  11  12        448.27        488.06        99.42 o
   4  11  12         40.31         23.55        37.93 o
   5  11  12         96.33        126.61        59.17 o
   6  11  12        339.19        357.50        54.54 o
   7  11  12        116.79         72.97        30.50 o
  -2  12  12         61.85        124.01        68.79 o
  -1  12  12          0.32         14.07        28.63 o
   0  12  12        214.50        239.30        51.84 o
   1  12  12        311.23        360.21        63.08 o
   2  12  12          1.06        -40.17        47.40 o
   3  12  12        145.02         29.44        43.60 o
   4  12  12        129.57        128.48        57.61 o
   5  12  12          3.68         58.65        41.96 o
   6  12  12         97.16         92.19        49.19 o
  -1  13  12         33.85          9.47        28.80 o
   0  13  12         75.29         20.72        86.86 o
   1  13  12        190.74         73.94        34.44 o
   2  13  12        452.52        328.28        88.24 o
   3  13  12          0.14         94.35        58.05 o
   4  13  12         80.77         86.97        56.19 o
   5  13  12        311.19        348.40        91.89 o
   2  14  12        343.86        400.64       102.02 o
   3  14  12        255.28        226.78        76.76 o
  -3  -8  13         93.11         74.08        43.67 o
  -2  -8  13        367.18        477.68        74.05 o
  -1  -8  13        145.24        171.56        44.64 o
   0  -8  13         19.69         -2.69        25.63 o
  -4  -7  13        370.59        301.60        91.81 o
  -3  -7  13        117.21         60.96        43.30 o
  -2  -7  13         66.59         75.84        37.80 o
  -1  -7  13        373.39        268.67        54.48 o
   0  -7  13        231.95        196.69        45.42 o
   1  -7  13         64.94        111.94        61.78 o
   2  -7  13         14.31         62.53        45.46 o
  -5  -6  13          9.28        121.47        62.00 o
  -4  -6  13         58.83         19.45        27.87 o
  -3  -6  13        534.17        470.99       103.22 o
  -2  -6  13        357.41        468.09       103.29 o
  -1  -6  13          0.49         -2.83        26.46 o
   0  -6  13        343.24        345.33        57.06 o
   1  -6  13        202.97        202.01        41.96 o
   2  -6  13          6.84        120.73        58.35 o
   3  -6  13         24.04         41.58        43.15 o
  -6  -5  13        130.82        131.83        74.08 o
  -5  -5  13        295.45        425.61        95.84 o
  -4  -5  13         14.10         40.62        51.72 o
  -3  -5  13          0.78         23.77        42.11 o
  -2  -5  13        528.17        656.41       114.02 o
  -1  -5  13        270.44        299.30        50.33 o
   0  -5  13         16.45         -9.36        21.39 o
   1  -5  13        436.65        498.70        62.27 o
   2  -5  13        527.18        525.54       101.95 o
   3  -5  13          4.97         67.30        49.19 o
   4  -5  13        226.84        145.69        68.49 o
  -6  -4  13          3.76         32.05        46.73 o
  -5  -4  13         82.13         72.36        54.40 o
  -4  -4  13        472.64        650.52       110.37 o
  -3  -4  13        101.95         70.80        40.39 o
  -2  -4  13         97.30         79.89        45.24 o
  -1  -4  13        789.92        918.14       127.29 o
   0  -4  13        643.45        729.38       107.80 o
   1  -4  13         21.12         -0.54        16.68 o
   2  -4  13        141.74        132.65        56.34 o
   3  -4  13        404.39        445.50        94.27 o
   4  -4  13        193.47        273.13        73.78 o
   5  -4  13         63.23        151.95        62.75 o
  -6  -3  13        144.71         98.74        52.76 o
  -5  -3  13        155.75        133.85        53.96 o
  -4  -3  13        225.95        168.35        39.27 o
  -3  -3  13        376.54        414.72        55.24 o
  -2  -3  13       1292.88       1409.62       151.95 o
  -1  -3  13         55.14         45.83        46.35 o
   0  -3  13        780.25        610.58       101.95 o
   1  -3  13        496.69        477.72        52.94 o
   2  -3  13        120.54        118.34        50.08 o
   3  -3  13         69.15         77.36        53.14 o
   4  -3  13        185.01        157.84        56.56 o
   5  -3  13        293.52        160.82        57.09 o
  -6  -2  13        162.45        205.76        67.30 o
  -5  -2  13        155.16        272.01        56.12 o
  -4  -2  13        111.22        113.18        35.25 o
  -3  -2  13        189.72        191.14        38.45 o
  -2  -2  13        337.19        364.95        46.72 o
  -1  -2  13        958.09        804.64       110.74 o
   0  -2  13        500.56        490.44        87.94 o
   1  -2  13        266.21        286.09        51.94 o
   2  -2  13        638.37        646.05       102.92 o
   3  -2  13        101.63        122.96        56.27 o
   4  -2  13          8.58          3.13        29.21 o
   5  -2  13        337.36        386.11        86.08 o
   6  -2  13        141.27        206.73        71.32 o
  -7  -1  13         85.91         39.10        67.56 o
  -6  -1  13          4.07         18.91        26.39 o
  -5  -1  13        306.88        312.04        55.70 o
  -4  -1  13       1144.42       1081.33        95.43 o
  -3  -1  13        121.15        119.29        25.61 o
  -2  -1  13        294.13        270.40        41.68 o
  -1  -1  13        533.90        604.32        92.48 o
   0  -1  13        631.69        586.50        93.30 o
   1  -1  13        167.78        291.54        69.83 o
   2  -1  13         25.12         65.06        44.12 o
   3  -1  13       1280.50       1244.18       138.84 o
   4  -1  13        163.53        240.41        65.80 o
   5  -1  13         25.74        -13.19        21.98 o
   6  -1  13        332.08        338.35        56.58 o
  -7   0  13        138.16        192.58        50.37 o
  -6   0  13         89.24        118.58        40.22 o
  -5   0  13         74.69         87.39        43.63 o
  -4   0  13        254.27        243.00        36.17 o
  -3   0  13        844.57        971.59        66.45 o
  -2   0  13        801.01        859.86        59.69 o
  -1   0  13         12.85         -9.61        23.17 o
   0   0  13        345.14        342.14        70.57 o
   1   0  13       1242.17       1169.13       124.38 o
   2   0  13         13.52        100.61        46.88 o
   3   0  13        131.75        125.05        46.35 o
   4   0  13        344.02        347.95        73.33 o
   5   0  13        373.58        281.65        49.53 o
   6   0  13          3.24          6.31        22.56 o
   7   0  13        169.56        252.93        74.15 o
  -7   1  13          0.91        -22.21        38.23 o
  -6   1  13        267.97        261.46        64.87 o
  -5   1  13        151.61        143.80        31.79 o
  -4   1  13        286.37        285.59        40.07 o
  -3   1  13          0.54          1.91        17.84 o
  -2   1  13        489.84        490.76        46.30 o
  -1   1  13          1.90         10.26        19.88 o
   0   1  13         11.52         -2.23        18.62 o
   1   1  13        954.62        846.07       100.98 o
   2   1  13       1712.62       1836.57       159.48 o
   3   1  13        152.15        283.19        67.52 o
   4   1  13        249.23        357.46        52.10 o
   5   1  13        502.97        431.73        59.18 o
   6   1  13        174.70        151.69        39.30 o
   7   1  13         30.68        114.10        61.26 o
  -6   2  13          6.97         12.52        60.66 o
  -5   2  13        138.24        113.90        28.32 o
  -4   2  13        918.88        874.10        84.65 o
  -3   2  13        545.45        552.86        52.18 o
  -2   2  13         36.23         79.33        40.73 o
  -1   2  13        416.42        399.15        26.39 o
   0   2  13       1510.75       1497.08        52.33 o
   1   2  13         22.93         39.72        28.16 o
   2   2  13        433.82        411.94        36.66 o
   3   2  13        588.53        705.35       140.96 o
   4   2  13        692.74        629.00        64.00 o
   5   2  13          6.63          0.45        20.90 o
   6   2  13        108.31        110.92        33.88 o
   7   2  13        286.45        275.37        57.36 o
  -6   3  13        165.19        222.98        52.40 o
  -5   3  13        105.00        223.52        52.42 o
  -4   3  13         40.63         69.85        25.61 o
  -3   3  13       1536.73       1447.35        96.80 o
  -2   3  13       1242.37       1221.03       110.22 o
  -1   3  13        104.39        107.01        15.31 o
   0   3  13        266.93        239.28        20.35 o
   1   3  13       1901.90       1960.39        78.52 o
   2   3  13        698.59        717.25        62.15 o
   3   3  13        104.33         99.84        27.94 o
   4   3  13        295.97        368.80        36.08 o
   5   3  13        205.59        232.48        32.13 o
   6   3  13         88.90         25.26        26.98 o
   7   3  13        202.18        205.54        47.92 o
  -6   4  13         51.86         93.93        29.57 o
  -5   4  13        144.54        210.38        32.48 o
  -4   4  13         67.75        101.87        28.56 o
  -3   4  13          5.44         -4.23        17.87 o
  -2   4  13       1347.07       1363.17        68.04 o
  -1   4  13        467.09        425.18        55.27 o
   0   4  13          2.21          0.64         9.37 o
   1   4  13       1200.17       1236.62        61.09 o
   2   4  13       1221.79       1256.02        65.59 o
   3   4  13        338.66        356.74        42.86 o
   4   4  13          8.66         10.35        12.90 o
   5   4  13        180.28        209.33        23.65 o
   6   4  13        454.62        482.71        50.78 o
   7   4  13          0.52         -2.39        23.31 o
  -6   5  13          2.28         41.88        61.97 o
  -5   5  13        113.73        134.26        28.12 o
  -4   5  13        334.23        370.87        43.79 o
  -3   5  13        382.89        392.77        44.69 o
  -2   5  13         88.53         91.79        18.65 o
  -1   5  13        196.53        221.49        25.99 o
   0   5  13        214.13        208.97        17.06 o
   1   5  13       1253.29       1175.03        53.01 o
   2   5  13       2227.42       2235.09        85.00 o
   3   5  13        905.41        991.25        53.46 o
   4   5  13        613.91        625.41        48.03 o
   5   5  13          7.91          2.81         9.94 o
   6   5  13         53.47         24.21        14.84 o
   7   5  13        500.21        610.16        78.57 o
  -5   6  13         26.56          4.55        32.23 o
  -4   6  13        175.29        108.26        49.96 o
  -3   6  13        714.13        801.02        66.16 o
  -2   6  13        680.01        687.54        58.73 o
  -1   6  13          4.94          7.84        11.67 o
   0   6  13        386.33        487.39        37.13 o
   1   6  13        174.68        198.69        31.95 o
   2   6  13        863.12        830.09        46.72 o
   3   6  13        224.79        287.87        28.86 o
   4   6  13       1008.59        964.30        56.81 o
   5   6  13        170.88        136.35        29.81 o
   6   6  13          0.10        -15.73        16.09 o
   7   6  13        397.94        396.91        50.67 o
  -5   7  13        116.67        183.42        48.18 o
  -4   7  13        110.07        134.01        30.38 o
  -3   7  13          3.29          2.90        17.96 o
  -2   7  13        775.11        838.90        67.09 o
  -1   7  13       1059.30       1022.35        57.09 o
   0   7  13        102.07        131.86        21.64 o
   1   7  13        217.39        181.61        28.68 o
   2   7  13       2190.73       2167.62        92.88 o
   3   7  13         90.88        118.06        18.74 o
   4   7  13        105.16        136.19        24.18 o
   5   7  13        474.78        534.59        50.75 o
   6   7  13        872.63        900.54        70.17 o
   7   7  13         52.93         57.05        22.96 o
  -5   8  13         45.35         70.03        34.22 o
  -4   8  13         87.78        153.09        72.77 o
  -3   8  13        119.71         70.63        43.08 o
  -2   8  13         54.85         68.75        23.87 o
  -1   8  13        392.16        347.07        40.02 o
   0   8  13        986.80       1026.17        54.84 o
   1   8  13        872.81        931.53        57.92 o
   2   8  13          2.47         15.42        11.66 o
   3   8  13       1117.56       1164.14        74.52 o
   4   8  13        192.25        171.83        26.70 o
   5   8  13         64.19         73.67        28.22 o
   6   8  13        132.86        157.76        39.35 o
   7   8  13        490.72        525.88        58.23 o
  -4   9  13         47.34         16.56        26.27 o
  -3   9  13        443.05        405.97        53.45 o
  -2   9  13        116.46        136.60        33.35 o
  -1   9  13         50.94         65.32        27.52 o
   0   9  13        134.37        197.96        42.15 o
   1   9  13        366.34        363.96        88.16 o
   2   9  13        427.99        448.30       123.71 o
   3   9  13          7.44         10.94        14.15 o
   4   9  13        402.23        409.86        43.96 o
   5   9  13        330.60        310.84        42.35 o
   6   9  13         74.07         59.43        29.07 o
   7   9  13        248.97        229.93        50.78 o
  -3  10  13         34.51        101.95        55.97 o
  -2  10  13        309.64        358.38        51.34 o
  -1  10  13        530.41        629.10        63.27 o
   0  10  13         15.32         39.23        24.19 o
   1  10  13        169.66        158.37        43.69 o
   2  10  13        462.29        561.39       108.36 o
   3  10  13        125.90        100.83        53.81 o
   4  10  13          3.22         81.41        43.56 o
   5  10  13        334.90        352.55        44.60 o
   6  10  13        446.55        548.76        68.28 o
   7  10  13        176.26         90.90        31.41 o
  -2  11  13          3.52         15.62        28.20 o
  -1  11  13         74.29         52.58        31.49 o
   0  11  13        371.70        277.82        53.86 o
   1  11  13         10.61          6.79        23.04 o
   2  11  13        121.20        101.58        58.28 o
   3  11  13        786.15        950.85       142.19 o
   4  11  13        301.80        291.02        85.11 o
   5  11  13         33.12         85.38        97.92 o
   6  11  13        256.17        176.47        65.66 o
  -1  12  13         18.92         -0.84        23.86 o
   0  12  13         23.45         20.05        25.35 o
   1  12  13        228.57        201.92        48.83 o
   2  12  13        167.53        195.33        72.21 o
   3  12  13          0.33        -16.84        29.96 o
   4  12  13        194.92        268.14        81.53 o
   5  12  13        242.29        169.84        66.10 o
   0  13  13         78.38         93.56        56.04 o
   1  13  13         41.08         25.06        28.13 o
   2  13  13        196.82        149.57        61.26 o
   3  13  13        249.24        265.08        85.55 o
   4  13  13          0.30        -45.68        45.68 o
  -3  -7  14        338.24        319.41        92.11 o
  -2  -7  14         12.36        143.38        72.66 o
  -1  -7  14        137.96        105.82        35.67 o
   0  -7  14        490.60        580.62       119.46 o
  -4  -6  14          8.72         82.87        58.50 o
  -3  -6  14        596.40        623.99       116.93 o
  -2  -6  14        363.43        259.79        76.91 o
  -1  -6  14         60.77         66.56        28.56 o
   0  -6  14        100.36        103.74        55.74 o
   1  -6  14        319.07        361.66        95.32 o
   2  -6  14        542.78        605.21       116.70 o
  -5  -5  14        183.74        158.07        68.49 o
  -4  -5  14        447.23        243.02        76.46 o
  -3  -5  14          0.02         34.88        41.58 o
  -2  -5  14        242.58        416.89        94.57 o
  -1  -5  14        302.26        286.62        76.09 o
   0  -5  14          0.90         60.44        57.53 o
   1  -5  14         66.95         12.07        33.68 o
   2  -5  14        279.72        327.98        86.89 o
   3  -5  14        560.91        580.39       114.47 o
  -5  -4  14         97.44        119.46        69.75 o
  -4  -4  14         31.35         26.98        33.46 o
  -3  -4  14        773.80        844.06       127.21 o
  -2  -4  14          3.16        211.20        62.97 o
  -1  -4  14        171.53        174.16        61.04 o
   0  -4  14        513.80        453.50        58.22 o
   1  -4  14         51.13          8.79        33.46 o
   2  -4  14        114.27         40.24        39.57 o
   3  -4  14        402.21        473.38       101.58 o
   4  -4  14        369.25        448.56        97.85 o
  -6  -3  14        104.10         97.55        40.59 o
  -5  -3  14         25.08        142.86        68.86 o
  -4  -3  14         85.43        207.92        70.28 o
  -3  -3  14        414.05        701.87       117.82 o
  -2  -3  14        479.59        535.60       103.96 o
  -1  -3  14        288.07        257.18        72.66 o
   0  -3  14         62.94         20.57        34.88 o
   1  -3  14        567.83        441.03        89.06 o
   2  -3  14        170.86        278.12        73.26 o
   3  -3  14         27.51         57.76        44.79 o
   4  -3  14        339.73        503.63       102.32 o
   5  -3  14         93.35         31.75        43.45 o
  -6  -2  14          1.84         18.76        27.64 o
  -5  -2  14        206.03        238.58        50.07 o
  -4  -2  14        161.25        170.22        85.81 o
  -3  -2  14         22.25        103.96        53.51 o
  -2  -2  14       1355.48       1526.62       159.63 o
  -1  -2  14       1428.87       1556.66       160.30 o
   0  -2  14        167.49        177.89        61.11 o
   1  -2  14          5.69         29.74        44.19 o
   2  -2  14        588.10        641.35       108.21 o
   3  -2  14        298.86        284.68        72.66 o
   4  -2  14          0.54        -11.70        32.72 o
   5  -2  14         82.64         66.33        40.24 o
  -6  -1  14         80.95         43.17        34.11 o
  -5  -1  14         10.67         64.76        33.83 o
  -4  -1  14        259.37        308.90        52.88 o
  -3  -1  14        594.92        671.69        63.75 o
  -2  -1  14         37.93         83.76        44.34 o
  -1  -1  14       1465.34       1604.50       157.62 o
   0  -1  14       2819.01       2539.33       194.58 o
   1  -1  14       1143.48       1159.52       134.14 o
   2  -1  14          9.54         21.84        42.48 o
   3  -1  14        319.45        501.84        97.55 o
   4  -1  14         89.57        228.49        67.30 o
   5  -1  14         28.33         34.65        46.58 o
   6  -1  14        107.92         84.75        34.09 o
  -6   0  14        173.43        181.28        53.32 o
  -5   0  14        126.20        160.30        45.82 o
  -4   0  14          9.49         18.86        20.14 o
  -3   0  14        577.25        656.40        61.41 o
  -2   0  14        843.29        844.49        78.99 o
  -1   0  14         46.49         39.42        36.74 o
   0   0  14         26.11         93.45        52.17 o
   1   0  14       1671.78       1553.68       149.27 o
   2   0  14       1885.15       1696.39       156.65 o
   3   0  14          0.22         25.71        41.21 o
   4   0  14        377.71        497.22        90.47 o
   5   0  14        344.74        354.59        94.05 o
   6   0  14         42.27          9.13        26.82 o
  -6   1  14          0.51         -4.19        23.17 o
  -5   1  14        217.84        219.20        39.36 o
  -4   1  14        264.80        301.38        43.19 o
  -3   1  14         10.04          7.55        18.91 o
  -2   1  14        225.80        252.85        46.32 o
  -1   1  14        483.44        429.80        56.51 o
   0   1  14        107.22        131.16        46.65 o
   1   1  14         74.45         22.36        34.36 o
   2   1  14        169.89        292.28        69.90 o
   3   1  14        812.52        840.93       108.73 o
   4   1  14         19.50         20.82        19.67 o
   5   1  14        388.38        372.62        58.21 o
   6   1  14        756.93        676.95        76.80 o
  -6   2  14         39.91         34.43        45.61 o
  -5   2  14          1.79        -13.14        20.33 o
  -4   2  14        454.62        447.63        50.76 o
  -3   2  14        511.33        506.38        52.64 o
  -2   2  14        101.01         98.54        32.82 o
  -1   2  14        597.33        584.87        91.81 o
   0   2  14        212.28        211.53        26.93 o
   1   2  14       1035.77       1138.00        74.38 o
   2   2  14         24.40         26.27        17.36 o
   3   2  14        999.57       1036.50        80.28 o
   4   2  14        542.16        479.20       109.96 o
   5   2  14         19.29         20.60        24.43 o
   6   2  14        131.61        215.84        47.27 o
   7   2  14        259.61        303.91        83.24 o
  -6   3  14        185.00        225.28        56.27 o
  -5   3  14          9.39         31.32        37.63 o
  -4   3  14         39.37         26.14        23.03 o
  -3   3  14        395.97        422.03        48.36 o
  -2   3  14       1571.64       1457.33       102.19 o
  -1   3  14        190.07        182.17        39.15 o
   0   3  14        232.72        227.24        39.00 o
   1   3  14       1464.53       1410.85        69.63 o
   2   3  14       1066.95       1183.61        77.67 o
   3   3  14        110.53         71.81        37.60 o
   4   3  14        405.07        397.90        57.20 o
   5   3  14        666.39        687.87        56.06 o
   6   3  14        117.45        146.71        38.91 o
   7   3  14         75.64        125.20        57.38 o
  -6   4  14          9.15          8.85        19.73 o
  -5   4  14        105.94        137.41        33.55 o
  -4   4  14        218.82        163.44        42.99 o
  -3   4  14         34.48         48.66        30.38 o
  -2   4  14        464.67        483.48        60.79 o
  -1   4  14        465.24        467.89        89.73 o
   0   4  14       1142.50       1116.97        85.76 o
   1   4  14        224.65        194.23        26.88 o
   2   4  14       1683.76       1652.14        78.05 o
   3   4  14       1765.65       1496.14        88.70 o
   4   4  14         72.33         73.74        24.95 o
   5   4  14          7.27        -17.58        17.58 o
   6   4  14        196.10        254.20        49.15 o
   7   4  14        207.40        142.18        43.02 o
  -5   5  14          0.08          4.88        19.66 o
  -4   5  14        144.15        102.56        31.48 o
  -3   5  14        373.85        323.66        57.06 o
  -2   5  14        258.90        273.58        53.49 o
  -1   5  14       1015.84       1031.55        83.24 o
   0   5  14        339.68        381.62        51.03 o
   1   5  14        566.92        610.70        40.27 o
   2   5  14          0.04         11.71        12.72 o
   3   5  14        689.35        643.38        45.33 o
   4   5  14        999.29        860.39        58.20 o
   5   5  14        388.98        362.02        39.97 o
   6   5  14         32.98         77.41        33.18 o
   7   5  14        400.21        475.41        71.95 o
  -5   6  14         79.25         46.14        25.69 o
  -4   6  14         21.41          1.99        25.74 o
  -3   6  14         85.24        101.24        33.82 o
  -2   6  14        576.10        588.22        56.05 o
  -1   6  14        128.57        141.68        23.33 o
   0   6  14         21.45         16.73        14.55 o
   1   6  14       1988.87       2004.89        95.58 o
   2   6  14        114.78        147.14        21.29 o
   3   6  14          9.96          5.29        13.17 o
   4   6  14        130.90         97.02        23.27 o
   5   6  14        251.39        268.07        46.65 o
   6   6  14        279.51        344.56        57.65 o
   7   6  14          0.70         -8.43        23.65 o
  -5   7  14        105.84         80.65        34.21 o
  -4   7  14         61.66         74.42        32.77 o
  -3   7  14          0.23        -24.32        24.32 o
  -2   7  14        208.21        214.26        29.94 o
  -1   7  14        516.41        530.75        52.78 o
   0   7  14         41.30         75.25        18.06 o
   1   7  14         16.67          1.02        20.51 o
   2   7  14        935.07        848.71        61.43 o
   3   7  14        664.15        685.46       111.13 o
   4   7  14          6.01         21.03        17.69 o
   5   7  14        382.38        362.67        43.97 o
   6   7  14        399.66        472.33        65.26 o
   7   7  14        273.42        262.88        55.03 o
  -4   8  14        166.36        190.48        49.48 o
  -3   8  14        175.08        194.42        39.98 o
  -2   8  14          2.16         25.09        37.68 o
  -1   8  14        293.79        233.11        30.19 o
   0   8  14        804.09        763.66        49.17 o
   1   8  14        195.71        215.55        50.80 o
   2   8  14         36.08         55.74        33.14 o
   3   8  14        402.13        474.93        50.28 o
   4   8  14        469.27        442.86        49.51 o
   5   8  14        211.37        173.84        31.55 o
   6   8  14         30.79         25.36        23.93 o
   7   8  14        221.90        182.52        63.16 o
  -3   9  14         48.58         72.36        26.11 o
  -2   9  14        335.89        401.61        53.15 o
  -1   9  14         29.43         67.01        34.60 o
   0   9  14        305.05        244.80        40.36 o
   1   9  14       1444.84       1505.78       151.66 o
   2   9  14       1275.31        966.98        98.73 o
   3   9  14         93.74         38.56        55.97 o
   4   9  14        190.94        181.00        53.38 o
   5   9  14        174.24        158.83        32.03 o
   6   9  14        114.79         63.97        39.76 o
  -3  10  14          0.38         54.05        28.49 o
  -2  10  14         31.68          0.23        19.39 o
  -1  10  14        235.28        249.57        44.20 o
   0  10  14        209.16        211.12        56.97 o
   1  10  14        127.21        122.14        41.34 o
   2  10  14        954.80       1045.55       108.25 o
   3  10  14       1244.18       1176.88       161.05 o
   4  10  14        238.20        271.33        56.75 o
   5  10  14        121.67        164.14        63.16 o
   6  10  14        178.92        192.05        67.44 o
  -2  11  14         30.45         73.14        36.60 o
  -1  11  14          3.93         -6.58        45.24 o
   0  11  14        275.28        270.42        54.52 o
   1  11  14         88.42         73.18        52.76 o
   2  11  14          0.01        104.33        63.57 o
   3  11  14        363.97        359.13        95.99 o
   4  11  14        464.49        443.72       102.40 o
   5  11  14         37.91        -12.56        28.05 o
  -1  12  14        117.40         68.71        31.90 o
   0  12  14         16.51        -36.06        36.06 o
   1  12  14         96.16        148.08        73.85 o
   2  12  14        259.70        333.64        94.20 o
   3  12  14          1.53        -14.16        28.62 o
   4  12  14         90.56        120.13        62.08 o
   5  12  14        200.82        165.22        70.80 o
   2  13  14        170.85        287.96        88.16 o
   3  13  14        185.35        170.66        73.26 o
  -2  -6  15        333.68        440.36       102.32 o
  -1  -6  15         99.71        100.38        58.65 o
   0  -6  15         22.38         58.20        49.63 o
  -4  -5  15        290.50        350.11        95.24 o
  -3  -5  15        192.00         73.56        51.72 o
  -2  -5  15         32.73        108.81        65.06 o
  -1  -5  15        278.52        314.94        82.13 o
   0  -5  15        186.42        293.70        85.33 o
   1  -5  15         20.77         59.69        49.48 o
   2  -5  15        282.62        212.02        72.59 o
  -4  -4  15         57.81         47.17        63.20 o
  -3  -4  15        469.55        487.69       100.76 o
  -2  -4  15        131.71        138.24        65.13 o
  -1  -4  15         11.26        106.12        62.97 o
   0  -4  15        220.04        207.62        75.42 o
   1  -4  15        259.09        250.25        84.44 o
   2  -4  15         44.00         76.98        54.25 o
   3  -4  15        386.42        384.77        92.19 o
  -5  -3  15        132.63        128.33        58.43 o
  -4  -3  15        272.13        216.94        69.75 o
  -3  -3  15         74.34         31.60        36.52 o
  -2  -3  15        531.57        482.02        99.34 o
  -1  -3  15        140.95        124.38        57.91 o
   0  -3  15          0.71         16.99        41.58 o
   1  -3  15        119.84        158.36        66.03 o
   2  -3  15        324.00        405.26        97.18 o
   3  -3  15        241.55        280.88        82.80 o
   4  -3  15         36.09         64.76        50.75 o
  -5  -2  15        155.49        127.73        56.27 o
  -4  -2  15         61.68         52.17        41.81 o
  -3  -2  15        373.91        530.83       103.44 o
  -2  -2  15          0.42        139.43        66.10 o
  -1  -2  15        434.66        427.54        89.58 o
   0  -2  15        296.56        316.06        81.38 o
   1  -2  15         56.88        124.23        51.57 o
   2  -2  15        219.98        197.12        68.04 o
   3  -2  15        494.79        669.90       112.16 o
   4  -2  15        153.61        103.29        61.26 o
  -5  -1  15          8.87         31.01        25.37 o
  -4  -1  15        109.94        112.19        36.87 o
  -3  -1  15        362.19        400.42        88.91 o
  -2  -1  15         99.52        122.14        65.28 o
  -1  -1  15         19.92         72.06        53.06 o
   0  -1  15         55.87         74.60        48.07 o
   1  -1  15        890.91        867.68       120.58 o
   2  -1  15        179.49        176.03        64.24 o
   3  -1  15        152.49        234.45        71.32 o
   4  -1  15        346.79        418.23        90.62 o
   5  -1  15        212.34         88.68        43.37 o
  -5   0  15        218.31        188.83        47.54 o
  -4   0  15         43.44         40.15        29.36 o
  -3   0  15         30.12         44.31        23.84 o
  -2   0  15        513.99        508.19        65.71 o
  -1   0  15        483.17        444.98        84.96 o
   0   0  15        267.05        205.46        59.92 o
   1   0  15        164.69        113.95        54.18 o
   2   0  15       1081.52       1362.37       147.41 o
   3   0  15         79.89         84.88        48.89 o
   4   0  15         27.42        -16.84        31.30 o
   5   0  15        245.73        213.11        47.24 o
  -5   1  15         99.73         84.35        53.92 o
  -4   1  15        254.71        334.46        45.19 o
  -3   1  15        241.54        295.36        40.96 o
  -2   1  15          0.12         13.82        50.19 o
  -1   1  15        395.67        343.92        55.15 o
   0   1  15        277.87        312.33        68.79 o
   1   1  15         44.42        103.89        50.15 o
   2   1  15        560.08        562.88        93.15 o
   3   1  15        665.13        624.53        68.50 o
   4   1  15         73.89         27.43        21.85 o
   5   1  15         10.96         -2.14        21.93 o
   6   1  15        111.81         76.82        26.73 o
  -5   2  15          7.87         20.01        46.39 o
  -4   2  15         82.45         80.50        26.16 o
  -3   2  15        533.37        675.13        86.62 o
  -2   2  15        874.00        954.04        86.89 o
  -1   2  15          0.01         13.16        51.94 o
   0   2  15        461.77        502.93        62.96 o
   1   2  15        108.25        100.06        27.41 o
   2   2  15        191.87        197.16        36.57 o
   3   2  15        244.46        367.15        66.55 o
   4   2  15        489.43        530.53        63.86 o
   5   2  15        254.41        268.70        47.30 o
   6   2  15          1.36         11.92        21.73 o
  -5   3  15        379.06        384.07        66.22 o
  -4   3  15         59.01         82.84        28.26 o
  -3   3  15        141.70        169.97        39.89 o
  -2   3  15        251.89        243.12        45.53 o
  -1   3  15        876.58        971.66       134.66 o
   0   3  15          0.47          7.47        32.34 o
   1   3  15        169.05        198.51        34.95 o
   2   3  15        915.55        972.54        73.48 o
   3   3  15        192.55        187.35        36.57 o
   4   3  15         33.05         15.79        27.91 o
   5   3  15        217.78        237.70        36.13 o
   6   3  15        216.85        252.99        46.84 o
  -5   4  15          7.22         34.33        26.50 o
  -4   4  15        111.84         97.40        29.39 o
  -3   4  15        190.83        228.44        45.34 o
  -2   4  15        106.75         69.17        34.58 o
  -1   4  15        914.27        750.98        75.73 o
   0   4  15        341.60        402.13        55.79 o
   1   4  15        105.43        111.27        74.15 o
   2   4  15         50.42         75.69        22.35 o
   3   4  15        474.79        505.83        54.54 o
   4   4  15        526.86        595.73        52.33 o
   5   4  15         10.34         21.50        25.51 o
   6   4  15        294.21        439.86       113.05 o
  -5   5  15         11.02         -0.80        25.56 o
  -4   5  15         59.06         64.83        40.62 o
  -3   5  15        210.36        258.26        40.18 o
  -2   5  15        148.73        138.64        35.75 o
  -1   5  15        306.66        274.56        46.79 o
   0   5  15       1159.90       1022.27        84.39 o
   1   5  15        514.48        545.58        61.92 o
   2   5  15         78.21         77.70        17.93 o
   3   5  15        218.54        226.82        31.74 o
   4   5  15        395.42        355.11        40.54 o
   5   5  15        239.99        238.82        33.19 o
   6   5  15          0.31         -1.86        33.46 o
  -4   6  15         22.25         78.66        44.12 o
  -3   6  15        100.50        177.94        37.99 o
  -2   6  15        618.04        645.55        72.38 o
  -1   6  15        228.21        285.39        39.81 o
   0   6  15        309.31        319.67        41.90 o
   1   6  15        296.90        242.19        36.59 o
   2   6  15        628.59        675.87        56.97 o
   3   6  15        329.55        334.06        34.09 o
   4   6  15        252.66        223.92        42.49 o
   5   6  15        670.59        759.74        77.52 o
   6   6  15        356.77        407.72        90.02 o
  -4   7  15        167.35        275.66        63.20 o
  -3   7  15        314.69        290.87        60.45 o
  -2   7  15         14.08         27.59        19.26 o
  -1   7  15        424.40        393.15        49.16 o
   0   7  15        615.47        667.45        78.86 o
   1   7  15         14.51         37.02        24.71 o
   2   7  15        149.35        190.08        74.97 o
   3   7  15        395.98        352.42        43.56 o
   4   7  15        196.40        200.53        36.15 o
   5   7  15         21.28         58.04        35.21 o
   6   7  15        277.76        347.20       101.58 o
  -3   8  15        186.58        369.95        70.08 o
  -2   8  15        402.66        460.82        52.20 o
  -1   8  15        218.16        233.97        38.00 o
   0   8  15          0.93          7.19        28.58 o
   1   8  15        710.19        635.70        82.89 o
   2   8  15         22.34         58.91        32.90 o
   3   8  15         73.19         80.80        45.12 o
   4   8  15        528.49        578.10        99.39 o
   5   8  15        472.67        433.68        78.10 o
   6   8  15         26.06         22.99        21.15 o
  -3   9  15          0.04         26.52        46.13 o
  -2   9  15         56.97         58.00        33.02 o
  -1   9  15         89.65         84.31        39.32 o
   0   9  15          6.51          2.99        43.07 o
   1   9  15        129.78        165.64        47.59 o
   2   9  15        347.25        364.27        63.02 o
   3   9  15        461.79        475.34       151.99 o
   4   9  15          0.26         44.46        33.83 o
   5   9  15        190.85        163.28        52.32 o
   6   9  15        452.60        500.49        67.29 o
  -2  10  15         57.07         31.79        29.81 o
  -1  10  15        283.01        395.13        71.78 o
   0  10  15        225.90        252.37        56.76 o
   1  10  15         12.65         24.01        32.02 o
   2  10  15        102.92        147.49        50.71 o
   3  10  15        538.58        555.97        79.54 o
   4  10  15        333.49        294.67        85.70 o
   5  10  15         42.72         74.97        49.71 o
  -1  11  15          2.86         20.72        44.79 o
   0  11  15         69.57        145.17        44.52 o
   1  11  15        414.63        452.21       104.63 o
   2  11  15         59.87         71.24        45.24 o
   3  11  15          0.84         48.07        46.13 o
   4  11  15        321.04        263.89        85.18 o
   5  11  15         95.59         -3.35        31.90 o
   1  12  15         30.29         55.45        43.97 o
   2  12  15        198.75        264.71        87.42 o
   3  12  15        227.79        174.46        71.32 o
  -1  -5  16        111.22        145.84        72.59 o
   0  -5  16        206.45        141.15        64.61 o
  -3  -4  16        125.88        145.69        61.56 o
  -2  -4  16        286.49        347.88        93.08 o
  -1  -4  16          0.22        194.81        71.77 o
   0  -4  16        250.51        260.98        84.81 o
   1  -4  16        240.69        146.29        62.15 o
   2  -4  16        308.23        593.81       121.25 o
  -4  -3  16        109.37        234.23        82.72 o
  -3  -3  16         36.50         31.82        33.61 o
  -2  -3  16        171.72        176.85        62.60 o
  -1  -3  16        468.41        433.13        99.04 o
   0  -3  16         29.65        126.99        66.77 o
   1  -3  16         46.02        -12.59        33.83 o
   2  -3  16        493.93        403.10        96.73 o
   3  -3  16        202.70        324.10        87.34 o
  -4  -2  16        441.31        555.95       113.13 o
  -3  -2  16        499.37        441.11        94.94 o
  -2  -2  16          4.52        -32.34        42.93 o
  -1  -2  16        181.17        369.19        93.60 o
   0  -2  16        506.98        557.07       104.18 o
   1  -2  16        193.76         89.65        50.68 o
   2  -2  16          0.31        -28.02        39.72 o
   3  -2  16        247.97        284.76        81.45 o
  -4  -1  16          0.42        -18.85        51.72 o
  -3  -1  16        638.29        647.99       115.44 o
  -2  -1  16       1683.37       1764.21       180.94 o
  -1  -1  16        352.41        404.07        88.31 o
   0  -1  16         83.07        135.34        60.89 o
   1  -1  16        300.20        219.40        68.64 o
   2  -1  16        274.23        218.88        71.77 o
   3  -1  16          0.23         48.22        35.10 o
   4  -1  16        275.93        289.45        80.26 o
  -5   0  16        202.36        218.49        51.43 o
  -4   0  16        172.80        153.57        45.04 o
  -3   0  16         16.07         62.31        33.09 o
  -2   0  16         76.85        147.11        54.40 o
  -1   0  16        837.15        837.28       120.21 o
   0   0  16        335.99        406.38        89.35 o
   1   0  16          1.95         15.65        41.58 o
   2   0  16        594.62        747.03       113.87 o
   3   0  16        398.91        262.70        73.70 o
   4   0  16          0.60         14.69       109.92 o
   5   0  16        213.98        153.39        42.01 o
  -5   1  16         16.53         27.77        33.60 o
  -4   1  16        105.22        112.88        38.36 o
  -3   1  16        232.25        217.03        44.71 o
  -2   1  16         94.34        167.92       103.25 o
  -1   1  16        219.87        283.24        50.78 o
   0   1  16        227.40        354.73        79.37 o
   1   1  16        328.71        251.82        66.33 o
   2   1  16         11.26         49.63        40.76 o
   3   1  16        640.03        712.48        74.91 o
   4   1  16        732.71        618.58        97.44 o
   5   1  16         45.39         31.36        62.49 o
  -5   2  16        184.10        190.86        75.75 o
  -4   2  16         12.38         20.70        29.28 o
  -3   2  16        139.13        147.53        45.76 o
  -2   2  16        195.76        208.65        45.76 o
  -1   2  16        294.25        313.24        56.30 o
   0   2  16        297.52        344.80        57.03 o
   1   2  16        512.69        620.86        98.00 o
   2   2  16        680.96        747.74        70.06 o
   3   2  16          3.69          2.34        15.39 o
   4   2  16        424.85        417.86        57.72 o
   5   2  16        372.91        415.08        59.79 o
  -5   3  16        159.57        252.11        55.00 o
  -4   3  16        248.66        223.54        39.96 o
  -3   3  16         39.43         38.23        68.97 o
  -2   3  16        231.61        219.88        46.64 o
  -1   3  16        823.15        741.70        79.77 o
   0   3  16        114.25        110.67        36.29 o
   1   3  16         33.93         54.90        57.38 o
   2   3  16        609.04        651.12        94.50 o
   3   3  16        945.69        917.48        77.81 o
   4   3  16         77.92         55.18        26.27 o
   5   3  16        177.48        192.49        42.72 o
   6   3  16        115.74        112.98        33.87 o
  -4   4  16        220.59        275.55        55.99 o
  -3   4  16         90.94         69.71        56.15 o
  -2   4  16        319.77        347.94        88.46 o
  -1   4  16        198.69        177.56        39.05 o
   0   4  16       1376.24       1271.80       100.29 o
   1   4  16        702.62        724.78        77.65 o
   2   4  16          4.99         33.54        31.45 o
   3   4  16        148.38        137.10        31.21 o
   4   4  16        440.53        511.30        50.48 o
   5   4  16        194.12        184.44        31.77 o
   6   4  16        153.00        229.68        67.59 o
  -4   5  16          2.00         30.09        22.20 o
  -3   5  16        582.60        547.48        59.83 o
  -2   5  16        341.51        348.49        47.46 o
  -1   5  16        361.18        448.58        61.81 o
   0   5  16         28.89         84.17        33.26 o
   1   5  16        358.94        437.90        60.79 o
   2   5  16        603.31        615.80        57.93 o
   3   5  16        250.00        227.73        42.16 o
   4   5  16         87.37         76.56        19.88 o
   5   5  16        352.17        414.40        90.17 o
   6   5  16         17.67        -24.22        30.48 o
  -4   6  16        116.43        203.28        52.37 o
  -3   6  16         52.62         73.48        25.30 o
  -2   6  16        127.37        124.98        34.16 o
  -1   6  16        636.18        739.18       163.16 o
   0   6  16         38.20         21.32        19.85 o
   1   6  16        206.50        201.50        47.25 o
   2   6  16        430.29        487.68        69.10 o
   3   6  16        393.32        403.88        62.98 o
   4   6  16        182.41        264.42        89.47 o
   5   6  16        101.64        104.07        33.07 o
   6   6  16        592.66        679.21       115.07 o
  -3   7  16        171.97        153.99        33.04 o
  -2   7  16          7.79         13.26        21.73 o
  -1   7  16          5.10         -3.86        17.17 o
   0   7  16        565.34        558.70        58.42 o
   1   7  16        108.98        129.47        43.19 o
   2   7  16         39.64         83.93        35.74 o
   3   7  16        512.48        550.92        76.72 o
   4   7  16        589.99        576.52       104.33 o
   5   7  16        106.18        168.06        58.80 o
   6   7  16         30.69         92.48        44.86 o
  -3   8  16        160.03        203.79        90.81 o
  -2   8  16        681.34        710.52        92.91 o
  -1   8  16        105.35         98.72        44.81 o
   0   8  16         13.95         12.87        30.57 o
   1   8  16        302.27        214.24        49.58 o
   2   8  16        208.92        144.49        68.93 o
   3   8  16          2.92         52.67        63.72 o
   4   8  16        167.87        200.92        50.91 o
   5   8  16        428.73        602.00       108.43 o
  -2   9  16        309.52        251.96        70.80 o
  -1   9  16        737.22        755.86        95.62 o
   0   9  16        664.01        710.34        93.00 o
   1   9  16          0.12         -0.14        34.95 o
   2   9  16        279.24        349.38        66.79 o
   3   9  16        212.71        228.06        65.92 o
   4   9  16         64.15         77.55        31.46 o
   5   9  16        309.47        323.36        85.11 o
  -1  10  16        123.17         93.42        42.94 o
   0  10  16        709.60        745.54        96.43 o
   1  10  16        464.35        484.90        78.20 o
   2  10  16         26.39         46.80        28.62 o
   3  10  16        306.24        249.48        61.53 o
   4  10  16        331.19        292.66        90.77 o
   0  11  16          0.37         -1.44        28.80 o
   1  11  16        130.20        171.48        64.72 o
   2  11  16        252.04        162.54        67.00 o
   3  11  16          3.23         27.05        44.71 o
  -2  -3  17         18.00         25.93        38.83 o
  -1  -3  17        173.31        204.94        70.20 o
   0  -3  17        155.21        220.22        76.91 o
   1  -3  17         21.24         54.63        41.73 o
  -3  -2  17        203.42        200.77        75.05 o
  -2  -2  17        205.78        186.38        76.61 o
  -1  -2  17          0.28         55.74        41.14 o
   0  -2  17        323.79        403.92        96.73 o
   1  -2  17        146.87        184.15        66.40 o
   2  -2  17        182.90        232.59        79.82 o
  -3  -1  17        136.33        254.80        80.26 o
  -2  -1  17        404.28        385.29        89.21 o
  -1  -1  17        570.19        683.31       119.98 o
   0  -1  17         33.14         93.38        61.18 o
   1  -1  17        158.32        149.72        65.58 o
   2  -1  17        308.58        332.38        88.39 o
   3  -1  17        112.42         87.79        56.41 o
  -4   0  17        131.51        143.16        68.93 o
  -3   0  17         56.43        114.69        56.86 o
  -2   0  17        217.79        200.77        68.11 o
  -1   0  17        330.84        346.46        86.00 o
   0   0  17        788.76        827.37       126.77 o
   1   0  17          0.36        -35.77        35.77 o
   2   0  17         13.14        154.34        59.40 o
   3   0  17        243.67        305.32        85.85 o
   4   0  17         82.71         61.83        26.68 o
  -4   1  17         36.16         35.55        37.93 o
  -3   1  17         71.56         59.62        38.64 o
  -2   1  17        112.66        134.16        59.02 o
  -1   1  17         37.37         46.88        34.13 o
   0   1  17        836.26        828.19       120.06 o
   1   1  17        415.89        626.60       106.42 o
   2   1  17         57.43         18.48        37.49 o
   3   1  17         99.68         85.08        31.17 o
   4   1  17        290.28        205.10        74.93 o
  -4   2  17         87.90        198.16        70.72 o
  -3   2  17         32.07         40.10        27.73 o
  -2   2  17        438.08        427.99        64.45 o
  -1   2  17        193.97        195.77        45.91 o
   0   2  17          2.86        181.76        60.81 o
   1   2  17        231.21        255.24        71.02 o
   2   2  17        370.90        333.27        76.46 o
   3   2  17        116.03         80.46        27.22 o
   4   2  17         60.23         96.58        33.44 o
  -4   3  17         75.84        120.07        61.78 o
  -3   3  17         80.84         85.72        65.58 o
  -2   3  17          0.42         10.92        26.01 o
  -1   3  17        267.29        379.34        61.13 o
   0   3  17        502.92        506.20        68.19 o
   1   3  17         14.93         48.59        36.67 o
   2   3  17        172.57        154.79        50.97 o
   3   3  17        208.01         97.48        44.19 o
   4   3  17        259.23        287.88        48.94 o
   5   3  17         24.25         29.75        22.02 o
  -4   4  17        137.53        149.54        46.03 o
  -3   4  17        173.17        260.17       114.39 o
  -2   4  17         78.00         65.58        60.55 o
  -1   4  17          1.53          6.71        19.23 o
   0   4  17        300.63        327.96        55.49 o
   1   4  17        488.04        538.74        70.30 o
   2   4  17        210.38        250.62        65.88 o
   3   4  17         34.96        -24.29        24.29 o
   4   4  17        527.92        620.00        56.68 o
   5   4  17         78.91         76.98        27.74 o
  -3   5  17          0.53         -6.73        21.41 o
  -2   5  17        479.20        438.47        59.42 o
  -1   5  17        437.06        553.76        70.69 o
   0   5  17          0.16         -2.98        23.08 o
   1   5  17        509.96        513.73        65.85 o
   2   5  17        585.81        634.88        61.74 o
   3   5  17        329.56        363.27        53.59 o
   4   5  17         18.42         77.50        56.56 o
   5   5  17        310.80        418.46        61.53 o
  -3   6  17          1.65        -18.82        18.82 o
  -2   6  17         37.55         47.95        23.94 o
  -1   6  17        333.07        381.32        50.07 o
   0   6  17        196.56        122.32        32.45 o
   1   6  17         45.47         55.14        22.09 o
   2   6  17        582.84        616.84        87.11 o
   3   6  17        597.18        506.24       102.40 o
   4   6  17        309.59        308.53        81.31 o
   5   6  17          8.78         17.29        35.70 o
  -2   7  17        106.58        145.39        61.48 o
  -1   7  17          1.40         -1.95        34.05 o
   0   7  17        185.25        206.94        55.26 o
   1   7  17        341.66        376.67        69.05 o
   2   7  17         11.18        -14.17        24.35 o
   3   7  17         50.26         99.20        45.65 o
   4   7  17        444.48        512.43       103.66 o
   5   7  17        478.54        445.21        92.78 o
  -2   8  17         44.96        121.42        44.56 o
  -1   8  17        404.49        353.68        75.16 o
   0   8  17          7.34         10.01        36.72 o
   1   8  17         74.00        130.79        62.82 o
   2   8  17        368.92        352.44        65.27 o
   3   8  17        259.97        289.39        61.60 o
   4   8  17          3.40        -19.36        28.04 o
  -1   9  17        161.30        154.40       102.81 o
   0   9  17        170.46        243.94        60.86 o
   1   9  17         71.21        108.61        80.86 o
   2   9  17         81.06         71.99        42.95 o
   3   9  17        234.98        331.41        65.72 o
   4   9  17        574.18        554.12       134.63 o
   0  10  17        197.56        185.81        56.72 o
   1  10  17        326.04        346.47        69.69 o
   2  10  17         71.18         98.06        44.22 o
   3  10  17         17.49          9.52        33.24 o
  -2  -1  18         74.77         -2.76        37.04 o
  -1  -1  18        402.46        475.31       107.46 o
   0  -1  18        132.43        191.45        75.72 o
   1  -1  18         79.02         88.31        55.45 o
  -2   0  18        147.13         93.68        47.84 o
  -1   0  18          8.81         45.53        45.39 o
   0   0  18        442.83        342.81        83.84 o
   1   0  18        145.49        253.16        73.93 o
   2   0  18          2.24         60.96        50.23 o
  -3   1  18        129.70        160.08        67.30 o
  -2   1  18        114.67         38.98        46.73 o
  -1   1  18         92.36        121.18        60.44 o
   0   1  18         35.34         55.15        35.70 o
   1   1  18        455.65        373.96        86.75 o
   2   1  18        188.17        224.76        68.49 o
   3   1  18          0.43        -48.22        48.22 o
  -3   2  18          1.38        -13.59        24.79 o
  -2   2  18        174.03        322.56        58.44 o
  -1   2  18        343.59        509.13        78.77 o
   0   2  18        372.10        409.51        83.54 o
   1   2  18        153.52        127.36        53.36 o
   2   2  18        311.67        270.22        72.51 o
   3   2  18        346.02        291.24        74.30 o
  -3   3  18        191.39        226.28        53.02 o
  -2   3  18         43.17         85.31        46.35 o
  -1   3  18         72.92        104.66        38.65 o
   0   3  18        384.31        420.99        65.09 o
   1   3  18        343.42        342.74        79.96 o
   2   3  18          1.91          3.58        24.29 o
   3   3  18        281.83        377.69        83.47 o
   4   3  18        198.93        152.40        51.87 o
  -2   4  18        488.18        439.38        68.64 o
  -1   4  18        213.36        286.03        54.74 o
   0   4  18         10.21         43.21        47.81 o
   1   4  18        259.67        273.17        62.64 o
   2   4  18        190.14        181.47        57.98 o
   3   4  18         60.02         57.38        34.21 o
   4   4  18        192.61        350.19        87.86 o
  -2   5  18        139.89        108.01        52.87 o
  -1   5  18        377.58        344.29        58.31 o
   0   5  18        401.57        529.43       152.48 o
   1   5  18         23.09         47.92        34.91 o
   2   5  18        159.99        221.49        68.86 o
   3   5  18        292.14        344.38        88.83 o
   4   5  18         62.53         48.81        45.24 o
  -2   6  18          3.39        -26.20        26.20 o
  -1   6  18        187.09        158.07        32.36 o
   0   6  18        365.61        230.31        54.14 o
   1   6  18        153.97        153.05        47.14 o
   2   6  18         21.92         10.76        23.83 o
   3   6  18        110.31        159.48        63.20 o
   4   6  18        315.68        288.33        78.25 o
  -1   7  18         44.87         69.89        37.60 o
   0   7  18         18.94         17.67        24.33 o
   1   7  18        276.77        202.16        83.06 o
   2   7  18        286.28        390.74        69.73 o
   3   7  18          7.45        -16.40        30.54 o
   4   7  18        142.79        138.84        57.31 o
   0   8  18        106.84         97.36        44.63 o
   1   8  18         13.92        -11.78        53.88 o
   2   8  18        170.46        271.34       120.51 o
   3   8  18        269.44        350.25        70.30 o
   1   9  18        133.41        124.61        46.93 o
   2   9  18          0.77         -0.24        23.97 o
  -1   2  19        149.93         85.33        45.46 o
   0   2  19        180.22        230.28        72.59 o
   1   2  19          5.25         23.33        42.18 o
  -1   3  19          1.16          1.83        28.22 o
   0   3  19        272.10        237.43        72.44 o
   1   3  19        230.84        112.98        43.97 o
   2   3  19         64.29         85.93        48.81 o
  -1   4  19        302.70        294.53        68.15 o
   0   4  19         41.56         14.85        78.66 o
   1   4  19         98.14         84.66        46.35 o
   2   4  19        340.28        239.45        65.36 o
   0   5  19        401.15        488.35        72.96 o
   1   5  19         91.59        127.26       114.06 o
   2   5  19         32.16         27.05        46.73 o
   0   6  19        325.87        314.92        64.43 o
   1   6  19        409.75        366.54        71.41 o
   2   6  19        105.08         54.76        50.45 o
                                                
